# Supplementary material for: Phosphoproteomic analysis reveals Smarcb1 dependent EGFR signaling in Malignant Rhabdoid tumor cells
Source: Mol Cancer. 2015 Sep 15;14:167. doi: 10.1186/s12943-015-0439-5 (PMC4570560; doi:10.1186/s12943-015-0439-5)
Supplement: Additional file 1: Table S1 and S2. — Mass-spectroscopy peptide ratios, attached as Excel files. (ZIP 5595 kb) [file 12943_2015_439_MOESM1_ESM.zip]

Archive with 2 entries (2 files):
- Supp_Table_2_Phosphopeptides_Serum.xlsx
- Supp_Table_1_Phosphopeptides_Smarcb1.xlsx
