# Supplementary material for: Phosphoproteomic analysis reveals Smarcb1 dependent EGFR signaling in Malignant Rhabdoid tumor cells
Source: Mol Cancer. 2015 Sep 15;14:167. doi: 10.1186/s12943-015-0439-5 (PMC4570560; doi:10.1186/s12943-015-0439-5)
Supplement: Additional file 1: Table S1 and S2. — Mass-spectroscopy peptide ratios, attached as Excel files. (ZIP 5595 kb) [file 12943_2015_439_MOESM1_ESM.zip › Supp_Table_2_Phosphopeptides_Serum.xlsx]

## Sheet: run_1_2_informative
id	Modified Sequence	Sequence Window	Gene Names	Uniprot	Protein Names	Smarcb1- log2 (High serum/Low serum)	Smarcb1+ log2 (High serum/Low serum)	diff abs	Smarcb1- Sig	Smarcb1+ Sig	Smarcb1- Sig	Smarcb1+ Sig	Amino Acid	Position	Motifs	GOCC	GOBP	GOMF	KEGG	Localization Prob	Score Diff	Number of Phospho (STY)
1820	_EGSEQQEPEATVEEAGSQpTPGSEKPQGMFAPPQVpSSPVQEK_	EEAGSQTPGSEKP	Akap2;Palm2;RP23-334A5.1-005;mKIAA0920;Akap2;Akap2;Akap2;mCG_2708;Palm2;RP23-334A5.1-004;Akap2;Akap2	A2API8;Q69ZV5;O54931-1;O54931;O54931-2;Q8C9L6;O54931-3;A2APJ2;Q99L95;O54931-4;O54931-5	A kinase (PRKA) anchor protein 2;MKIAA0920 protein;AKAP expressed in kidney and lung;A-kinase anchor protein 2;Protein kinase A-anchoring protein 2;AKAP expressed in kidney and lung;A-kinase anchor protein 2;Protein kinase A-anchoring protein 2;Putative uncharacterized protein;AKAP expressed in kidney and lung;A-kinase anchor protein 2;Protein kinase A-anchoring protein 2;A kinase (PRKA) anchor p…	-3.52872	9.11474	12.6435		+	0.116117	1.99431e-26	T	878	FHA KAPP;Proline-directed	macromolecular complex;protein complex	organelle organization;cytoskeleton organization;actin filament organization;cell communication;signal transduction;cell surface receptor linked signal transduction;enzyme linked receptor protein signaling pathway;transmembrane receptor protein serine-threonine kinase signaling pathway;protein localization;cellular process;cellular component organization;actin filament-based process;actin cytoske…	catalytic activity;binding;protein binding;kinase activity;transferase activity;transferase activity, transferring phosphorus-containing groups;protein kinase A binding;protein domain specific binding		0.99658	26.9572	2
1	_LTSVLpSPR_	KLTSVLSPRLTRR	Arhgef17;Kiaa0337	Q80U35-1;Q80U35	Rho guanine nucleotide exchange factor 17	-5.98023	4.98869	10.9689	+	+	7.05127e-21	3.97032e-17	S	906	CDK1;CK1;ERK/MAPK;Proline-directed	intracellular;cell part	organelle organization;cytoskeleton organization;regulation of signal transduction;cellular process;regulation of cell communication;cellular component organization;actin filament-based process;actin cytoskeleton organization;regulation of Rho protein signal transduction;regulation of Ras protein signal transduction;regulation of biological process;regulation of cellular process;regulation of sma…	small GTPase regulator activity;guanyl-nucleotide exchange factor activity;Ras guanyl-nucleotide exchange factor activity;Rho guanyl-nucleotide exchange factor activity;enzyme regulator activity;GTPase regulator activity;nucleoside-triphosphatase regulator activity		0.99968	34.9506	1
3106	_LLQDpSVDFpSLADAINTEFK_	VRLLQDSVDFSLA	Vim;mCG_15706;RP23-185P20.1-001;RP23-185P20.1-003;Vim	P20152;A4IF59;Q3TFD9;Q3TWV0;Q3U6S1;Q3UAX1;Q3UD36;Q3V2S4;Q5FWJ3;A2AKJ2	Vimentin;Vim protein;Putative uncharacterized protein;Vimentin, isoform CRA_b;Vimentin	-0.297312	10.2286	10.5259		+	0.981092	6.04069e-33	S	83	GSK3;NEK6	cytoplasm;cytoskeleton;intermediate filament;plasma membrane;membrane;axon;cell leading edge;cell projection;neuron projection;organelle;non-membrane-bounded organelle;intracellular organelle;intracellular non-membrane-bounded organelle;organelle part;intracellular part;cytoskeletal part;intracellular organelle part;cell part;type III intermediate filament	cellular process;intermediate filament-based process	structural molecule activity;structural constituent of cytoskeleton;binding;protein binding;protein C-terminus binding;enzyme binding;kinase binding;protein kinase binding		1	100.277	2
1834	_DKPTYDEIFYTLpSPVNGK_	EIFYTLSPVNGKI	Ehd1;Past1;mCG_5032	Q9WVK4;Q3TCK3;Q3TGS1;Q3TIT3;Q3TUW9;Q80ZZ0;Q8K1X5	EH domain-containing protein 1;PAST homolog 1;Putative uncharacterized protein;EH-domain containing 1	-2.51297	5.48371	7.99668	+	+	0.0213094	6.23668e-13	S	456	Proline-directed	endosome;early endosome;lipid particle;plasma membrane;endosome membrane;membrane;cytoplasmic membrane-bounded vesicle;endocytic vesicle;organelle membrane;platelet dense tubular network membrane;cytoplasmic vesicle;early endosome membrane;vesicle;membrane-bounded vesicle;organelle;membrane-bounded organelle;intracellular organelle;intracellular membrane-bounded organelle;organelle part;intracell…	transport;endocytosis;cellular process;membrane invagination;regulation of lipid storage;positive regulation of lipid storage;regulation of cholesterol storage;positive regulation of cholesterol storage;cellular component organization;membrane organization;vesicle-mediated transport;endosome transport;cellular component disassembly;regulation of localization;macromolecular complex disassembly;lip…	nucleotide binding;nucleoside binding;purine nucleoside binding;catalytic activity;GTPase activity;binding;calcium ion binding;protein binding;ATP binding;GTP binding;pyrophosphatase activity;hydrolase activity;hydrolase activity, acting on acid anhydrides;hydrolase activity, acting on acid anhydrides, in phosphorus-containing anhydrides;purine nucleotide binding;nucleoside-triphosphatase activit…		0.998257	27.6123	1
2285	_LGSLTPEIVpSTPSpSPEEEDK_	IVSTPSSPEEEDK	Ubxn2b	Q0KL01	NSFL1 cofactor p37;p97 cofactor p37;UBX domain-containing protein 2B	-0.775494	6.80624	7.58173		+	0.91249	6.58187e-14	S	235	CK1;CK2;ERK/MAPK;Polo box;Proline-directed;WW GroupIV	nucleus;cytoplasm;endoplasmic reticulum;Golgi apparatus;cytosol;organelle;membrane-bounded organelle;intracellular organelle;intracellular membrane-bounded organelle;intracellular part;cytoplasmic part;cell part				0.922974	11.4167	2
1810	_ALGpSLEGpSPSLPDQDK_	RGKALGSLEGSPS	Akap12;Gag12;Ssecks;mCG_140773;Akap12;Gag12;Ssecks	Q9WTQ5-1;Q9WTQ5;B2RRE0;Q9WTQ5-2	A-kinase anchor protein 12;Germ cell lineage protein gercelin;Src-suppressed C kinase substrate;A kinase (PRKA) anchor protein (Gravin) 12;A kinase (PRKA) anchor protein (Gravin) 12, isoform CRA_b;A-kinase anchor protein 12;Germ cell lineage protein gercelin;Src-suppressed C kinase substrate	-6.17419	0.634196	6.80839			0.0775896	0.474006	S	1351	GSK3	nucleus;cytoplasm;cytoskeleton;plasma membrane;membrane;organelle;membrane-bounded organelle;non-membrane-bounded organelle;intracellular organelle;intracellular membrane-bounded organelle;intracellular non-membrane-bounded organelle;intracellular part;cell part	regulation of nucleotide metabolic process;protein targeting;transport;intracellular protein transport;cell communication;signal transduction;regulation of biosynthetic process;positive regulation of biosynthetic process;positive regulation of metabolic process;regulation of signal transduction;positive regulation of signal transduction;cellular process;regulation of protein kinase cascade;regula…	structural molecule activity;binding;protein binding;adenylate cyclase binding;enzyme binding;receptor signaling complex scaffold activity;protein complex scaffold;catalytic activity;kinase activity;transferase activity;transferase activity, transferring phosphorus-containing groups		0.999964	44.4035	2
1811	_ALGpSLEGpSPSLPDQDK_	LGSLEGSPSLPDQ	Akap12;Gag12;Ssecks;mCG_140773;Akap12;Gag12;Ssecks	Q9WTQ5-1;Q9WTQ5;B2RRE0;Q9WTQ5-2	A-kinase anchor protein 12;Germ cell lineage protein gercelin;Src-suppressed C kinase substrate;A kinase (PRKA) anchor protein (Gravin) 12;A kinase (PRKA) anchor protein (Gravin) 12, isoform CRA_b;A-kinase anchor protein 12;Germ cell lineage protein gercelin;Src-suppressed C kinase substrate	-6.17419	0.634196	6.80839			0.0775896	0.474006	S	1355	CK1;NEK6;Proline-directed	nucleus;cytoplasm;cytoskeleton;plasma membrane;membrane;organelle;membrane-bounded organelle;non-membrane-bounded organelle;intracellular organelle;intracellular membrane-bounded organelle;intracellular non-membrane-bounded organelle;intracellular part;cell part	regulation of nucleotide metabolic process;protein targeting;transport;intracellular protein transport;cell communication;signal transduction;regulation of biosynthetic process;positive regulation of biosynthetic process;positive regulation of metabolic process;regulation of signal transduction;positive regulation of signal transduction;cellular process;regulation of protein kinase cascade;regula…	structural molecule activity;binding;protein binding;adenylate cyclase binding;enzyme binding;receptor signaling complex scaffold activity;protein complex scaffold;catalytic activity;kinase activity;transferase activity;transferase activity, transferring phosphorus-containing groups		0.998973	29.8794	2
1812	_pTTPAPpSPGSANESFFAPSR_	RTTPAPSPGSANE	Mid1ip1;Mig12;mCG_5302;RP23-130J1.1-001	Q9CQ20;Q4FK31	Gastrulation-specific G12-like protein;Mid1-interacting G12-like protein;Mid1-interacting protein 1;Protein STRAIT11499 homolog;Mid1 interacting protein 1 (Gastrulation specific G12-like (Zebrafish));Mid1 interacting protein 1 (Gastrulation specific G12-like (Zebrafish)), isoform CRA_b;Mid1ip1 protein;Putative uncharacterized protein	-5.10533	0.727284	5.83262	+		0.000303443	0.515329	S	71	CK1;Proline-directed	nucleus;cytoplasm;cytoskeleton;microtubule;microtubule cytoskeleton;organelle;membrane-bounded organelle;non-membrane-bounded organelle;intracellular organelle;intracellular membrane-bounded organelle;intracellular non-membrane-bounded organelle;organelle part;intracellular part;cytoskeletal part;intracellular organelle part;cell part	negative regulation of microtubule depolymerization;negative regulation of metabolic process;negative regulation of macromolecule metabolic process;negative regulation of organelle organization;regulation of metabolic process;regulation of microtubule polymerization or depolymerization;negative regulation of microtubule polymerization or depolymerization;regulation of microtubule depolymerization…	binding;protein binding;protein C-terminus binding		0.866769	8.47096	2
1821	_FIIGSVSEDNpSEDEISNLVK_	SVSEDNSEDEISN	Acac;Acaca;Gm738;Acac;Acaca;Gm738	Q5SWU9-2;Q5SWU9;Q5SWU9-1;Q9ESZ5	ACC-alpha;Acetyl-CoA carboxylase 1;Acetyl-CoA carboxylase 265;Biotin carboxylase;ACC-alpha;Acetyl-CoA carboxylase 1;Acetyl-CoA carboxylase 265;Biotin carboxylase;Acetyl-CoA carboxylase	-3.5181	2.11472	5.63282	+	+	0.0277809	0.00743038	S	67	CK1;CK2	cell fraction;soluble fraction;cytoplasm;mitochondrion;organelle;membrane-bounded organelle;intracellular organelle;intracellular membrane-bounded organelle;intracellular part;cytoplasmic part;cell part	tissue homeostasis;organic acid metabolic process;acetyl-CoA metabolic process;lipid metabolic process;fatty acid metabolic process;fatty acid biosynthetic process;coenzyme metabolic process;metabolic process;lipid biosynthetic process;biosynthetic process;cellular process;response to organic substance;response to organic cyclic substance;organic acid biosynthetic process;protein metabolic proces…	nucleotide binding;nucleoside binding;purine nucleoside binding;catalytic activity;acetyl-CoA carboxylase activity;biotin carboxylase activity;binding;protein binding;ATP binding;biotin binding;CoA carboxylase activity;ligase activity;ligase activity, forming carbon-nitrogen bonds;ligase activity, forming carbon-carbon bonds;purine nucleotide binding;vitamin binding;adenyl nucleotide binding;carb…	Fatty acid biosynthesis;Pyruvate metabolism;Propanoate metabolism;Insulin signaling pathway	0.999991	50.2703	1
1814	_pSPPYTAFLGNLPYDVTEDSIK_	RSRLPKSPPYTAF	Eif4b	Q8BGD9;B2RWE8;Q3TDD8;Q3THB0;Q3TLQ9;Q3TSY9;Q3UGC0;Q922K6	Eukaryotic translation initiation factor 4B;Eif4b protein;Putative uncharacterized protein	-4.53459	0.980483	5.51508	+		0.00903905	0.294456	S	93	ERK/MAPK;NEK6;Proline-directed;WW GroupIV		translation;metabolic process;biosynthetic process;macromolecule biosynthetic process;cellular process;protein metabolic process;cellular macromolecule biosynthetic process;cellular biopolymer metabolic process;cellular biopolymer biosynthetic process;macromolecule metabolic process;biopolymer metabolic process;biopolymer biosynthetic process;cellular metabolic process;primary metabolic process;c…	nucleotide binding;nucleic acid binding;RNA binding;translation initiation factor activity;binding;translation factor activity, nucleic acid binding;translation regulator activity	mTOR signaling pathway	0.995975	23.9346	1
1828	_VApSDLEVEQNTEAVR_	KSLKVASDLEVEQ	Anln	Q8K298;Q05CD5	Actin-binding protein anillin;Anln protein	-2.69455	2.69956	5.39411		+	0.58385	0.0041494	S	531	CK2	nucleus;cytoplasm;contractile ring;cytoskeleton;cell cortex;actin cytoskeleton;cell division site part;organelle;membrane-bounded organelle;non-membrane-bounded organelle;intracellular organelle;intracellular membrane-bounded organelle;intracellular non-membrane-bounded organelle;organelle part;intracellular part;cytoskeletal part;cytoplasmic part;intracellular organelle part;cell cortex part;cel…	nuclear division;cytokinesis;organelle organization;cell cycle;mitosis;cellular process;cellular component organization;cell cycle process;cell cycle phase;organelle fission;cell division	actin binding;binding;protein binding;cytoskeletal protein binding		0.999997	55.3452	1
1815	_HM(ox)SWSTQpSLSR_	MSWSTQSLSRNRG	Kif26b;KIF26B	Q7TNC6;B0G0X9;B0G0Y0;Q99PU2	Kinesin-like protein KIF26B;Putative uncharacterized protein;RIKEN cDNA D230039L06 gene;Kinesin superfamily protein 26B	-4.04392	1.23419	5.27811			1	1	S	1792	CK1	microtubule;organelle part;intracellular part;cytoskeletal part;intracellular organelle part;cell part	microtubule-based process;microtubule-based movement;cellular process	nucleotide binding;nucleoside binding;purine nucleoside binding;motor activity;microtubule motor activity;catalytic activity;binding;ATP binding;pyrophosphatase activity;hydrolase activity;hydrolase activity, acting on acid anhydrides;hydrolase activity, acting on acid anhydrides, in phosphorus-containing anhydrides;purine nucleotide binding;nucleoside-triphosphatase activity;adenyl nucleotide bi…		0.985456	18.7359	1
1839	_VPTLSPLTQQPQpTPEQR_	LTQQPQTPEQRGP	B99;Gtse1;mCG_11997	Q8R080;Q542Q3	G2 and S phase-expressed protein 1;Protein B99;G two S phase expressed protein 1, isoform CRA_a;Putative uncharacterized protein	-2.37479	2.78607	5.16086			1	1	T	406	ERK/MAPK;Proline-directed;WW GroupIV	cytoplasm;microtubule;organelle part;intracellular part;cytoskeletal part;intracellular organelle part;cell part			p53 signaling pathway	0.999883	39.3627	1
3204	_RPLTTSPpSLEGTQETYTVAHEENVR_	PLTTSPSLEGTQE	Fam195a	Q9CQB2	Protein FAM195A	-0.259313	4.6916	4.95091		+	0.162531	3.01833e-09	S	82	CK1			binding;protein binding		0.997482	26.6986	1
1813	_DSAYISSpSPLGSHQVFDFR_	SAYISSSPLGSHQ	Kiaa1148;Tanc2;Kiaa1148;Tanc2	A2A690-2;A2A690;A2A690-1	Protein TANC2;Tetratricopeptide repeat, ankyrin repeat and coiled-coil domain-containing protein 2;Protein TANC2;Tetratricopeptide repeat, ankyrin repeat and coiled-coil domain-containing protein 2	-4.58152	0.14476	4.72628	+		0.00239576	0.944828	S	1472	GSK3;Polo box;Proline-directed			binding		0.990593	20.3066	1
1998	_QKLDFAENSpSGSK_	DFAENSSGSKRRS	Ki-67;Mki67	Q61769;Q7TSF6	Ki-67 protein;Mki67 protein	-1.20924	3.43624	4.64548			1	1	S	2015		chromosome, centromeric region;condensed chromosome;intracellular;nucleus;chromosome;nucleolus;cytoplasm;organelle;membrane-bounded organelle;non-membrane-bounded organelle;intracellular organelle;intracellular membrane-bounded organelle;intracellular non-membrane-bounded organelle;organelle part;intracellular part;chromosomal part;nuclear part;intracellular organelle part;cell part	meiosis;cell proliferation;cellular process;cell cycle process;cell cycle phase	binding;protein binding;protein C-terminus binding		0.819625	8.52183	1
1818	_TVSPGSVpSPIHGQGQAVENLK_	VSPGSVSPIHGQG	Itsn2;Ese2;Sh3d1B;Ese2;Itsn2;Sh3d1B;mKIAA1256;Ese2;Itsn2;Sh3d1B	B2RR82;Q3TQ85;Q8C9C3;Q8CD59;Q9Z0R6-1;Q9Z0R6;Q3V3Y8;Q80TG5;Q9Z0R6-2	Itsn2 protein;Putative uncharacterized protein;EH domain and SH3 domain regulator of endocytosis 2;Intersectin-2;SH3 domain-containing protein 1B;EH domain and SH3 domain regulator of endocytosis 2;Intersectin-2;SH3 domain-containing protein 1B;Putative uncharacterized protein;MKIAA1256 protein;EH domain and SH3 domain regulator of endocytosis 2;Intersectin-2;SH3 domain-containing protein 1B	-3.85222	0.705218	4.55744			0.399633	0.496039	S	870	Proline-directed	intracellular;cell part;cytoplasm;intracellular part	regulation of signal transduction;regulation of cell communication;regulation of Rho protein signal transduction;regulation of Ras protein signal transduction;regulation of biological process;regulation of cellular process;regulation of small GTPase mediated signal transduction;biological regulation;transport;endocytosis;cellular process;membrane invagination;cellular component organization;membr…	small GTPase regulator activity;guanyl-nucleotide exchange factor activity;Ras guanyl-nucleotide exchange factor activity;Rho guanyl-nucleotide exchange factor activity;binding;calcium ion binding;protein binding;enzyme regulator activity;GTPase regulator activity;ion binding;cation binding;metal ion binding;nucleoside-triphosphatase regulator activity		0.859124	7.85276	1
6	_RGpSQGDIK_	EGQRRGSQGDIKQ	Enh;Pdlim5;Pdlim5;Enh;Pdlim5;Enh;Pdlim5	Q8CI51-1;Q8CI51;Q2Q7P0;Q3UGD0;Q8VDV4;Q8CI51-2;Q8CI51-3	Enigma homolog;Enigma-like PDZ and LIM domains protein;PDZ and LIM domain protein 5;ENH1;Putative uncharacterized protein;Pdlim5 protein;Enigma homolog;Enigma-like PDZ and LIM domains protein;PDZ and LIM domain protein 5;Enigma homolog;Enigma-like PDZ and LIM domains protein;PDZ and LIM domain protein 5	-3.89356	0.485297	4.37885	+		0.000172807	0.64208	S	228	CAMK2;CK2;PKA	cell fraction;membrane fraction;insoluble fraction;cytoplasm;cytosol;plasma membrane;postsynaptic density;membrane;synaptosome;Z disc;cell junction;organelle part;intracellular part;membrane part;cytoskeletal part;cytoplasmic part;intracellular organelle part;contractile fiber part;synapse part;plasma membrane part;cell part;synapse;postsynaptic membrane	regulation of cellular component biogenesis;regulation of biological process;regulation of developmental process;regulation of cellular process;regulation of synapse organization;regulation of cellular component organization;regulation of multicellular organismal process;regulation of nervous system development;regulation of synaptogenesis;biological regulation	actin binding;protein kinase C binding;binding;protein binding;cytoskeletal protein binding;zinc ion binding;enzyme binding;kinase binding;protein kinase binding;actinin binding;ion binding;cation binding;metal ion binding;transition metal ion binding;protein N-terminus binding		1	74.0949	1
1841	_YGGPYHIGGpSPFK_	PYHIGGSPFKAKV	Fln;Fln1;Flna;Flna;RP23-436K3.1-003;mCG_21234;Flna;RP23-436K3.1-002;mFLJ00343;Flna;RP23-436K3.1-013	Q8BTM8-1;Q8BTM8;B7FAV0;B9EKP5;B7FAU9;Q6KAM8;B7FAV1;Q3U7N9;Q4FZG4;Q9JJ37	Actin-binding protein 280;Alpha-filamin;Endothelial actin-binding protein;Filamin-1;Filamin-A;Non-muscle filamin;Filamin, alpha;MCG21234, isoform CRA_b;Filamin, alpha;MFLJ00343 protein;Filamin, alpha;Putative uncharacterized protein;Flna protein;Filamin	-2.34273	1.90234	4.24507		+	0.0634118	0.0163995	S	2510	CDK1;CDK2;Proline-directed	nucleus;cytoplasm;trans-Golgi network;cytoskeleton;plasma membrane;cell cortex;membrane;organelle;membrane-bounded organelle;non-membrane-bounded organelle;intracellular organelle;intracellular membrane-bounded organelle;intracellular non-membrane-bounded organelle;organelle part;intracellular part;Golgi apparatus part;cytoplasmic part;intracellular organelle part;cell part	regulation of nucleotide metabolic process;transport;organelle organization;cytoskeleton organization;actin filament organization;cell communication;signal transduction;cell surface receptor linked signal transduction;G-protein coupled receptor protein signaling pathway;G-protein signaling, coupled to cyclic nucleotide second messenger;G-protein signaling, coupled to cAMP nucleotide second messen…	glycoprotein binding;actin binding;signal transducer activity;protein kinase C binding;receptor binding;binding;protein binding;cytoskeletal protein binding;transcription factor binding;Ras GTPase binding;Rho GTPase binding;Ral GTPase binding;enzyme binding;kinase binding;protein kinase binding;small GTPase binding;immunoglobulin receptor binding;Fc-gamma receptor I complex binding;GTP-Ral bindin…	MAPK signaling pathway;Focal adhesion	1	90.4592	1
1844	_VQSLEGEKLpSPKpSDIpSPLpTPR_	EKLSPKSDISPLT	Mtap1b;Map1b;Mtap1b;Mtap5	A0PJ96;B2RQQ5;Q3TYV8;Q3TZM8;Q3UF78;Q3UPV4;Q8CAI9;Q8CFR9;P14873	Mtap1b protein;Microtubule-associated protein 1B;Putative uncharacterized protein;MAP1 light chain LC1;MAP1(X);MAP1.2;Microtubule-associated protein 1B	-2.25552	1.98416	4.23968		+	0.47674	0.012356	S	1778	CK1	cell fraction;soluble fraction;cytosol;cytoskeleton;microtubule associated complex;plasma membrane;postsynaptic density;membrane;axon;dendrite;growth cone;site of polarized growth;macromolecular complex;cell projection;neuron projection;cell soma;perikaryon;organelle;non-membrane-bounded organelle;intracellular organelle;intracellular non-membrane-bounded organelle;protein complex;organelle part;…	microtubule cytoskeleton organization;microtubule bundle formation;response to stress;organelle organization;cytoskeleton organization;microtubule-based process;negative regulation of microtubule depolymerization;nervous system development;axonogenesis;synaptogenesis;central nervous system development;response to nutrient;response to external stimulus;response to wounding;response to mechanical s…	actin binding;binding;protein binding;cytoskeletal regulatory protein binding;phospholipid binding;microtubule binding;cytoskeletal protein binding;lipid binding;tubulin binding;protein complex binding		1	152.282	4
1936	_RSpSPDDGNDVSPYSLpSPVSNK_	VSPYSLSPVSNKS	Fyr;Fzr;Fzr1;mCG_12124	Q9R1K5;Q3TQ38;Q3U2B8;Q3U3D4	Cdh1/Hct1 homolog;Fizzy-related protein homolog;Putative uncharacterized protein;Fizzy/cell division cycle 20 related 1 (Drosophila), isoform CRA_b	-1.38269	2.84218	4.22487		+	0.500026	0.000264399	S	151	Proline-directed		cell cycle checkpoint;DNA damage checkpoint;nuclear division;nucleobase, nucleoside, nucleotide and nucleic acid metabolic process;DNA metabolic process;DNA repair;proteolysis;ubiquitin-dependent protein catabolic process;nitrogen compound metabolic process;response to stress;response to DNA damage stimulus;organelle organization;cell cycle;mitosis;mitotic cell cycle checkpoint;cell communication…	binding;protein binding	Cell cycle;Cell cycle - yeast;Ubiquitin mediated proteolysis;Progesterone-mediated oocyte maturation	0.986503	20.0951	2
1869	_QHAQPNQPDpSPQETQIIQAK_	QPNQPDSPQETQI	Ccne2;mCG_5098;RP23-343F17.5-002;Ccne2;mCG_5098;RP23-343F17.5-001	Q9Z238;Q544H6;Q7TMS8;A2API1;Q9CSV7	G1/S-specific cyclin-E2;Cyclin E2;Cyclin E2, isoform CRA_b;Putative uncharacterized protein;Cyclin E2;Cyclin E2, isoform CRA_a;Putative uncharacterized protein	-1.81979	2.35137	4.17116	+	+	0.0279137	0.0124345	S	21	CK2;ERK/MAPK;Proline-directed;WW GroupIV	nucleus;organelle;membrane-bounded organelle;intracellular organelle;intracellular membrane-bounded organelle;intracellular part;cell part	nucleobase, nucleoside, nucleotide and nucleic acid metabolic process;DNA metabolic process;DNA replication initiation;nitrogen compound metabolic process;cell cycle;metabolic process;cellular process;cellular biopolymer metabolic process;macromolecule metabolic process;biopolymer metabolic process;cellular metabolic process;primary metabolic process;cellular macromolecule metabolic process;regul…	binding;protein binding;cyclin-dependent protein kinase regulator activity;kinase regulator activity;protein kinase regulator activity;enzyme regulator activity	Cell cycle;p53 signaling pathway;Pathways in cancer;Prostate cancer;Small cell lung cancer	1	73.4466	1
31	_RMpSDEFEGSFK_	RELRRMSDEFEGS	Bad;Bbc6;Bad;mCG_14907	Q61337;Q3TFU7;Q3U9H3	Bcl2 antagonist of cell death;Bcl-2-binding component 6;Bcl-xL/Bcl-2-associated death promoter;Putative uncharacterized protein;Bcl-associated death promoter, isoform CRA_a;Putative uncharacterized protein	-2.13636	1.97971	4.11607	+		0.000870355	0.0645706	S	155	CAMK2;PKA	cytoplasm;mitochondrion;mitochondrial outer membrane;cytosol;membrane;outer membrane;organelle membrane;mitochondrial membrane;organelle outer membrane;organelle;membrane-bounded organelle;intracellular organelle;intracellular membrane-bounded organelle;organelle part;intracellular part;mitochondrial part;cytoplasmic part;intracellular organelle part;cell part	regulation of immune system process;positive regulation of immune system process;regulation of leukocyte activation;positive regulation of leukocyte activation;carbohydrate metabolic process;monosaccharide metabolic process;glucose metabolic process;glucose catabolic process;alcohol metabolic process;apoptosis;induction of apoptosis;cell communication;signal transduction;cell surface receptor lin…	binding;protein binding;enzyme binding;kinase binding;protein kinase binding	ErbB signaling pathway;Apoptosis;VEGF signaling pathway;Focal adhesion;Insulin signaling pathway;Alzheimer's disease;Amyotrophic lateral sclerosis (ALS);Pathways in cancer;Colorectal cancer;Pancreatic cancer;Endometrial cancer;Prostate cancer;Melanoma;Chronic myeloid leukemia;Acute myeloid leukemia;Non-small cell lung cancer	1	85.2174	1
1823	_NSDLLTpSPDVGLLK_	NSDLLTSPDVGLL	Jun;RP23-135A21.5-001	P05627;Q3US19;Q3V255;Q52L79;Q6TDG5	Activator protein 1;AH119;Proto-oncogene c-Jun;Transcription factor AP-1;V-jun avian sarcoma virus 17 oncogene homolog;Putative uncharacterized protein;Jun oncogene;Jun protein	-2.87092	1.24397	4.11489			0.799443	0.119325	S	63	NEK6;Proline-directed	chromatin;nuclear chromatin;nucleus;transcription factor complex;cytosol;macromolecular complex;organelle;membrane-bounded organelle;intracellular organelle;intracellular membrane-bounded organelle;protein complex;organelle part;intracellular part;chromosomal part;nuclear part;cytoplasmic part;intracellular organelle part;nucleoplasm part;nuclear chromosome part;cell part	protein import into nucleus, translocation;response to reactive oxygen species;angiogenesis;release of cytochrome c from mitochondria;regulation of protein amino acid phosphorylation;negative regulation of protein amino acid phosphorylation;response to molecule of bacterial origin;regulation of immune system process;regulation of myeloid leukocyte differentiation;positive regulation of myeloid le…	nucleic acid binding;DNA binding;double-stranded DNA binding;transcription factor activity;RNA polymerase II transcription factor activity;small GTPase regulator activity;GTPase activator activity;Ras GTPase activator activity;Rho GTPase activator activity;binding;protein binding;enzyme activator activity;transcription factor binding;promoter binding;enzyme regulator activity;transcription regula…	MAPK signaling pathway;ErbB signaling pathway;Wnt signaling pathway;Focal adhesion;Toll-like receptor signaling pathway;T cell receptor signaling pathway;B cell receptor signaling pathway;GnRH signaling pathway;Epithelial cell signaling in Helicobacter pylori infection;Pathways in cancer;Colorectal cancer;Renal cell carcinoma	0.983104	17.6481	1
84	_LVpSPEQPPK_	TFYRLVSPEQPPK	Epb4.1l2;EPB4.1L2;Epb4.1l2;Epb41l2;Epb4.1l2;EBP4.1L2;Epb4.1l2;Epb4.1l2;Epb4.1l2;EBP4.1L2;mCG_142545;Epb4.1l2;EBP4.1L2	B6ZHD0;Q3UNQ6;Q80UE3;O70318;B6ZHC6;Q811B2;Q8CGJ6;Q8C928;Q811C0;Q7TPN6;Q80UE5;Q8BSR4;B6ZHC5;B6ZHC7;Q80UE4	Erythrocyte protein band 4.1-like 2;Putative uncharacterized protein;Protein 4.1G;Band 4.1-like protein 2;Generally expressed protein 4.1;Erythrocyte protein band 4.1-like 2;Protein 4.1G;Epb4.1l2 protein;Putative uncharacterized protein;4.1G protein;Epb4.1l2 protein;Erythrocyte protein band 4.1-like 2, isoform CRA_c;Protein 4.1G;Putative uncharacterized protein;Erythrocyte protein band 4.1-like 2…	-1.35061	2.7471	4.09771		+	0.238832	0.00635676	S	492	CAMK2;Proline-directed	cytoplasm;cytoskeleton;extrinsic to membrane;organelle;non-membrane-bounded organelle;intracellular organelle;intracellular non-membrane-bounded organelle;intracellular part;membrane part;cell part	organelle organization;cytoskeleton organization;cellular process;cellular component organization;actin filament-based process;actin cytoskeleton organization;cortical cytoskeleton organization;cortical actin cytoskeleton organization	actin binding;structural molecule activity;binding;protein binding;cytoskeletal protein binding;protein domain specific binding;spectrin binding;PH domain binding	Tight junction	1	81.7084	1
5476	_GLNLDGTPALSTLGGFpSPApSKPpSSPR_	STLGGFSPASKPS	Ania6a;Ccn1;Ccnl1	Q52KE7-1;Q52KE7	Cyclin Ania-6a;Cyclin-L1	2.55943	6.63838	4.07896		+	0.702974	2.25423e-18	S	341	Proline-directed	nucleus;cytoplasm;nuclear body;nuclear speck;organelle;membrane-bounded organelle;intracellular organelle;intracellular membrane-bounded organelle;organelle part;intracellular part;nuclear part;intracellular organelle part;nucleoplasm part;cell part	nucleobase, nucleoside, nucleotide and nucleic acid metabolic process;transcription;nitrogen compound metabolic process;metabolic process;biosynthetic process;macromolecule biosynthetic process;regulation of biosynthetic process;cellular process;regulation of gene expression;regulation of macromolecule biosynthetic process;regulation of nucleobase, nucleoside, nucleotide and nucleic acid metaboli…			0.999995	50.6453	3
1816	_SVSPTTEMVpSNEpSVDYR_	PTTEMVSNESVDY	Met	P16056;A1A597;A4FUV6;A4FUV7;Q6Q531;Q6Q532;Q6Q533	Hepatocyte growth factor receptor;HGF/SF receptor;Proto-oncogene c-Met;Scatter factor receptor;Tyrosine-protein kinase Met;Met protein;Met proto-oncogene	-3.97965	0.0570614	4.03671	+		0.00907709	0.97153	S	995	CK1	cell fraction;membrane fraction;insoluble fraction;membrane;integral to membrane;flagellum;intrinsic to membrane;cell projection;membrane part;cell part	activation of MAPK activity;neuron migration;liver development;placenta development;protein modification process;protein amino acid phosphorylation;phosphorus metabolic process;phosphate metabolic process;cell motion;cell communication;signal transduction;cell surface receptor linked signal transduction;enzyme linked receptor protein signaling pathway;transmembrane receptor protein tyrosine kinas…	nucleotide binding;nucleoside binding;purine nucleoside binding;catalytic activity;protein kinase activity;protein tyrosine kinase activity;transmembrane receptor protein tyrosine kinase activity;signal transducer activity;receptor activity;transmembrane receptor activity;hepatocyte growth factor receptor activity;binding;protein binding;ATP binding;kinase activity;transferase activity;transferas…	Cytokine-cytokine receptor interaction;Axon guidance;Focal adhesion;Adherens junction;Epithelial cell signaling in Helicobacter pylori infection;Pathways in cancer;Colorectal cancer;Renal cell carcinoma;Melanoma	1	68.5305	2
1817	_SVSPTTEMVpSNEpSVDYR_	EMVSNESVDYRAT	Met	P16056;A1A597;A4FUV6;A4FUV7;Q6Q531;Q6Q532;Q6Q533	Hepatocyte growth factor receptor;HGF/SF receptor;Proto-oncogene c-Met;Scatter factor receptor;Tyrosine-protein kinase Met;Met protein;Met proto-oncogene	-3.97965	0.0570614	4.03671	+		0.00907709	0.97153	S	998	CK1	cell fraction;membrane fraction;insoluble fraction;membrane;integral to membrane;flagellum;intrinsic to membrane;cell projection;membrane part;cell part	activation of MAPK activity;neuron migration;liver development;placenta development;protein modification process;protein amino acid phosphorylation;phosphorus metabolic process;phosphate metabolic process;cell motion;cell communication;signal transduction;cell surface receptor linked signal transduction;enzyme linked receptor protein signaling pathway;transmembrane receptor protein tyrosine kinas…	nucleotide binding;nucleoside binding;purine nucleoside binding;catalytic activity;protein kinase activity;protein tyrosine kinase activity;transmembrane receptor protein tyrosine kinase activity;signal transducer activity;receptor activity;transmembrane receptor activity;hepatocyte growth factor receptor activity;binding;protein binding;ATP binding;kinase activity;transferase activity;transferas…	Cytokine-cytokine receptor interaction;Axon guidance;Focal adhesion;Adherens junction;Epithelial cell signaling in Helicobacter pylori infection;Pathways in cancer;Colorectal cancer;Renal cell carcinoma;Melanoma	0.999999	59.7372	2
1847	_pSEIDLLNIR_	RVMVSRSEIDLLN	Anxa6;Anxa6;Anx6;Anxa6	Q3V2Z4;Q8CEX0;Q3TUI1;Q3UDK4;Q3UI56;Q8BSS4;Q99JX6;P14824	Putative uncharacterized protein;Putative uncharacterized protein;Anxa6 protein;67 kDa calelectrin;Annexin A6;Annexin VI;Annexin-6;Calphobindin-II;Chromobindin-20;Lipocortin VI;p68;p70;Protein III	-2.23172	1.73476	3.96648	+		0.000176749	0.0609387	S	630	CK2	cytoplasm;apical plasma membrane;macromolecular complex;protein complex;intracellular part;membrane part;cytoplasmic part;plasma membrane part;cell part;perinuclear region of cytoplasm;cytoplasmic membrane-bounded vesicle;cytoplasmic vesicle;vesicle;membrane-bounded vesicle;melanosome;organelle;membrane-bounded organelle;intracellular organelle;intracellular membrane-bounded organelle;pigment gra…	transport;ion transport;cation transport;calcium ion transport;regulation of muscle contraction;di-, tri-valent inorganic cation transport;metal ion transport;regulation of system process;regulation of biological process;establishment of localization;regulation of multicellular organismal process;biological regulation;divalent metal ion transport	binding;calcium ion binding;protein binding;phospholipid binding;calcium-dependent phospholipid binding;lipid binding;ion binding;cation binding;metal ion binding		1	57.8653	1
35	_pSYNLVVAK_	WLKKQRSYNLVVA	Epb4.1l2;EPB4.1L2;Epb4.1l2;Epb41l2;Epb4.1l2;EBP4.1L2;Epb4.1l2;Epb4.1l2;EBP4.1L2;mCG_142545;Epb4.1l2;EBP4.1L2	B6ZHD0;Q3UNQ6;Q80UE3;O70318;B6ZHC6;Q811B2;Q8CGJ6;Q8C928;Q7TPN6;Q80UE5;Q8BSR4;B6ZHC5;B6ZHC7;Q80UE4	Erythrocyte protein band 4.1-like 2;Putative uncharacterized protein;Protein 4.1G;Band 4.1-like protein 2;Generally expressed protein 4.1;Erythrocyte protein band 4.1-like 2;Protein 4.1G;Epb4.1l2 protein;Putative uncharacterized protein;Epb4.1l2 protein;Erythrocyte protein band 4.1-like 2, isoform CRA_c;Protein 4.1G;Putative uncharacterized protein;Erythrocyte protein band 4.1-like 2;Protein 4.1G	-2.02215	1.93771	3.95987	+	+	2.47923e-06	0.000788646	S	86	CHK1;PKD	cytoplasm;cytoskeleton;extrinsic to membrane;organelle;non-membrane-bounded organelle;intracellular organelle;intracellular non-membrane-bounded organelle;intracellular part;membrane part;cell part	organelle organization;cytoskeleton organization;cellular process;cellular component organization;actin filament-based process;actin cytoskeleton organization;cortical cytoskeleton organization;cortical actin cytoskeleton organization	actin binding;structural molecule activity;binding;protein binding;cytoskeletal protein binding;protein domain specific binding;spectrin binding;PH domain binding	Tight junction	0.999988	49.1698	1
2514	_IFpTPDRNPIpTPVKPVDR_	SKQRIFTPDRNPI	E2f7;E2f7;mCG_122236;E2f7	Q6S7F2;B2RWZ8;Q8C9R3;Q8BQ55	Transcription factor E2F7;E2F transcription factor 7;E2F transcription factor 7, isoform CRA_a;Putative uncharacterized protein;Putative uncharacterized protein	-0.605181	3.33067	3.93585		+	0.135074	0.00030206	T	61	CAMK2;CDK1;CDK2;Proline-directed	nucleus;transcription factor complex;macromolecular complex;organelle;membrane-bounded organelle;intracellular organelle;intracellular membrane-bounded organelle;protein complex;organelle part;intracellular part;nuclear part;intracellular organelle part;nucleoplasm part;cell part	nucleobase, nucleoside, nucleotide and nucleic acid metabolic process;transcription;regulation of transcription, DNA-dependent;nitrogen compound metabolic process;cell cycle;metabolic process;negative regulation of cell proliferation;biosynthetic process;macromolecule biosynthetic process;regulation of biosynthetic process;cellular process;regulation of gene expression;regulation of macromolecule…	nucleic acid binding;DNA binding;transcription factor activity;binding;protein binding;transcription repressor activity;transcription regulator activity;identical protein binding		1	118.642	2
2515	_IFpTPDRNPIpTPVKPVDR_	PDRNPITPVKPVD	E2f7;E2f7;mCG_122236;E2f7	Q6S7F2;B2RWZ8;Q8C9R3;Q8BQ55	Transcription factor E2F7;E2F transcription factor 7;E2F transcription factor 7, isoform CRA_a;Putative uncharacterized protein;Putative uncharacterized protein	-0.605181	3.33067	3.93585		+	0.135074	0.00030206	T	68	CDK1;CDK2;ERK/MAPK;Proline-directed;WW GroupIV	nucleus;transcription factor complex;macromolecular complex;organelle;membrane-bounded organelle;intracellular organelle;intracellular membrane-bounded organelle;protein complex;organelle part;intracellular part;nuclear part;intracellular organelle part;nucleoplasm part;cell part	nucleobase, nucleoside, nucleotide and nucleic acid metabolic process;transcription;regulation of transcription, DNA-dependent;nitrogen compound metabolic process;cell cycle;metabolic process;negative regulation of cell proliferation;biosynthetic process;macromolecule biosynthetic process;regulation of biosynthetic process;cellular process;regulation of gene expression;regulation of macromolecule…	nucleic acid binding;DNA binding;transcription factor activity;binding;protein binding;transcription repressor activity;transcription regulator activity;identical protein binding		1	118.642	2
15	_GPpSPSPVGSPASVAQSR_	PGIRGPSPSPVGS	Arid1a;Baf250;Baf250a;Osa1;Smarcf1;Arid1a;RP23-463N9.3-002;Baf250;Baf250a;Osa1;Smarcf1;Arid1a;RP23-463N9.3-003;Arid1a;RP23-463N9.3-005	A2BH40;A2BH41;Q640Q1;Q925Q1;A2BH37;Q8C846;Q8R024;A2BH38	AT-rich interactive domain-containing protein 1A;BRG1-associated factor 250;BRG1-associated factor 250a;Osa homolog 1;SWI/SNF complex protein p270;SWI/SNF-related, matrix-associated, actin-dependent regulator of chromatin subfamily F member 1;SWI-like protein;AT rich interactive domain 1A (Swi1 like);AT-rich interactive domain-containing protein 1A;BRG1-associated factor 250;BRG1-associated facto…	-2.73877	1.18833	3.9271	+		0.00973426	0.347159	S	697	CAMK2;Proline-directed	intracellular;nucleus;SWI-SNF complex;chromatin remodeling complex;macromolecular complex;organelle;membrane-bounded organelle;intracellular organelle;intracellular membrane-bounded organelle;protein complex;organelle part;intracellular part;nuclear part;intracellular organelle part;cell part;SWI-SNF-type complex	nucleobase, nucleoside, nucleotide and nucleic acid metabolic process;chromatin organization;transcription;nitrogen compound metabolic process;organelle organization;cell communication;signal transduction;intracellular signaling cascade;nervous system development;metabolic process;biosynthetic process;macromolecule biosynthetic process;regulation of biosynthetic process;cellular process;regulatio…	nucleic acid binding;DNA binding;binding;protein binding;transcription activator activity;transcription regulator activity		0.989994	19.9537	1
1948	_pSPAEVTDIGFGNR_	KDQITKSPAEVTD	mCG_6416;Ptpn12;Ptpn12;Ptpn12	Q80UM4;P35831;Q3TVC3	Protein tyrosine phosphatase, non-receptor type 12;Protein tyrosine phosphatase, non-receptor type 12, isoform CRA_c;Putative uncharacterized protein;MPTP-PEST;Protein-tyrosine phosphatase P19;Tyrosine-protein phosphatase non-receptor type 12;Putative uncharacterized protein	-1.32861	2.57081	3.89942		+	0.868421	0.00359431	S	748	CK2;Proline-directed	cytoplasm;cytosol;intracellular part;cytoplasmic part;cell part	protein modification process;protein amino acid dephosphorylation;phosphorus metabolic process;phosphate metabolic process;metabolic process;cellular process;dephosphorylation;protein metabolic process;cellular biopolymer metabolic process;macromolecule metabolic process;biopolymer metabolic process;biopolymer modification;post-translational protein modification;cellular metabolic process;primary…	catalytic activity;phosphoprotein phosphatase activity;protein tyrosine phosphatase activity;signal transducer activity;receptor activity;binding;protein binding;hydrolase activity;hydrolase activity, acting on ester bonds;phosphatase activity;SH3 domain binding;protein domain specific binding;phosphoric ester hydrolase activity;molecular transducer activity		0.999992	51.0323	1
7	_RApSVCAEAYNPDEEEDDAESR_	RFTRRASVCAEAY	Prkar2b	P31324;Q3V2X9	cAMP-dependent protein kinase type II-beta regulatory subunit;Putative uncharacterized protein	-3.84639	0.045357	3.89175	+		3.60104e-08	0.825754	S	112	AURORA;AURORA-1;AURORA-A;CAMK2;CK1;PKA	cell fraction;membrane fraction;soluble fraction;insoluble fraction;cytoplasm;mitochondrial inner membrane;cAMP-dependent protein kinase complex;membrane;organelle inner membrane;organelle membrane;mitochondrial membrane;macromolecular complex;protein complex;organelle part;intracellular part;membrane part;mitochondrial part;cytoplasmic part;intracellular organelle part;cell part;membrane raft;pe…	regulation of protein amino acid phosphorylation;system process;organic acid metabolic process;protein modification process;protein amino acid phosphorylation;lipid metabolic process;fatty acid metabolic process;phosphorus metabolic process;phosphate metabolic process;cell communication;signal transduction;behavior;learning or memory;learning;metabolic process;cell proliferation;anatomical struct…	nucleotide binding;nucleoside binding;purine nucleoside binding;binding;protein binding;cAMP-dependent protein kinase regulator activity;AMP binding;purine nucleotide binding;kinase regulator activity;protein kinase regulator activity;protein domain specific binding;enzyme regulator activity;cyclic nucleotide binding;cAMP binding;adenyl nucleotide binding;ribonucleotide binding;purine ribonucleot…	Apoptosis;Insulin signaling pathway	0.999885	39.4004	1
2451	_LDFTGNpSpSGHKR_	DFTGNSSGHKRRP	Ki-67;Mki67	Q61769;Q7TSF6	Ki-67 protein;Mki67 protein	-0.646314	3.12406	3.77038			1	1	S	1777	CK1	chromosome, centromeric region;condensed chromosome;intracellular;nucleus;chromosome;nucleolus;cytoplasm;organelle;membrane-bounded organelle;non-membrane-bounded organelle;intracellular organelle;intracellular membrane-bounded organelle;intracellular non-membrane-bounded organelle;organelle part;intracellular part;chromosomal part;nuclear part;intracellular organelle part;cell part	meiosis;cell proliferation;cellular process;cell cycle process;cell cycle phase	binding;protein binding;protein C-terminus binding		0.999999	60.3198	2
185	_ELVEPLpTPSGEAPNQAHLR_	ELVEPLTPSGEAP	Egfr;mCG_140518;RP23-295E4.1-001	Q01279;Q3TQS6;Q5SVE8;Q9EP98	Epidermal growth factor receptor;Putative uncharacterized protein;Epidermal growth factor receptor, isoform CRA_b;Epidermal growth factor receptor isoform 1	-0.845751	2.88044	3.7262	+	+	0.0326807	8.68377e-07	T	695	ERK/MAPK;Proline-directed;WW GroupIV	intracellular;nucleus;cytoplasm;endosome;plasma membrane;membrane;integral to membrane;cytoplasmic membrane-bounded vesicle;basolateral plasma membrane;apical plasma membrane;endocytic vesicle;intrinsic to membrane;cytoplasmic vesicle;vesicle;membrane-bounded vesicle;macromolecular complex;organelle;membrane-bounded organelle;intracellular organelle;intracellular membrane-bounded organelle;protei…	regulation of cyclin-dependent protein kinase activity;activation of MAPKK activity;cell morphogenesis;cell activation;embryonic placenta development;regulation of protein amino acid phosphorylation;hair follicle development;morphogenesis of an epithelium;translation;protein modification process;protein amino acid phosphorylation;phosphorus metabolic process;phosphate metabolic process;cell motio…	nucleotide binding;nucleoside binding;purine nucleoside binding;actin binding;catalytic activity;protein kinase activity;protein tyrosine kinase activity;transmembrane receptor protein tyrosine kinase activity;receptor signaling protein tyrosine kinase activity;signal transducer activity;receptor activity;transmembrane receptor activity;epidermal growth factor receptor activity;receptor signaling…		0.981049	17.1405	1
23	_NKpSTESLQANVQR_	PRRRNKSTESLQA	Rpl13;Rpl13	P47963;Q5RKP3	60S ribosomal protein L13;A52;60S ribosomal protein L13	-2.51657	1.1936	3.71017	+		0.0182809	0.344066	S	106	CAMK2;PKA/AKT	intracellular;ribosome;ribonucleoprotein complex;macromolecular complex;organelle;non-membrane-bounded organelle;intracellular organelle;intracellular non-membrane-bounded organelle;intracellular part;cytoplasmic part;cell part	translation;metabolic process;biosynthetic process;macromolecule biosynthetic process;cellular process;protein metabolic process;cellular macromolecule biosynthetic process;cellular biopolymer metabolic process;cellular biopolymer biosynthetic process;macromolecule metabolic process;biopolymer metabolic process;biopolymer biosynthetic process;cellular metabolic process;primary metabolic process;c…	structural constituent of ribosome;structural molecule activity	Ribosome	0.982437	17.5976	1
272	_KDpSPIpSPHFTR_	HEDRKDSPISPHF	Bgl;Lba;Lrba;Bgl;Lba;Lrba;Bgl;Lba;Lrba	Q9ESE1-1;Q9ESE1;Q9ESE1-2;Q9ESE1-3;Q8BSM6;Q8C7C2;Q8CBR4	Beige-like protein;Lipopolysaccharide-responsive and beige-like anchor protein;Beige-like protein;Lipopolysaccharide-responsive and beige-like anchor protein;Beige-like protein;Lipopolysaccharide-responsive and beige-like anchor protein;Putative uncharacterized protein	-0.591871	3.09678	3.68865		+	0.220427	2.79389e-06	S	979	CAMK2;PKA;Proline-directed	lytic vacuole;lysosome;vacuole;endoplasmic reticulum;Golgi apparatus;trans-Golgi network;plasma membrane;membrane;integral to membrane;cytoplasmic membrane-bounded vesicle;intrinsic to membrane;cytoplasmic vesicle;vesicle;membrane-bounded vesicle;organelle;membrane-bounded organelle;intracellular organelle;intracellular membrane-bounded organelle;organelle part;intracellular part;membrane part;Go…	transport;cell communication;signal transduction;cellular process;vesicle-mediated transport;endosome transport;intracellular transport;regulation of biological process;regulation of cellular process;establishment of localization;establishment of localization in cell;biological regulation	binding;protein binding		0.999994	52.1883	2
2286	_DLKPSpTPR_	KDLKPSTPRSKGQ	Npm1;mCG_68069;RP23-323L8.2-001;Npm1;RP23-323L8.2-003;Npm1;RP23-323L8.2-002	Q61937;Q3U536;Q5SQB7;Q5U438;Q5BL09;Q5SQB5;Q3UDA7;Q8BSZ3;Q9DAY9	Nucleolar phosphoprotein B23;Nucleolar protein NO38;Nucleophosmin;Numatrin;Putative uncharacterized protein;MCG68069;Nucleophosmin 1;Npm1 protein;Nucleophosmin 1;Putative uncharacterized protein;Nucleophosmin 1	-0.775273	2.9092	3.68447		+	0.847588	0.00024274	T	217	CDK1;ERK/MAPK;FHA KAPP;Polo box;Proline-directed;WW GroupIV	granular component;nucleus;nucleoplasm;nucleolus;cytoplasm;centrosome;microtubule organizing center;cytosol;large ribosomal subunit;small ribosomal subunit;nuclear body;nuclear speck;ribonucleoprotein complex;spindle pole centrosome;macromolecular complex;ribosomal subunit;organelle;membrane-bounded organelle;non-membrane-bounded organelle;intracellular organelle;intracellular membrane-bounded or…	ribosome export from nucleus;ribosomal large subunit export from nucleus;ribosomal small subunit export from nucleus;chromatin organization;nucleosome assembly;RNA export from nucleus;rRNA export from nucleus;protein complex assembly;transport;cell volume homeostasis;nucleocytoplasmic transport;response to stress;organelle organization;centrosome cycle;aging;cell aging;protein localization;positi…	nucleic acid binding;DNA binding;transcription cofactor activity;transcription coactivator activity;RNA binding;binding;protein binding;transcription factor binding;transcription activator activity;rRNA binding;transcription regulator activity;Tat protein binding;histone binding;identical protein binding;protein homodimerization activity;ribonucleoprotein binding;ribosomal large subunit binding;r…		0.942155	12.1186	1
2229	_RIpSFSTSDVSKLpSPVK_	TEERRISFSTSDV	Myo9b	Q3TRT6	Putative uncharacterized protein	-0.840857	2.82603	3.66689		+	0.651311	0.00132381	S	1336	AURORA;AURORA-A;CAMK2;GSK3;PKA;PKA/AKT					0.999919	45.6929	2
2449	_pSVNFSLpTPNEIK_	SVNFSLTPNEIKV	Mtap1b;Map1b;Mtap1b;Mtap5	A0PJ96;B2RQQ5;Q3TYV8;Q3TZM8;Q3UF78;Q3UPV4;Q8CAI9;Q8CFR9;P14873	Mtap1b protein;Microtubule-associated protein 1B;Putative uncharacterized protein;MAP1 light chain LC1;MAP1(X);MAP1.2;Microtubule-associated protein 1B	-0.646758	2.97926	3.62602		+	0.494997	0.000720553	T	1277	CK2;Proline-directed	cell fraction;soluble fraction;cytosol;cytoskeleton;microtubule associated complex;plasma membrane;postsynaptic density;membrane;axon;dendrite;growth cone;site of polarized growth;macromolecular complex;cell projection;neuron projection;cell soma;perikaryon;organelle;non-membrane-bounded organelle;intracellular organelle;intracellular non-membrane-bounded organelle;protein complex;organelle part;…	microtubule cytoskeleton organization;microtubule bundle formation;response to stress;organelle organization;cytoskeleton organization;microtubule-based process;negative regulation of microtubule depolymerization;nervous system development;axonogenesis;synaptogenesis;central nervous system development;response to nutrient;response to external stimulus;response to wounding;response to mechanical s…	actin binding;binding;protein binding;cytoskeletal regulatory protein binding;phospholipid binding;microtubule binding;cytoskeletal protein binding;lipid binding;tubulin binding;protein complex binding		0.999826	37.5841	2
1819	_RLpSENNCpSLDDWEIGAGHLSSSAFNSEK_	AGGRRLSENNCSL	D15Ertd366e;Eplin;Lima1;mCG_20141;D15Ertd366e;Eplin;Lima1;D15Ertd366e;Lima1	Q9ERG0-2;Q9ERG0;Q8BT15;Q8C3R7;Q8C7S2;Q8K2H0;Q9ERG0-1;Q8CD09	Epithelial protein lost in neoplasm;LIM domain and actin-binding protein 1;Putative uncharacterized protein;LIM domain and actin binding 1;Lima1 protein;Epithelial protein lost in neoplasm;LIM domain and actin-binding protein 1;Putative uncharacterized protein	-3.76349	-0.15017	3.61332	+		0.00349696	0.65871	S	225	CAMK2;PKA	stress fiber;cytoplasm;cytoskeleton;adherens junction;cell-substrate adherens junction;focal adhesion;actin cytoskeleton;cell junction;cell-substrate junction;actin filament bundle;actomyosin;organelle;non-membrane-bounded organelle;intracellular organelle;intracellular non-membrane-bounded organelle;organelle part;intracellular part;membrane part;cytoskeletal part;intracellular organelle part;pl…	organelle organization;cytoskeleton organization;actin filament organization;regulation of actin polymerization or depolymerization;negative regulation of metabolic process;cellular process;negative regulation of macromolecule metabolic process;negative regulation of organelle organization;anatomical structure formation;cellular component organization;regulation of metabolic process;cellular comp…	actin binding;actin monomer binding;binding;protein binding;cytoskeletal protein binding;zinc ion binding;ion binding;cation binding;metal ion binding;transition metal ion binding;actin filament binding		1	152.073	2
226	_LLpSPRPSLLTPAGDPR_	DKGRLLSPRPSLL	Ncor2;Smrt;Ncor2;Smrt	Q9WU42-1;Q9WU42;Q9WU42-2;Q3TG88;Q3TZ10;Q80ZV7	Nuclear receptor corepressor 2;Silencing mediator of retinoic acid and thyroid hormone receptor;T3 receptor-associating factor;Thyroid-, retinoic-acid-receptor-associated corepressor;Nuclear receptor corepressor 2;Silencing mediator of retinoic acid and thyroid hormone receptor;T3 receptor-associating factor;Thyroid-, retinoic-acid-receptor-associated corepressor;Putative uncharacterized protein;…	-0.721679	2.87028	3.59196		+	0.14587	0.000204801	S	938	CAMK2;CDK1;GSK3;PKC;Proline-directed	histone deacetylase complex;nucleus;chromatin remodeling complex;nuclear body;macromolecular complex;organelle;membrane-bounded organelle;intracellular organelle;intracellular membrane-bounded organelle;protein complex;organelle part;intracellular part;nuclear part;intracellular organelle part;nucleoplasm part;cell part;transcriptional repressor complex	negative regulation of transcription from RNA polymerase II promoter;in utero embryonic development;heart morphogenesis;nucleobase, nucleoside, nucleotide and nucleic acid metabolic process;transcription;regulation of transcription, DNA-dependent;regulation of transcription from RNA polymerase II promoter;nitrogen compound metabolic process;metabolic process;cell proliferation;biosynthetic proces…	nucleic acid binding;DNA binding;chromatin binding;transcription cofactor activity;transcription corepressor activity;binding;protein binding;transcription factor binding;transcription repressor activity;specific transcriptional repressor activity;transcription regulator activity;sequence-specific DNA binding;receptor binding;Notch binding;protein N-terminus binding;transcription repressor binding	Notch signaling pathway	0.997907	26.787	1
2053	_DTLNPVAVPVSpSPTATKPSPANTApSPCTSNINPPR_	SPANTASPCTSNI	Larp4;Larp4	Q8BWW4;Q3T9Z3;Q3UT02	La ribonucleoprotein domain family member 4;La-related protein 4;Putative uncharacterized protein;Putative uncharacterized protein	-1.08791	2.47626	3.56417		+	0.739905	0.00714315	S	592	GSK3;Proline-directed			nucleic acid binding;RNA binding;binding		0.946899	15.5233	2
2624	_pSVNFSLpTPNEIK_	TPLGERSVNFSLT	Mtap1b;Map1b;Mtap1b;Mtap5	A0PJ96;B2RQQ5;Q3TYV8;Q3TZM8;Q3UF78;Q3UPV4;Q8CAI9;Q8CFR9;P14873	Mtap1b protein;Microtubule-associated protein 1B;Putative uncharacterized protein;MAP1 light chain LC1;MAP1(X);MAP1.2;Microtubule-associated protein 1B	-0.528658	2.97926	3.50792		+	0.494997	0.000720553	S	1271	GSK3;PLK1	cell fraction;soluble fraction;cytosol;cytoskeleton;microtubule associated complex;plasma membrane;postsynaptic density;membrane;axon;dendrite;growth cone;site of polarized growth;macromolecular complex;cell projection;neuron projection;cell soma;perikaryon;organelle;non-membrane-bounded organelle;intracellular organelle;intracellular non-membrane-bounded organelle;protein complex;organelle part;…	microtubule cytoskeleton organization;microtubule bundle formation;response to stress;organelle organization;cytoskeleton organization;microtubule-based process;negative regulation of microtubule depolymerization;nervous system development;axonogenesis;synaptogenesis;central nervous system development;response to nutrient;response to external stimulus;response to wounding;response to mechanical s…	actin binding;binding;protein binding;cytoskeletal regulatory protein binding;phospholipid binding;microtubule binding;cytoskeletal protein binding;lipid binding;tubulin binding;protein complex binding		1	70.5863	2
3098	_DNHDDFFTApTPLQK_	DDFFTATPLQKQR	Kiaa1903;Knl2;M18bp1;C79407	Q80WQ8-1;Q80WQ8;Q3UTS2;Q8BS57;Q8K3D2	Kinetochore-associated protein KNL-2 homolog;Mis18-binding protein 1;Putative uncharacterized protein;C79407 protein	-0.301284	3.16903	3.47031		+	0.985007	0.000597013	T	857	Proline-directed	chromosome, centromeric region;nucleus;organelle;membrane-bounded organelle;intracellular organelle;intracellular membrane-bounded organelle;organelle part;intracellular part;chromosomal part;intracellular organelle part;cell part	nuclear division;organelle organization;cell cycle;mitosis;cellular process;cellular component organization;cell cycle process;cell cycle phase;organelle fission;cell division	nucleic acid binding;DNA binding;binding		0.999887	39.4653	1
2318	_DGSAAHFLGEEVpSPNK_	FLGEEVSPNKSSM	Cenpf;Lek1	Q155P7;Q3TNJ4;Q3TZQ0;Q8BV30;Q8BVF5;Q8C0X4;Q9CUL0;Q9QZ84	LEK1;Putative uncharacterized protein	-0.748273	2.7171	3.46537		+	0.933761	0.000492533	S	247	CDK1;CDK2;GSK3;Proline-directed	kinetochore;nucleus;cytoplasm;endosome;trans-Golgi network;centrosome;microtubule organizing center;macromolecular complex;organelle;membrane-bounded organelle;non-membrane-bounded organelle;intracellular organelle;intracellular membrane-bounded organelle;intracellular non-membrane-bounded organelle;protein complex;organelle part;intracellular part;chromosomal part;cytoskeletal part;Golgi apparat…	cell fate specification;regulation of cytokine production;regulation of immune system process;regulation of leukocyte activation;regulation of immune effector process;regulation of production of molecular mediator of immune response;regulation of leukocyte mediated immunity;regulation of lymphocyte mediated immunity;regulation of T cell mediated immunity;regulation of cytokine production during i…	binding;protein binding;transcription factor binding;identical protein binding;protein homodimerization activity;dynein binding;protein dimerization activity		1	197.333	1
1188	_(ac)ADGDpSGpSERGGGGGGGGGPGGFQPAPR_	_MADGDSGSERGG	Purb	O35295;Q3UTJ8;Q8BQK8	Purine-rich element-binding protein B;Transcriptional activator protein Pur-beta;Vascular actin single-stranded DNA-binding factor 2 p44 component;Putative uncharacterized protein	0.238647	3.70166	3.46301		+	1	0.00013123	S	6	CK2	nucleus;DNA replication factor A complex;macromolecular complex;organelle;membrane-bounded organelle;intracellular organelle;intracellular membrane-bounded organelle;protein complex;organelle part;intracellular part;chromosomal part;nuclear part;intracellular organelle part;nuclear chromosome part;cell part	nucleobase, nucleoside, nucleotide and nucleic acid metabolic process;DNA metabolic process;DNA unwinding during replication;transcription;regulation of transcription, DNA-dependent;nitrogen compound metabolic process;apoptosis;metabolic process;cell death;cell proliferation;biosynthetic process;macromolecule biosynthetic process;regulation of biosynthetic process;negative regulation of biosynthe…	translation repressor activity, nucleic acid binding;nucleic acid binding;DNA binding;double-stranded DNA binding;double-stranded telomeric DNA binding;single-stranded DNA binding;transcription factor activity;RNA binding;mRNA binding;binding;protein binding;transcription factor binding;translation factor activity, nucleic acid binding;transcription repressor activity;specific transcriptional rep…		1	143.852	2
9	_ICTPSpSPSESKR_	KICTPSSPSESKR	Casp12;Casp12;Casp12	O08736;Q6B836;Q8BSX6;Q8BQQ5	Caspase-12;Putative uncharacterized protein;Putative uncharacterized protein	-3.11512	0.318416	3.43353	+		0.00301068	0.944297	S	104	CK2;ERK/MAPK;GSK3;Polo box;Proline-directed;WW GroupIV	cell fraction;intracellular;membrane fraction;insoluble fraction;nucleus;endoplasmic reticulum;microsome;cytosol;vesicular fraction;organelle;membrane-bounded organelle;intracellular organelle;intracellular membrane-bounded organelle;intracellular part;cytoplasmic part;cell part	proteolysis;apoptosis;induction of apoptosis;virus-infected cell apoptosis;response to stress;ER-nuclear signaling pathway;response to unfolded protein;cell communication;signal transduction;intracellular signaling cascade;aging;metabolic process;cell death;catabolic process;macromolecule catabolic process;response to temperature stimulus;response to cold;response to biotic stimulus;response to a…	catalytic activity;endopeptidase activity;cysteine-type endopeptidase activity;binding;protein binding;peptidase activity;cysteine-type peptidase activity;hydrolase activity;peptidase activity, acting on L-amino acid peptides	Apoptosis;Alzheimer's disease;Amyotrophic lateral sclerosis (ALS)	0.874378	9.94591	1
1849	_VLEApSPGRPSSM(ox)DTPLpSPTAFIDSILR_	SMDTPLSPTAFID	Hsf1;Hsf1;Hsf1	P38532-1;P38532;P38532-2;Q792P1;Q52L52	Heat shock factor protein 1;Heat shock transcription factor 1;Heat shock factor protein 1;Heat shock transcription factor 1;Heat shock transcription factor I;Hsf1 protein	-2.16384	1.25144	3.41527			0.302977	0.128731	S	326	ERK/MAPK;Proline-directed;WW GroupIV	nucleus;cytoplasm;macromolecular complex;organelle;membrane-bounded organelle;intracellular organelle;intracellular membrane-bounded organelle;protein complex;intracellular part;cell part;pronucleus	in utero embryonic development;regulation of cytokine production;negative regulation of cytokine production;embryonic placenta development;response to molecule of bacterial origin;nucleobase, nucleoside, nucleotide and nucleic acid metabolic process;transcription;regulation of transcription, DNA-dependent;protein modification process;protein amino acid phosphorylation;phosphorus metabolic process…	nucleic acid binding;DNA binding;transcription factor activity;binding;protein binding;transcription regulator activity;sequence-specific DNA binding		0.999836	37.8422	2
2188	_M(ox)DSNFGLAGLPGpSPK_	LAGLPGSPKKRVR	Suv39h;Suv39h1;mCG_68137;RP23-27I6.1-002;Suv39h;Suv39h1	O54864-2;O54864;A2AC19;O54864-1	Histone H3-K9 methyltransferase 1;Histone-lysine N-methyltransferase SUV39H1;Position-effect variegation 3-9 homolog;Suppressor of variegation 3-9 homolog 1;Suppressor of variegation 3-9 homolog 1 (Drosophila);Suppressor of variegation 3-9 homolog 1 (Drosophila), isoform CRA_a;Histone H3-K9 methyltransferase 1;Histone-lysine N-methyltransferase SUV39H1;Position-effect variegation 3-9 homolog;Supp…	-0.887237	2.51005	3.39728		+	0.359302	0.0115772	S	392	CDK1;CDK2;ERK/MAPK;NEK6;Proline-directed	chromosome, centromeric region;chromatin;nuclear chromatin;heterochromatin;nucleus;chromatin silencing complex;chromosome;nuclear heterochromatin;chromatin remodeling complex;macromolecular complex;organelle;membrane-bounded organelle;non-membrane-bounded organelle;intracellular organelle;intracellular membrane-bounded organelle;intracellular non-membrane-bounded organelle;protein complex;organel…	nucleobase, nucleoside, nucleotide and nucleic acid metabolic process;DNA packaging;chromatin organization;chromatin assembly or disassembly;chromatin silencing;transcription;regulation of transcription, DNA-dependent;rRNA processing;RNA processing;protein modification process;protein amino acid methylation;one-carbon metabolic process;nitrogen compound metabolic process;organelle organization;ce…	chromatin binding;catalytic activity;binding;protein binding;methyltransferase activity;N-methyltransferase activity;zinc ion binding;protein methyltransferase activity;S-adenosylmethionine-dependent methyltransferase activity;lysine N-methyltransferase activity;protein-lysine N-methyltransferase activity;transferase activity;transferase activity, transferring one-carbon groups;histone-lysine N-m…	Lysine degradation	1	98.0395	1
1875	_SLENEPQNM(ox)MESLpSPR_	NMMESLSPRKYSS	Ll5b;Phldb2;Ll5b;Phldb2	Q8K1N2-2;Q8K1N2;Q8K1N2-1	Pleckstrin homology-like domain family B member 2;Protein LL5-beta;Pleckstrin homology-like domain family B member 2;Protein LL5-beta	-1.79578	1.58576	3.38154	+	+	2.87148e-06	0.0464657	S	39	CDK1;CDK2;Proline-directed	cytoplasm;membrane;intracellular part;cell part				0.998404	27.9828	1
1873	_RFpSFpSPSAVpSPR_	FSPSAVSPRTTSP	Kiaa0599;Plekhg3;Kiaa0599;Plekhg3;Kiaa0599;Plekhg3	Q4VAC9-1;Q4VAC9;Q4VAC9-2;Q4VAC9-5	Pleckstrin homology domain-containing family G member 3;Pleckstrin homology domain-containing family G member 3;Pleckstrin homology domain-containing family G member 3	-1.80164	1.57574	3.37739			0.943283	0.0506932	S	1141	CDK1;CK1;Proline-directed	intracellular;cell part	regulation of signal transduction;regulation of cell communication;regulation of Rho protein signal transduction;regulation of Ras protein signal transduction;regulation of biological process;regulation of cellular process;regulation of small GTPase mediated signal transduction;biological regulation	small GTPase regulator activity;guanyl-nucleotide exchange factor activity;Ras guanyl-nucleotide exchange factor activity;Rho guanyl-nucleotide exchange factor activity;enzyme regulator activity;GTPase regulator activity;nucleoside-triphosphatase regulator activity		0.999994	52.3702	3
108	_pSPQMPEEPLDMNVK_	PGHSKRSPQMPEE	Phf16;RP23-333P16.1-001;Jade3;Kiaa0215;Phf16	B1AV39;Q6IE82	PHD finger protein 16;PHD finger protein 16;Protein Jade-3	-1.07765	2.29811	3.37576	+	+	0.0227921	0.0268584	S	579	CK1;Proline-directed	histone acetyltransferase complex;macromolecular complex;protein complex;organelle part;intracellular part;nuclear part;intracellular organelle part;nucleoplasm part;cell part	chromatin organization;protein modification process;protein amino acid acetylation;organelle organization;metabolic process;cellular process;cellular component organization;chromatin modification;covalent chromatin modification;histone modification;histone acetylation;protein metabolic process;cellular biopolymer metabolic process;macromolecule metabolic process;biopolymer metabolic process;biopo…	binding;protein binding;zinc ion binding;ion binding;cation binding;metal ion binding;transition metal ion binding		1	104.252	1
2490	_APVHFVEPLpSPTGVPGHR_	HFVEPLSPTGVPG	Camsap1	A2AHC3-1;A2AHC3	Calmodulin-regulated spectrin-associated protein 1	-0.623431	2.73899	3.36242		+	0.882115	0.00581094	S	1069	ERK/MAPK;Proline-directed;WW GroupIV	microtubule;organelle part;intracellular part;cytoskeletal part;intracellular organelle part;cell part				0.999024	30.1029	1
2363	_FGDFLQHpSPTILQSK_	GDFLQHSPTILQS				-0.704967	2.64115	3.34612		+	0.870664	0.00394675	S	1682	NEK6;Proline-directed					0.99524	23.2032	1
1885	_RFpSFpSPSAVpSPR_	PRRFSFSPSAVSP	Kiaa0599;Plekhg3;Kiaa0599;Plekhg3;Kiaa0599;Plekhg3	Q4VAC9-1;Q4VAC9;Q4VAC9-2;Q4VAC9-5	Pleckstrin homology domain-containing family G member 3;Pleckstrin homology domain-containing family G member 3;Pleckstrin homology domain-containing family G member 3	-1.66253	1.68154	3.34407		+	0.905008	0.0360864	S	1136	Proline-directed	intracellular;cell part	regulation of signal transduction;regulation of cell communication;regulation of Rho protein signal transduction;regulation of Ras protein signal transduction;regulation of biological process;regulation of cellular process;regulation of small GTPase mediated signal transduction;biological regulation	small GTPase regulator activity;guanyl-nucleotide exchange factor activity;Ras guanyl-nucleotide exchange factor activity;Rho guanyl-nucleotide exchange factor activity;enzyme regulator activity;GTPase regulator activity;nucleoside-triphosphatase regulator activity		0.998765	29.076	3
1944	_pSLTNpSHLEKR_	DRESRRSLTNSHL	Nat2;Slc38a1;Snat1;Nat2;Slc38a1;Snat1;Nat2;Slc38a1;Snat1	Q8K2P7-1;Q8K2P7;Q8K2P7-2;Q8K2P7-3	Amino acid transporter A1;MNat2;N-system amino acid transporter 2;Sodium-coupled neutral amino acid transporter 1;Solute carrier family 38 member 1;System A amino acid transporter 1;System N amino acid transporter 1;Amino acid transporter A1;MNat2;N-system amino acid transporter 2;Sodium-coupled neutral amino acid transporter 1;Solute carrier family 38 member 1;System A amino acid transporter 1;S…	-1.34183	1.98479	3.32662		+	0.0963663	0.0312178	S	52	AURORA;AURORA-1;CK1;GSK3;PKA	cell fraction;membrane fraction;insoluble fraction;plasma membrane;membrane;integral to membrane;axon;intrinsic to membrane;cell projection;neuron projection;membrane part;cell part	transport;ion transport;cation transport;sodium ion transport;amino acid transport;glutamine transport;cellular process;monovalent inorganic cation transport;neutral amino acid transport;amine transport;organic acid transport;metal ion transport;carboxylic acid transport;establishment of localization;transmembrane transport	transporter activity;amine transmembrane transporter activity;organic acid transmembrane transporter activity;amino acid transmembrane transporter activity;neutral amino acid transmembrane transporter activity;L-amino acid transmembrane transporter activity;L-glutamine transmembrane transporter activity;secondary active transmembrane transporter activity;symporter activity;active transmembrane tr…		0.994363	22.0741	2
2612	_NNVMTpSPNVHLK_	RNNVMTSPNVHLK	Cenpc1;mCG_9243;Cenpc;Cenpc1	B9EK81;Q3UPF6;Q9CRZ7;P49452	Centromere protein C1;Putative uncharacterized protein;Centromere autoantigen C;Centromere protein C 1	-0.537653	2.78588	3.32353		+	0.465808	0.0031009	S	612	Proline-directed	chromosome, centromeric region;kinetochore;condensed chromosome kinetochore;nucleus;chromosome;macromolecular complex;organelle;membrane-bounded organelle;non-membrane-bounded organelle;intracellular organelle;intracellular membrane-bounded organelle;intracellular non-membrane-bounded organelle;protein complex;organelle part;intracellular part;chromosomal part;intracellular organelle part;cell pa…		nucleic acid binding;DNA binding;binding;protein binding		0.93761	11.7691	1
1874	_TPSSPpSKpSPASFEIPASTTEADGDGLNKPAK_	PSSPSKSPASFEI	Tacc2;MNCb-3527;Tacc2;MNCb-3527;Tacc2;MNCb-3527;Tacc2;mKIAA4180;mg33;MNCb-3527;Tacc2	Q2VPC8;Q9JJG0-1;Q9JJG0;Q9JJG0-2;Q9JJG0-3;Q3UL40;Q5DTJ3;Q9ER91;Q9JJG0-4	Tacc2 protein;Transforming acidic coiled-coil-containing protein 2;Transforming acidic coiled-coil-containing protein 2;Transforming acidic coiled-coil-containing protein 2;Putative uncharacterized protein;MKIAA4180 protein;Muscle protein 33;Transforming acidic coiled-coil-containing protein 2	-1.80098	1.49476	3.29574			0.689854	0.118123	S	2290	CK1;Proline-directed	nucleus;cytoplasm;microtubule organizing center;cytoskeleton;organelle;membrane-bounded organelle;non-membrane-bounded organelle;intracellular organelle;intracellular membrane-bounded organelle;intracellular non-membrane-bounded organelle;organelle part;intracellular part;cytoskeletal part;cytoplasmic part;intracellular organelle part;cell part	microtubule cytoskeleton organization;organelle organization;cytoskeleton organization;microtubule-based process;spindle organization;cell proliferation;cellular process;cellular component organization;cerebral cortex development;neurogenesis;interkinetic nuclear migration;spindle astral microtubule organization;cytoplasmic microtubule organization;developmental process;regulation of microtubule-…	receptor binding;binding;protein binding;protein domain specific binding;nuclear hormone receptor binding;hormone receptor binding		0.76359	6.8416	2
1835	_PSpTPLDGVGpTPKPLSK_	MMPRPSTPLDGVG	Anapc1;mCG_20990;RP23-464B2.2-001;Anapc1;Mcpr;Tsg24;Anapc1;RP23-464B2.2-005	A2ATQ4;B7ZNX2;P53995;A2ATQ5;Q3TP10;Q3UE43	Anaphase promoting complex subunit 1;Anaphase-promoting complex subunit 1;Cyclosome subunit 1;Mitotic checkpoint regulator;Testis-specific gene 24 protein;Anaphase promoting complex subunit 1;Putative uncharacterized protein	-2.41721	0.865542	3.28275	+		0.016171	0.396656	T	530	CAMK2;CHK1;CK2;ERK/MAPK;FHA1 Rad53p;Polo box;Proline-directed;WW GroupIV	ubiquitin ligase complex;nuclear ubiquitin ligase complex;nucleus;anaphase-promoting complex;macromolecular complex;organelle;membrane-bounded organelle;intracellular organelle;intracellular membrane-bounded organelle;protein complex;organelle part;intracellular part;nuclear part;intracellular organelle part;cell part	nuclear division;organelle organization;cell cycle;mitosis;cellular process;cellular component organization;cell cycle process;cell cycle phase;organelle fission;cell division	binding;protein binding	Cell cycle;Cell cycle - yeast;Ubiquitin mediated proteolysis;Progesterone-mediated oocyte maturation	0.977977	16.4815	2
1836	_PSpTPLDGVGpTPKPLSK_	PLDGVGTPKPLSK	Anapc1;mCG_20990;RP23-464B2.2-001;Anapc1;Mcpr;Tsg24;Anapc1;RP23-464B2.2-005	A2ATQ4;B7ZNX2;P53995;A2ATQ5;Q3TP10;Q3UE43	Anaphase promoting complex subunit 1;Anaphase-promoting complex subunit 1;Cyclosome subunit 1;Mitotic checkpoint regulator;Testis-specific gene 24 protein;Anaphase promoting complex subunit 1;Putative uncharacterized protein	-2.41721	0.865542	3.28275	+		0.016171	0.396656	T	537	CDK1;ERK/MAPK;Proline-directed	ubiquitin ligase complex;nuclear ubiquitin ligase complex;nucleus;anaphase-promoting complex;macromolecular complex;organelle;membrane-bounded organelle;intracellular organelle;intracellular membrane-bounded organelle;protein complex;organelle part;intracellular part;nuclear part;intracellular organelle part;cell part	nuclear division;organelle organization;cell cycle;mitosis;cellular process;cellular component organization;cell cycle process;cell cycle phase;organelle fission;cell division	binding;protein binding	Cell cycle;Cell cycle - yeast;Ubiquitin mediated proteolysis;Progesterone-mediated oocyte maturation	0.997295	25.9221	2
41	_MMSLpSQSR_	WRMMSLSQSRSYK	Ripk2;mCG_19039;RP23-378L22.1-001	P58801;A1A4B5;Q547H1	Receptor-interacting serine/threonine-protein kinase 2;Ripk2 protein;Protein kinase RICK;Putative uncharacterized protein;Receptor (TNFRSF)-interacting serine-threonine kinase 2;Receptor (TNFRSF)-interacting serine-threonine kinase 2, isoform CRA_a	-1.9193	1.36127	3.28057		+	0.0793601	0.0429074	S	176	GSK3	intracellular;cytoplasm;intracellular part;cell part	cell activation;regulation of cytokine production;positive regulation of cytokine production;regulation of cytokine-mediated signaling pathway;positive regulation of cytokine-mediated signaling pathway;activation of innate immune response;pattern recognition receptor signaling pathway;toll-like receptor signaling pathway;activation of immune response;immune system process;immune response-activati…	nucleotide binding;nucleoside binding;purine nucleoside binding;catalytic activity;protein kinase activity;protein serine-threonine kinase activity;binding;protein binding;ATP binding;kinase activity;transferase activity;transferase activity, transferring phosphorus-containing groups;phosphotransferase activity, alcohol group as acceptor;purine nucleotide binding;protein domain specific binding;L…		0.985353	18.3186	1
1831	_RFPTDYASTpSEDEFGSNR_	TDYASTSEDEFGS	Cep170;Kiaa0470	Q6A065-1;Q6A065	Centrosomal protein of 170 kDa	-2.52861	0.744801	3.27341			1	1	S	1231	CK2	cytoplasm;centriole;spindle;cytoskeleton;microtubule;organelle;non-membrane-bounded organelle;intracellular organelle;intracellular non-membrane-bounded organelle;organelle part;intracellular part;cytoskeletal part;cytoplasmic part;intracellular organelle part;microtubule organizing center part;cell part				0.993625	22.3278	1
2042	_DRPAAVDLLPPM(ox)pSPLTFDPVSEEVYAK_	DLLPPMSPLTFDP	Haus6;mKIAA1574;RP23-95O1.3;RP23-95O1.3-001	Q69ZG0;Q6NV99;Q6P252;Q8BP50;Q8BQC6;Q8CA01;Q8CB73	MKIAA1574 protein;Likely ortholog of H. sapiens family with sequence similarity 29, member A (FAM29A);Putative uncharacterized protein;6230416J20Rik protein	-1.10624	2.15927	3.2655		+	0.317311	0.0151179	S	405	ERK/MAPK;Proline-directed;WW GroupIV	microtubule associated complex;macromolecular complex;protein complex;organelle part;intracellular part;cytoskeletal part;intracellular organelle part;cell part;HAUS complex	microtubule cytoskeleton organization;organelle organization;cytoskeleton organization;microtubule-based process;spindle organization;cellular process;anatomical structure formation;cellular component organization;cellular component assembly;microtubule organizing center organization;spindle assembly;centrosome organization			0.999683	35.005	1
2503	_GSVFSAPSASGpTPNKETAGLK_	APSASGTPNKETA	Cald1	Q3TUS1;Q3UGC3;Q8VCQ8	Putative uncharacterized protein;Caldesmon 1	-0.613079	2.62905	3.24213		+	0.178622	0.00412713	T	473	CDK1;CDK2;Proline-directed	cell fraction;membrane fraction;insoluble fraction;actin cap;organelle part;intracellular part;cytoskeletal part;cytoplasmic part;intracellular organelle part;cell cortex part;cell part	regulation of muscle contraction;regulation of smooth muscle contraction;regulation of system process;regulation of biological process;regulation of multicellular organismal process;biological regulation;system process;muscle system process;muscle contraction;multicellular organismal process	actin binding;binding;protein binding;cytoskeletal protein binding;calmodulin binding;myosin binding	Vascular smooth muscle contraction	0.957339	15.8248	1
2664	_KHpSEEANFEpSPK_	EEANFESPKKRQ_	Twistnb;mCG_12460	Q78WZ7;B2RT77	DNA-directed RNA polymerase I subunit RPA43;Twist neighbor protein;TWIST neighbor	-0.507424	2.7337	3.24112		+	0.701797	0.0080913	S	325	CDK1;CDK2;Proline-directed	nucleus;nucleolus;organelle;membrane-bounded organelle;non-membrane-bounded organelle;intracellular organelle;intracellular membrane-bounded organelle;intracellular non-membrane-bounded organelle;organelle part;intracellular part;nuclear part;intracellular organelle part;cell part	nucleobase, nucleoside, nucleotide and nucleic acid metabolic process;transcription;nitrogen compound metabolic process;metabolic process;biosynthetic process;macromolecule biosynthetic process;cellular process;cellular macromolecule biosynthetic process;cellular biopolymer metabolic process;cellular biopolymer biosynthetic process;macromolecule metabolic process;biopolymer metabolic process;biop…	catalytic activity;DNA-directed RNA polymerase activity;transferase activity;transferase activity, transferring phosphorus-containing groups;nucleotidyltransferase activity;RNA polymerase activity		1	90.0828	2
132	_VASLpSPAR_	FRVASLSPARTPP	Kiaa1029;Synpo;Kiaa1029;Synpo;Kiaa1029;Synpo;mCG_6023	Q8CC35-1;Q8CC35;Q8CC35-2;Q3TA13;Q3U336;Q497V1;Q8CC35-3;Q3TBE2;Q3TY32;Q3URF1	Synaptopodin;Synaptopodin;Putative uncharacterized protein;Synpo protein;Synaptopodin;Putative uncharacterized protein;MCG6023	-0.992188	2.23868	3.23087	+	+	0.0348738	0.000752168	S	765	CDK1;CDK2;Proline-directed	stress fiber;cytoplasm;cytoskeleton;plasma membrane;cell-cell junction;tight junction;postsynaptic density;actin cytoskeleton;membrane;cell junction;actin filament bundle;actomyosin;cell projection;dendritic spine;perikaryon;organelle;non-membrane-bounded organelle;intracellular organelle;intracellular non-membrane-bounded organelle;organelle part;intracellular part;membrane part;cytoskeletal par…	organelle organization;cytoskeleton organization;cellular process;positive regulation of organelle organization;cellular component organization;cortical cytoskeleton organization;regulation of actin filament bundle formation;positive regulation of actin filament bundle formation;regulation of actin cytoskeleton organization;regulation of actin filament-based process;regulation of organelle organi…	actin binding;binding;protein binding;cytoskeletal protein binding		0.999978	46.555	1
1859	_VLEApSPGRPSSM(ox)DTPLpSPTAFIDSILR_	PRVLEASPGRPSS	Hsf1;Hsf1;Hsf1	P38532-1;P38532;P38532-2;Q792P1;Q52L52	Heat shock factor protein 1;Heat shock transcription factor 1;Heat shock factor protein 1;Heat shock transcription factor 1;Heat shock transcription factor I;Hsf1 protein	-1.95599	1.25144	3.20742			0.302977	0.128731	S	314	CDK1;CDK2;NEK6;Proline-directed	nucleus;cytoplasm;macromolecular complex;organelle;membrane-bounded organelle;intracellular organelle;intracellular membrane-bounded organelle;protein complex;intracellular part;cell part;pronucleus	in utero embryonic development;regulation of cytokine production;negative regulation of cytokine production;embryonic placenta development;response to molecule of bacterial origin;nucleobase, nucleoside, nucleotide and nucleic acid metabolic process;transcription;regulation of transcription, DNA-dependent;protein modification process;protein amino acid phosphorylation;phosphorus metabolic process…	nucleic acid binding;DNA binding;transcription factor activity;binding;protein binding;transcription regulator activity;sequence-specific DNA binding		0.999976	46.3444	2
2157	_pSPDGNKSPAPK_	NEWLTKSPDGNKS	Cald1	Q3TUS1;Q3UGC3;Q8VCQ8	Putative uncharacterized protein;Caldesmon 1	-0.923694	2.27656	3.20025		+	0.24969	0.00413925	S	496	NEK6;Proline-directed	cell fraction;membrane fraction;insoluble fraction;actin cap;organelle part;intracellular part;cytoskeletal part;cytoplasmic part;intracellular organelle part;cell cortex part;cell part	regulation of muscle contraction;regulation of smooth muscle contraction;regulation of system process;regulation of biological process;regulation of multicellular organismal process;biological regulation;system process;muscle system process;muscle contraction;multicellular organismal process	actin binding;binding;protein binding;cytoskeletal protein binding;calmodulin binding;myosin binding	Vascular smooth muscle contraction	1	95.696	1
1826	_RPpSEEPEPDYEAIQTLNR_	PPARRPSEEPEPD	Cbp;Pag;Pag1;mCG_13641	Q3U1F9;A6H659	Csk-binding protein;Phosphoprotein associated with glycosphingolipid-enriched microdomains 1;Transmembrane phosphoprotein Cbp;Pag1 protein;Phosphoprotein associated with glycosphingolipid microdomains 1, isoform CRA_a	-2.82955	0.351663	3.18121			0.375296	0.763086	S	379	CAMK2;PKA	plasma membrane;membrane;integral to membrane;intrinsic to membrane;membrane part;cell part;membrane raft	regulation of immune system process;negative regulation of immune system process;regulation of leukocyte activation;negative regulation of leukocyte activation;negative regulation of biological process;negative regulation of cellular process;regulation of biological process;regulation of cellular process;regulation of T cell activation;regulation of cell activation;negative regulation of cell act…	binding;protein binding;protein domain specific binding;SH2 domain binding		1	86.0937	1
2878	_LpTPVRPAAApSPIVSGAR_	VRPAAASPIVSGA	Fbxl11;Jhdm1a;Kdm2a;Kiaa1004	P59997-1;P59997	[Histone-H3]-lysine-36 demethylase 1A;F-box and leucine-rich repeat protein 11;F-box/LRR-repeat protein 11;JmjC domain-containing histone demethylation protein 1A;Lysine-specific demethylase 2A	-0.390288	2.76376	3.15405		+	0.80098	0.00175393	S	558	GSK3;Proline-directed	nucleus;nucleoplasm;organelle;membrane-bounded organelle;intracellular organelle;intracellular membrane-bounded organelle;organelle part;intracellular part;nuclear part;intracellular organelle part;cell part	nucleobase, nucleoside, nucleotide and nucleic acid metabolic process;chromatin organization;transcription;nitrogen compound metabolic process;organelle organization;metabolic process;biosynthetic process;macromolecule biosynthetic process;regulation of biosynthetic process;cellular process;regulation of gene expression;regulation of macromolecule biosynthetic process;cellular component organizat…	nucleic acid binding;DNA binding;catalytic activity;binding;protein binding;zinc ion binding;oxidoreductase activity;oxidoreductase activity, acting on single donors with incorporation of molecular oxygen;oxidoreductase activity, acting on single donors with incorporation of molecular oxygen, incorporation of two atoms of oxygen;oxidoreductase activity, acting on paired donors, with incorporation…		1	64.3243	2
2879	_LpTPVRPAAApSPIVSGAR_	KPAPRLTPVRPAA	Fbxl11;Jhdm1a;Kdm2a;Kiaa1004	P59997-1;P59997	[Histone-H3]-lysine-36 demethylase 1A;F-box and leucine-rich repeat protein 11;F-box/LRR-repeat protein 11;JmjC domain-containing histone demethylation protein 1A;Lysine-specific demethylase 2A	-0.390288	2.76376	3.15405		+	0.80098	0.00175393	T	550	CDK1;CDK2;PKA;Proline-directed	nucleus;nucleoplasm;organelle;membrane-bounded organelle;intracellular organelle;intracellular membrane-bounded organelle;organelle part;intracellular part;nuclear part;intracellular organelle part;cell part	nucleobase, nucleoside, nucleotide and nucleic acid metabolic process;chromatin organization;transcription;nitrogen compound metabolic process;organelle organization;metabolic process;biosynthetic process;macromolecule biosynthetic process;regulation of biosynthetic process;cellular process;regulation of gene expression;regulation of macromolecule biosynthetic process;cellular component organizat…	nucleic acid binding;DNA binding;catalytic activity;binding;protein binding;zinc ion binding;oxidoreductase activity;oxidoreductase activity, acting on single donors with incorporation of molecular oxygen;oxidoreductase activity, acting on single donors with incorporation of molecular oxygen, incorporation of two atoms of oxygen;oxidoreductase activity, acting on paired donors, with incorporation…		1	84.3992	2
1912	_DQMpSHLFNVAHTLR_	FTKDQMSHLFNVA	Cad;mCG_23490;Cad;Cad-pending	B2RQC6;B7ZN27;Q6P9L1;O88862;Q80VF8;Q9CWQ9	Carbamoyl-phosphate synthetase 2, aspartate transcarbamylase, and dihydroorotase;Carbamoyl-phosphate synthetase 2, aspartate transcarbamylase, and dihydroorotase, isoform CRA_c;Cad protein;Aspartate transcarbamylase;Cad-pending protein;Putative uncharacterized protein	-1.47522	1.67687	3.15209			0.820902	0.0939239	S	1938		nucleus;nuclear matrix;organelle;membrane-bounded organelle;intracellular organelle;intracellular membrane-bounded organelle;organelle part;intracellular part;nuclear part;intracellular organelle part;cell part	organic acid metabolic process;nucleobase, nucleoside, nucleotide and nucleic acid metabolic process;pyrimidine base metabolic process;'de novo' pyrimidine base biosynthetic process;pyrimidine nucleotide metabolic process;pyrimidine nucleotide biosynthetic process;cellular amino acid and derivative metabolic process;cellular amino acid metabolic process;glutamine metabolic process;cellular aromat…	nucleotide binding;nucleoside binding;purine nucleoside binding;catalytic activity;aspartate carbamoyltransferase activity;carbamoyl-phosphate synthase activity;binding;protein binding;ATP binding;amino acid binding;transferase activity;transferase activity, transferring one-carbon groups;carboxyl- or carbamoyltransferase activity;hydrolase activity;hydrolase activity, acting on carbon-nitrogen (…	Pyrimidine metabolism;Glutamate metabolism;Alanine and aspartate metabolism	1	67.7001	1
391	_LEpSLNIQR_	RKERLESLNIQRE	Csma;Eif3;Eif3a;Eif3s10;mKIAA0139	P23116;Q3TKF9;Q3TRH1;Q3UEK3;Q3UL99;Q3UM46;Q6A0B9	Centrosomin;eIF3 p167;eIF3 p180;eIF3 p185;eIF-3-theta;Eukaryotic translation initiation factor 3 subunit 10;Eukaryotic translation initiation factor 3 subunit A;p162;Putative uncharacterized protein;MKIAA0139 protein	-0.398898	2.7134	3.1123		+	0.342131	0.00714263	S	584	CAMK2	nucleus;cytoplasm;microtubule organizing center;eukaryotic translation initiation factor 3 complex;cytoskeleton;macromolecular complex;organelle;membrane-bounded organelle;non-membrane-bounded organelle;intracellular organelle;intracellular membrane-bounded organelle;intracellular non-membrane-bounded organelle;protein complex;organelle part;intracellular part;cytoskeletal part;cytoplasmic part;i…	formation of translation initiation complex;translation;metabolic process;biosynthetic process;macromolecule biosynthetic process;cellular process;anatomical structure formation;cellular component organization;protein metabolic process;cellular component assembly;ribonucleoprotein complex assembly;cellular macromolecular complex subunit organization;cellular macromolecular complex assembly;cellul…	nucleic acid binding;translation initiation factor activity;binding;protein binding;translation factor activity, nucleic acid binding;translation regulator activity		1	76.2238	1
5	_ISQHGGpSSTpSLSSTK_	ISQHGGSSTSLSS	Dcamkl1;Dcl;Dclk1;mCG_126612;Dcamkl1;Dclk;Dclk1;mKIAA0369;Cpg16;Dcamkl1;Dclk1;Dcamkl1;Dclk1	Q9JLM7;Q9JLM8-1;Q9JLM8;A3KN70;Q8CCN4;Q8CHG1;Q9JLM6;Q1EDH1;Q8BQN2	Double cortin and calcium/calmodulin-dependent protein kinase-like 1, isoform CRA_c;Doublecortin-like protein;Doublecortin-like and CAM kinase-like 1;Doublecortin-like kinase 1;Serine/threonine-protein kinase DCLK1;Dclk1 protein;Putative uncharacterized protein;MKIAA0369 protein;CLICK-I beta;CPG16;CLICK-I;Putative uncharacterized protein	-4.05224	-0.947853	3.10439	+		8.97925e-05	0.148533	S	352			neuron migration;protein modification process;protein amino acid phosphorylation;phosphorus metabolic process;phosphate metabolic process;cell motion;axonogenesis;brain development;metabolic process;anatomical structure morphogenesis;cellular process;cellular component organization;phosphorylation;cell migration;protein metabolic process;central nervous system projection neuron axonogenesis;centr…	nucleotide binding;nucleoside binding;purine nucleoside binding;catalytic activity;protein kinase activity;binding;ATP binding;kinase activity;transferase activity;transferase activity, transferring phosphorus-containing groups;phosphotransferase activity, alcohol group as acceptor;purine nucleotide binding;adenyl nucleotide binding;ribonucleotide binding;purine ribonucleotide binding;adenyl ribo…		0.996705	25.3847	2
1994	_EVEMpSVDDEDINpSSR_	VREVEMSVDDEDI	Anln	Q8K298;Q05CD5	Actin-binding protein anillin;Anln protein	-1.21358	1.87488	3.08845			1	1	S	548	CK2;PLK;PLK1	nucleus;cytoplasm;contractile ring;cytoskeleton;cell cortex;actin cytoskeleton;cell division site part;organelle;membrane-bounded organelle;non-membrane-bounded organelle;intracellular organelle;intracellular membrane-bounded organelle;intracellular non-membrane-bounded organelle;organelle part;intracellular part;cytoskeletal part;cytoplasmic part;intracellular organelle part;cell cortex part;cel…	nuclear division;cytokinesis;organelle organization;cell cycle;mitosis;cellular process;cellular component organization;cell cycle process;cell cycle phase;organelle fission;cell division	actin binding;binding;protein binding;cytoskeletal protein binding		1	78.796	2
2909	_SETAPAETAAPAPVEKpSPAKK_	PAPVEKSPAKKKT	H1f5;Hist1h1b;mCG_142319;RP23-138F20.13-001	P43276;Q1WWK3;Q5T003	H1 VAR.5;H1b;Histone H1.5;Hist1h1b protein;Histone 1, H1b	-0.376063	2.71217	3.08824		+	0.467061	0.00302482	S	18	CDK1;CDK2;Proline-directed	nucleosome;nucleus;chromosome;macromolecular complex;protein-DNA complex;organelle;membrane-bounded organelle;non-membrane-bounded organelle;intracellular organelle;intracellular membrane-bounded organelle;intracellular non-membrane-bounded organelle;organelle part;intracellular part;chromosomal part;intracellular organelle part;cell part	chromatin organization;nucleosome assembly;organelle organization;muscle organ development;cellular process;anatomical structure formation;cellular component organization;cellular component assembly;developmental process;cellular macromolecular complex subunit organization;cellular macromolecular complex assembly;nucleosome organization;macromolecular complex subunit organization;organ developmen…	nucleic acid binding;DNA binding;binding;protein binding		0.99997	45.2624	1
2220	_VPQFSVGEpSPGGVpTPK_	QFSVGESPGGVTP	B99;Gtse1;mCG_11997	Q8R080;Q542Q3	G2 and S phase-expressed protein 1;Protein B99;G two S phase expressed protein 1, isoform CRA_a;Putative uncharacterized protein	-0.855791	2.2117	3.06749		+	0.175342	0.0136483	S	460	CK1;Proline-directed	cytoplasm;microtubule;organelle part;intracellular part;cytoskeletal part;intracellular organelle part;cell part			p53 signaling pathway	0.967228	14.6999	2
2221	_VPQFSVGEpSPGGVpTPK_	ESPGGVTPKFSRT	B99;Gtse1;mCG_11997	Q8R080;Q542Q3	G2 and S phase-expressed protein 1;Protein B99;G two S phase expressed protein 1, isoform CRA_a;Putative uncharacterized protein	-0.855791	2.2117	3.06749		+	0.175342	0.0136483	T	465	CDK1;Proline-directed	cytoplasm;microtubule;organelle part;intracellular part;cytoskeletal part;intracellular organelle part;cell part			p53 signaling pathway	0.999925	41.1128	2
408	_LNpTSDFQK_	PRPRLNTSDFQKL	Akt1s1;Pras	Q9D1F4	Proline-rich AKT1 substrate 1	-0.373398	2.68585	3.05925		+	0.270233	5.00483e-05	T	318	CAMK2;PKA/AKT	cytoplasm;cytosol;TORC1 complex;macromolecular complex;protein complex;intracellular part;cytoplasmic part;cytosolic part;cell part	negative regulation of protein kinase activity;anti-apoptosis;regulation of cell size;regulation of signal transduction;negative regulation of signal transduction;regulation of gene expression;regulation of cell communication;negative regulation of cell communication;regulation of cell death;regulation of phosphate metabolic process;regulation of metabolic process;regulation of cellular metabolic…	binding;protein binding		0.99	19.9563	1
2884	_HpSPSALQDVFVELLpSPHSK_	SRSTRHSPSALQD	Baz1a;Cbp146;BC065123	O88379;Q6P1D9;Q8C8D1	Bromodomain adjacent to zinc finger domain protein 1A;Cbp146;Baz1a protein;Putative uncharacterized protein	-0.387589	2.66713	3.05471		+	0.978996	0.00407485	S	1472	CK1;PKA;Proline-directed	nuclear chromosome;nucleus;chromosome;organelle;membrane-bounded organelle;non-membrane-bounded organelle;intracellular organelle;intracellular membrane-bounded organelle;intracellular non-membrane-bounded organelle;organelle part;intracellular part;nuclear part;intracellular organelle part;cell part	nucleobase, nucleoside, nucleotide and nucleic acid metabolic process;chromatin organization;chromatin remodeling;transcription;nitrogen compound metabolic process;organelle organization;metabolic process;biosynthetic process;macromolecule biosynthetic process;regulation of biosynthetic process;cellular process;regulation of gene expression;regulation of macromolecule biosynthetic process;cellula…	binding;protein binding;zinc ion binding;ion binding;cation binding;metal ion binding;transition metal ion binding		0.998651	28.7033	2
2885	_HpSPSALQDVFVELLpSPHSK_	VFVELLSPHSKRR	Baz1a;Cbp146;BC065123	O88379;Q6P1D9;Q8C8D1	Bromodomain adjacent to zinc finger domain protein 1A;Cbp146;Baz1a protein;Putative uncharacterized protein	-0.387589	2.66713	3.05471		+	0.978996	0.00407485	S	1485	Proline-directed	nuclear chromosome;nucleus;chromosome;organelle;membrane-bounded organelle;non-membrane-bounded organelle;intracellular organelle;intracellular membrane-bounded organelle;intracellular non-membrane-bounded organelle;organelle part;intracellular part;nuclear part;intracellular organelle part;cell part	nucleobase, nucleoside, nucleotide and nucleic acid metabolic process;chromatin organization;chromatin remodeling;transcription;nitrogen compound metabolic process;organelle organization;metabolic process;biosynthetic process;macromolecule biosynthetic process;regulation of biosynthetic process;cellular process;regulation of gene expression;regulation of macromolecule biosynthetic process;cellula…	binding;protein binding;zinc ion binding;ion binding;cation binding;metal ion binding;transition metal ion binding		0.997214	25.5427	2
1525	_KPPpSPNVSTEEK_	ILKKPPSPNVSTE	Inpp4b;Inpp4b;Inpp4b	Q1A6U9;Q1A6V0;Q1A6V1;Q3URI3;Q6P1Y8	Inositol polyphosphate 4-phosphatase type II beta isoform;Inositol polyphosphate 4-phosphatase type II alpha short isoform;Inositol polyphosphate 4-phosphatase type II alpha isoform;Putative uncharacterized protein;Inositol polyphosphate 4-phosphatase type II;Type II inositol-3,4-bisphosphate 4-phosphatase	0.574562	3.60855	3.03399		+	0.23782	0.000201369	S	487	CHK1;ERK/MAPK;GSK3;PKD;Proline-directed;WW GroupIV			catalytic activity;inositol or phosphatidylinositol phosphatase activity;phosphatidylinositol-3,4-bisphosphate 4-phosphatase activity;hydrolase activity;hydrolase activity, acting on ester bonds;phosphatase activity;phosphatidylinositol bisphosphate phosphatase activity;phosphoinositide 4-phosphatase activity;phosphatidyl-inositol-4,5-bisphosphate 4-phosphatase activity;lipid phosphatase activity…	Inositol phosphate metabolism;Phosphatidylinositol signaling system	0.999266	32.0726	1
1877	_MApSPAAPpSPAPPPIpSPIIK_	PPRRMASPAAPSP	Borg5;Cdc42ep1;Cep1	Q91W92	Binder of Rho GTPases 5;Cdc42 effector protein 1	-1.75502	1.26819	3.02321	+		0.00609129	0.168874	S	101	CAMK2;Proline-directed	cytoplasm;cytoskeleton;plasma membrane;endomembrane system;membrane;organelle;non-membrane-bounded organelle;intracellular organelle;intracellular non-membrane-bounded organelle;intracellular part;cell part	cell communication;signal transduction;intracellular signaling cascade;small GTPase mediated signal transduction;Ras protein signal transduction;Rho protein signal transduction;regulation of cell shape;cellular process;regulation of anatomical structure morphogenesis;regulation of cell morphogenesis;regulation of pseudopodium assembly;positive regulation of pseudopodium assembly;regulation of cel…	binding;protein binding		1	99.9479	3
1878	_MApSPAAPpSPAPPPIpSPIIK_	PAPPPISPIIKNA	Borg5;Cdc42ep1;Cep1	Q91W92	Binder of Rho GTPases 5;Cdc42 effector protein 1	-1.75502	1.26819	3.02321	+		0.00609129	0.168874	S	113	ERK/MAPK;Proline-directed;WW GroupIV	cytoplasm;cytoskeleton;plasma membrane;endomembrane system;membrane;organelle;non-membrane-bounded organelle;intracellular organelle;intracellular non-membrane-bounded organelle;intracellular part;cell part	cell communication;signal transduction;intracellular signaling cascade;small GTPase mediated signal transduction;Ras protein signal transduction;Rho protein signal transduction;regulation of cell shape;cellular process;regulation of anatomical structure morphogenesis;regulation of cell morphogenesis;regulation of pseudopodium assembly;positive regulation of pseudopodium assembly;regulation of cel…	binding;protein binding		1	99.9479	3
889	_RLSpSLRApSTSK_	KRRRLSSLRASTS	Rps6;mCG_6542;RP24-468M3.2-001;Dcdc5;RP23-50K11.1-002;Polh;Rad30a;Xpv	P62754;Q3TL53;Q5BLK1;Q8BT09;A2BHQ4;Q9JJN0	40S ribosomal protein S6;Phosphoprotein NP33;Putative uncharacterized protein;MCG6542, isoform CRA_f;Ribosomal protein S6;Doublecortin domain containing 5;DNA polymerase eta;RAD30 homolog A;Xeroderma pigmentosum variant type protein homolog	0.0495017	3.05134	3.00184		+	0.859299	7.50721e-05	S	236	CAMK2;GSK3;PKA/AKT;PKC	intracellular;nucleus;nucleolus;ribosome;polysome;small ribosomal subunit;cytosolic small ribosomal subunit;ribonucleoprotein complex;macromolecular complex;ribosomal subunit;organelle;membrane-bounded organelle;non-membrane-bounded organelle;intracellular organelle;intracellular membrane-bounded organelle;intracellular non-membrane-bounded organelle;organelle part;intracellular part;nuclear part…	ribosomal small subunit assembly;cell cycle checkpoint;G1-S transition of mitotic cell cycle;nuclear division;cell activation;placenta development;cell activation during immune response;lymphocyte activation during immune response;T cell activation during immune response;T cell proliferation during immune response;leukocyte activation during immune response;immune system process;leukocyte differe…	structural constituent of ribosome;structural molecule activity;binding;protein binding;nucleic acid binding;DNA binding;damaged DNA binding;catalytic activity;DNA-directed DNA polymerase activity;transferase activity;transferase activity, transferring phosphorus-containing groups;nucleotidyltransferase activity;DNA polymerase activity;ion binding;cation binding;metal ion binding	Ribosome;mTOR signaling pathway;Insulin signaling pathway	0.817115	6.50327	2
2709	_pSVpSASHEGDVK_	PKGSRRSVSASHE	Lbr	Q3U9G9;Q811V7	Integral nuclear envelope inner membrane protein;Lamin-B receptor;Lamin B receptor	-0.475588	2.52185	2.99743			1	1	S	101	AURORA;AURORA-1;CK1;GSK3;PKA	nucleus;nuclear inner membrane;nuclear pore;nuclear lamina;membrane;integral to membrane;organelle inner membrane;organelle membrane;intrinsic to membrane;nuclear membrane;macromolecular complex;organelle;membrane-bounded organelle;intracellular organelle;intracellular membrane-bounded organelle;protein complex;organelle part;intracellular part;membrane part;nuclear part;intracellular organelle p…		nucleic acid binding;DNA binding;signal transducer activity;receptor activity;binding;protein binding;protein domain specific binding;molecular transducer activity;chromo shadow domain binding		0.996819	24.8726	2
2113	_VLpSPLRpSPPLLGSEpSPYEDFLSADSK_	PVEKVLSPLRSPP	Mtap1b;Map1b;Mtap1b;Mtap5	A0PJ96;B2RQQ5;Q3TYV8;Q3TZM8;Q3UF78;Q3UPV4;Q8CAI9;Q8CFR9;P14873	Mtap1b protein;Microtubule-associated protein 1B;Putative uncharacterized protein;MAP1 light chain LC1;MAP1(X);MAP1.2;Microtubule-associated protein 1B	-0.995669	1.99948	2.99515		+	0.989525	0.0116571	S	1391	CDK1;CDK2;CHK1;ERK/MAPK;GSK3;PKD;Proline-directed	cell fraction;soluble fraction;cytosol;cytoskeleton;microtubule associated complex;plasma membrane;postsynaptic density;membrane;axon;dendrite;growth cone;site of polarized growth;macromolecular complex;cell projection;neuron projection;cell soma;perikaryon;organelle;non-membrane-bounded organelle;intracellular organelle;intracellular non-membrane-bounded organelle;protein complex;organelle part;…	microtubule cytoskeleton organization;microtubule bundle formation;response to stress;organelle organization;cytoskeleton organization;microtubule-based process;negative regulation of microtubule depolymerization;nervous system development;axonogenesis;synaptogenesis;central nervous system development;response to nutrient;response to external stimulus;response to wounding;response to mechanical s…	actin binding;binding;protein binding;cytoskeletal regulatory protein binding;phospholipid binding;microtubule binding;cytoskeletal protein binding;lipid binding;tubulin binding;protein complex binding		1	135.516	3
1972	_GEIPEGLQDWEEGREDpSEADELGETLPDSTPLGLYLK_	EEGREDSEADELG	Nes;Nes	Q6P5H2-1;Q6P5H2;Q6P5H2-2;Q8R228	Nestin;Nestin;Nes protein	-1.25895	1.71681	2.97576		+	0.129571	0.0320922	S	1541	CAMK2;CK2	intracellular;cytoplasm;cytoskeleton;intermediate filament;organelle;non-membrane-bounded organelle;intracellular organelle;intracellular non-membrane-bounded organelle;organelle part;intracellular part;cytoskeletal part;intracellular organelle part;cell part	nervous system development;response to radiation;response to external stimulus;response to abiotic stimulus;anatomical structure morphogenesis;cellular process;response to extracellular stimulus;response to ionizing radiation;cellular component organization;cell projection organization;response to nutrient levels;developmental process;cellular component morphogenesis;cell part morphogenesis;respo…	structural molecule activity		1	106.337	1
4294	_LDFTGNpSpSGHKR_	LDFTGNSSGHKRR	Ki-67;Mki67	Q61769;Q7TSF6	Ki-67 protein;Mki67 protein	0.155473	3.12406	2.96859		+	0.365481	0.000919663	S	1776		chromosome, centromeric region;condensed chromosome;intracellular;nucleus;chromosome;nucleolus;cytoplasm;organelle;membrane-bounded organelle;non-membrane-bounded organelle;intracellular organelle;intracellular membrane-bounded organelle;intracellular non-membrane-bounded organelle;organelle part;intracellular part;chromosomal part;nuclear part;intracellular organelle part;cell part	meiosis;cell proliferation;cellular process;cell cycle process;cell cycle phase	binding;protein binding;protein C-terminus binding		0.999999	61.1842	2
2170	_HSQQLFPEGpSPSDQWVK_	QLFPEGSPSDQWV	Dcp2;Dcp2	Q9CYC6;Q3TLD9;Q3U671	mRNA-decapping enzyme 2;Putative uncharacterized protein	-0.910034	2.05146	2.96149		+	0.980792	0.0217893	S	284	CK2;Proline-directed	cytoplasmic mRNA processing body;nucleus;cytoplasm;ribonucleoprotein complex;macromolecular complex;organelle;membrane-bounded organelle;intracellular organelle;intracellular membrane-bounded organelle;intracellular part;cytoplasmic part;cell part	nuclear-transcribed mRNA catabolic process, nonsense-mediated decay;nuclear-transcribed mRNA catabolic process;nucleobase, nucleoside, nucleotide and nucleic acid metabolic process;RNA catabolic process;mRNA catabolic process;nitrogen compound metabolic process;metabolic process;catabolic process;macromolecule catabolic process;cellular process;RNA metabolic process;mRNA metabolic process;cellula…	nucleic acid binding;RNA binding;catalytic activity;binding;protein binding;hydrolase activity;manganese ion binding;ion binding;cation binding;metal ion binding;transition metal ion binding		0.992017	20.9435	1
139	_LSGDTpSPPTTPSFPR_	RLSGDTSPPTTPS	L3mbtl3;Mbt1;L3mbtl3;Mbt1	Q8BLB7-1;Q8BLB7;Q8BLB7-2;Q8BMN8	Lethal(3)malignant brain tumor-like protein 3;MBT-1;Lethal(3)malignant brain tumor-like protein 3;MBT-1;Putative uncharacterized protein	-0.976657	1.97994	2.9566	+	+	0.0375753	0.0124045	S	605	CK1;Proline-directed	nucleus;organelle;membrane-bounded organelle;intracellular organelle;intracellular membrane-bounded organelle;intracellular part;cell part	nucleobase, nucleoside, nucleotide and nucleic acid metabolic process;chromatin organization;transcription;nitrogen compound metabolic process;organelle organization;metabolic process;biosynthetic process;macromolecule biosynthetic process;regulation of biosynthetic process;cellular process;regulation of gene expression;regulation of macromolecule biosynthetic process;cellular component organizat…			0.869624	8.32582	1
3461	_DKEDLVCSAALHNPQEpSPATLTK_	LHNPQESPATLTK	Kiaa0886;Nogo;Rtn4;Kiaa0886;Nogo;Rtn4	Q99P72-2;Q99P72;Q99P72-3	Neurite outgrowth inhibitor;Reticulon-4;Neurite outgrowth inhibitor;Reticulon-4	-0.161099	2.79266	2.95376		+	0.569145	0.00156211	S	329	Proline-directed	nuclear envelope;cytoplasm;endoplasmic reticulum;endoplasmic reticulum membrane;plasma membrane;membrane;integral to membrane;integral to endoplasmic reticulum membrane;organelle membrane;intrinsic to membrane;intrinsic to endoplasmic reticulum membrane;intrinsic to organelle membrane;integral to organelle membrane;organelle envelope;envelope;macromolecular complex;cell projection;neuron projecti…	angiogenesis;nervous system development;aging;cellular process;glial cell differentiation;positive regulation of cell development;negative regulation of cell development;regulation of cell morphogenesis involved in differentiation;anatomical structure formation;regulation of neuron projection development;negative regulation of neuron projection development;regulation of gliogenesis;positive regul…	binding;protein binding;protein complex binding		0.997426	25.9698	1
2281	_APLVGpSPVHLGPpSQPLK_	KAPLVGSPVHLGP	Nes;Nes	Q6P5H2-1;Q6P5H2;Q6P5H2-2;Q8R228	Nestin;Nestin;Nes protein	-0.78053	2.1667	2.94723	+	+	0.0204775	0.0060213	S	1837	ERK/MAPK;NEK6;Proline-directed	intracellular;cytoplasm;cytoskeleton;intermediate filament;organelle;non-membrane-bounded organelle;intracellular organelle;intracellular non-membrane-bounded organelle;organelle part;intracellular part;cytoskeletal part;intracellular organelle part;cell part	nervous system development;response to radiation;response to external stimulus;response to abiotic stimulus;anatomical structure morphogenesis;cellular process;response to extracellular stimulus;response to ionizing radiation;cellular component organization;cell projection organization;response to nutrient levels;developmental process;cellular component morphogenesis;cell part morphogenesis;respo…	structural molecule activity		1	70.7842	2
2354	_VLpSPLRpSPPLLGSEpSPYEDFLSADSK_	PLLGSESPYEDFL	Mtap1b;Map1b;Mtap1b;Mtap5	A0PJ96;B2RQQ5;Q3TYV8;Q3TZM8;Q3UF78;Q3UPV4;Q8CAI9;Q8CFR9;P14873	Mtap1b protein;Microtubule-associated protein 1B;Putative uncharacterized protein;MAP1 light chain LC1;MAP1(X);MAP1.2;Microtubule-associated protein 1B	-0.714776	2.23135	2.94612		+	0.376909	0.00460669	S	1403	CK2;Proline-directed	cell fraction;soluble fraction;cytosol;cytoskeleton;microtubule associated complex;plasma membrane;postsynaptic density;membrane;axon;dendrite;growth cone;site of polarized growth;macromolecular complex;cell projection;neuron projection;cell soma;perikaryon;organelle;non-membrane-bounded organelle;intracellular organelle;intracellular non-membrane-bounded organelle;protein complex;organelle part;…	microtubule cytoskeleton organization;microtubule bundle formation;response to stress;organelle organization;cytoskeleton organization;microtubule-based process;negative regulation of microtubule depolymerization;nervous system development;axonogenesis;synaptogenesis;central nervous system development;response to nutrient;response to external stimulus;response to wounding;response to mechanical s…	actin binding;binding;protein binding;cytoskeletal regulatory protein binding;phospholipid binding;microtubule binding;cytoskeletal protein binding;lipid binding;tubulin binding;protein complex binding		0.999628	34.2896	3
3848	_ISLASSQAEPVRpTPASpTK_	QAEPVRTPASTKR	Ki-67;Mki67	Q61769;Q7TSF6	Ki-67 protein;Mki67 protein	-0.0292567	2.91615	2.94541		+	0.414358	0.00138113	T	1712	ERK/MAPK;FHA KAPP;Proline-directed	chromosome, centromeric region;condensed chromosome;intracellular;nucleus;chromosome;nucleolus;cytoplasm;organelle;membrane-bounded organelle;non-membrane-bounded organelle;intracellular organelle;intracellular membrane-bounded organelle;intracellular non-membrane-bounded organelle;organelle part;intracellular part;chromosomal part;nuclear part;intracellular organelle part;cell part	meiosis;cell proliferation;cellular process;cell cycle process;cell cycle phase	binding;protein binding;protein C-terminus binding		0.979604	14.6591	2
1898	_APGpTPAPVQEENDSTAFM(ox)ETPK_	LGRAPGTPAPVQE	Ki-67;Mki67	Q61769;Q7TSF6	Ki-67 protein;Mki67 protein	-1.54271	1.39699	2.93971			1	1	T	1749	ERK/MAPK;Proline-directed	chromosome, centromeric region;condensed chromosome;intracellular;nucleus;chromosome;nucleolus;cytoplasm;organelle;membrane-bounded organelle;non-membrane-bounded organelle;intracellular organelle;intracellular membrane-bounded organelle;intracellular non-membrane-bounded organelle;organelle part;intracellular part;chromosomal part;nuclear part;intracellular organelle part;cell part	meiosis;cell proliferation;cellular process;cell cycle process;cell cycle phase	binding;protein binding;protein C-terminus binding		1	119.412	1
1551	_SVpSHGpSNHAQNAEEQR_	RSVSHGSNHAQNA	Bat2d;Bat2d1;Bat2l2;Kiaa1096;Bat2d;Bat2d1;Bat2l2;Kiaa1096;Bat2d;Bat2d1;Bat2l2;Kiaa1096;Bat2d;Bat2d1;Bat2l2;Kiaa1096	Q3TLH4-2;Q3TLH4;Q3TLH4-1;Q3TLH4-5;Q3TLH4-3	BAT2 domain-containing protein 1;HLA-B-associated transcript 2-like 2;Protein BAT2-like 2;BAT2 domain-containing protein 1;HLA-B-associated transcript 2-like 2;Protein BAT2-like 2;BAT2 domain-containing protein 1;HLA-B-associated transcript 2-like 2;Protein BAT2-like 2;BAT2 domain-containing protein 1;HLA-B-associated transcript 2-like 2;Protein BAT2-like 2	0.628831	3.55543	2.92659		+	0.22336	0.000255847	S	904	CK1					0.999986	48.6157	2
4721	_MIANpSLNHDSPPHpTPTR_	HDSPPHTPTRRSD		Q8R3Y5-1;Q8R3Y5;Q8R3Y5-2;Q8R3Y5-3	Uncharacterized protein C19orf47 homolog;Uncharacterized protein C19orf47 homolog;Uncharacterized protein C19orf47 homolog	0.372405	3.29279	2.92039		+	0.32692	0.00171927	T	145	CDK1;CDK2;ERK/MAPK;Proline-directed;WW GroupIV					0.791264	7.47271	2
2810	_SIYDDISpSPGLGSpTPLTSR_	SPGLGSTPLTSRR	Mp44;Nup35;Nup53;Nup35;RP23-393F9.4-002	Q8R4R6;A2ATJ2	35 kDa nucleoporin;Mitotic phosphoprotein 44;Nuclear pore complex protein Nup53;Nucleoporin Nup35;Nucleoporin NUP53;Nucleoporin 35	-0.426569	2.48754	2.91411		+	0.92127	0.00489032	T	106	NEK6;Polo box;Proline-directed	nucleus;nuclear pore;macromolecular complex;organelle;membrane-bounded organelle;intracellular organelle;intracellular membrane-bounded organelle;protein complex;organelle part;intracellular part;membrane part;nuclear part;intracellular organelle part;cell part;pore complex	transport;cellular process;protein transport;nucleobase, nucleoside, nucleotide and nucleic acid transport;establishment of protein localization;nucleic acid transport;RNA transport;mRNA transport;establishment of localization;establishment of RNA localization;transmembrane transport			0.803496	7.32586	2
1855	_STPSHGpSVSSLNSTGSLpSPK_	NSTGSLSPKHSVK	Eps15l1;mCG_18932;Eps15l1;Eps15R;Eps15-rs;Eps15l1;Eps15R;Eps15-rs;Eps15l1;Eps15R;Eps15-rs;Eps15l1;Eps15R;Eps15-rs	Q3UIS9;Q60902-1;Q60902;Q60902-2;Q60902-4;Q60902-3	Epidermal growth factor receptor pathway substrate 15-like 1;Putative uncharacterized protein;Epidermal growth factor receptor pathway substrate 15-related sequence;Epidermal growth factor receptor substrate 15-like 1;Eps15-related protein;Epidermal growth factor receptor pathway substrate 15-related sequence;Epidermal growth factor receptor substrate 15-like 1;Eps15-related protein;Epidermal gro…	-2.03472	0.87925	2.91397			1	1	S	255	CDK1;CK1;GSK3;Proline-directed	nucleus;plasma membrane;coated pit;membrane;organelle;membrane-bounded organelle;intracellular organelle;intracellular membrane-bounded organelle;intracellular part;membrane part;cell part	transport;endocytosis;cellular process;membrane invagination;cellular component organization;membrane organization;vesicle-mediated transport;establishment of localization	signal transducer activity;receptor activity;binding;calcium ion binding;ion binding;cation binding;metal ion binding;molecular transducer activity;protein binding		0.976387	16.2697	2
232	_AVpSLDSPVSVGSGPPVK_	PYNRAVSLDSPVS	mCG_14623;Ncoa3;RP23-120P1.1-001;Aib1;Ncoa3;Pcip;Rac3;Tram1	A2A468;A5D6Q2;B2RUJ1;Q05BA5;Q3UQL7;Q3UV84;O09000	Nuclear receptor coactivator 3;Ncoa3 protein;Putative uncharacterized protein;Amplified in breast cancer-1 protein homolog;CBP-interacting protein;Nuclear receptor coactivator 3;Receptor-associated coactivator 3;Steroid receptor coactivator protein 3;Thyroid hormone receptor activator molecule 1	-0.696083	2.21632	2.9124		+	0.158793	0.000851354	S	846	CAMK2	nucleus;organelle;membrane-bounded organelle;intracellular organelle;intracellular membrane-bounded organelle;intracellular part;cell part;cytoplasm;Golgi apparatus;cytoplasmic part	morphogenesis of a branching structure;morphogenesis of an epithelium;reproductive developmental process;nucleobase, nucleoside, nucleotide and nucleic acid metabolic process;transcription;regulation of transcription, DNA-dependent;nitrogen compound metabolic process;cell communication;signal transduction;metabolic process;biosynthetic process;macromolecule biosynthetic process;anatomical structu…	chromatin binding;transcription cofactor activity;transcription coactivator activity;signal transducer activity;receptor activity;receptor binding;binding;protein binding;transcription factor binding;transcription activator activity;transcription regulator activity;nuclear hormone receptor binding;hormone receptor binding;molecular transducer activity;estrogen receptor binding;ligand-dependent nu…		0.99999	50.0348	1
2277	_NFTYSDTNLDTSPHFNpSPSKPSSGR_	TSPHFNSPSKPSS	Bach1;Brip1;Fancj;Brip1	Q5SXJ3;Q3TER9;Q3V3D4;Q3TE55	ATP-dependent RNA helicase BRIP1;BRCA1-associated C-terminal helicase 1;BRCA1-interacting protein C-terminal helicase 1;Fanconi anemia group J protein homolog;Putative uncharacterized protein;Putative uncharacterized protein	-0.786629	2.12306	2.90969		+	0.789841	0.020926	S	110	CDK1;CDK2;Proline-directed	nucleus;cytoplasm;organelle;membrane-bounded organelle;intracellular organelle;intracellular membrane-bounded organelle;intracellular part;cell part	nucleobase, nucleoside, nucleotide and nucleic acid metabolic process;DNA metabolic process;DNA repair;regulation of transcription, DNA-dependent;regulation of transcription from RNA polymerase II promoter;nitrogen compound metabolic process;response to stress;response to DNA damage stimulus;metabolic process;regulation of biosynthetic process;cellular process;regulation of gene expression;regula…	nucleotide binding;nucleoside binding;purine nucleoside binding;nucleic acid binding;DNA binding;DNA helicase activity;catalytic activity;ATP-dependent DNA helicase activity;helicase activity;binding;protein binding;ATP binding;ATP-dependent helicase activity;DNA-dependent ATPase activity;pyrophosphatase activity;hydrolase activity;hydrolase activity, acting on acid anhydrides;hydrolase activity,…		0.861561	9.38769	1
29	_VNGDApSPAAAEPGAK_	KVNGDASPAAAEP	Macs;Marcks	P26645;Q05BL6	Myristoylated alanine-rich C-kinase substrate;Marcks protein	-2.17524	0.721777	2.89701	+		0.0440242	0.685664	S	46	Proline-directed	female germ cell nucleus;nucleus;cytoplasm;centrosome;microtubule organizing center;cytoskeleton;cell cortex;membrane;germinal vesicle;germ cell nucleus;organelle;membrane-bounded organelle;non-membrane-bounded organelle;intracellular organelle;intracellular membrane-bounded organelle;intracellular non-membrane-bounded organelle;organelle part;intracellular part;cytoskeletal part;cytoplasmic part…		actin binding;protein kinase C binding;binding;protein binding;calmodulin binding;cytoskeletal protein binding;enzyme binding;kinase binding;protein kinase binding		1	107.49	1
362	_MHLPpSPTDSNFYR_	ERMHLPSPTDSNF	Egfr;mCG_140518;RP23-295E4.1-001	Q01279;Q3TQS6;Q5SVE8;Q9EP98	Epidermal growth factor receptor;Putative uncharacterized protein;Epidermal growth factor receptor, isoform CRA_b;Epidermal growth factor receptor isoform 1	-0.435629	2.46116	2.89679		+	0.215464	0.000206504	S	993	CK2;GSK3;Proline-directed	intracellular;nucleus;cytoplasm;endosome;plasma membrane;membrane;integral to membrane;cytoplasmic membrane-bounded vesicle;basolateral plasma membrane;apical plasma membrane;endocytic vesicle;intrinsic to membrane;cytoplasmic vesicle;vesicle;membrane-bounded vesicle;macromolecular complex;organelle;membrane-bounded organelle;intracellular organelle;intracellular membrane-bounded organelle;protei…	regulation of cyclin-dependent protein kinase activity;activation of MAPKK activity;cell morphogenesis;cell activation;embryonic placenta development;regulation of protein amino acid phosphorylation;hair follicle development;morphogenesis of an epithelium;translation;protein modification process;protein amino acid phosphorylation;phosphorus metabolic process;phosphate metabolic process;cell motio…	nucleotide binding;nucleoside binding;purine nucleoside binding;actin binding;catalytic activity;protein kinase activity;protein tyrosine kinase activity;transmembrane receptor protein tyrosine kinase activity;receptor signaling protein tyrosine kinase activity;signal transducer activity;receptor activity;transmembrane receptor activity;epidermal growth factor receptor activity;receptor signaling…		0.983315	17.7825	1
2103	_RPTPAVpSPGSWKPGPPGpSPR_	RPTPAVSPGSWKP	D8Ertd457e;Kiaa1802;Zfp828;Znf828	Q8K327	Zinc finger protein 828	-1.00757	1.8814	2.88897		+	0.992764	0.0415135	S	298	CK1;Proline-directed	intracellular;cell part		binding;zinc ion binding;ion binding;cation binding;metal ion binding;transition metal ion binding		0.998172	27.4035	2
2104	_RPTPAVpSPGSWKPGPPGpSPR_	KPGPPGSPRPWKS	D8Ertd457e;Kiaa1802;Zfp828;Znf828	Q8K327	Zinc finger protein 828	-1.00757	1.8814	2.88897		+	0.992764	0.0415135	S	309	CDK1;ERK/MAPK;Proline-directed	intracellular;cell part		binding;zinc ion binding;ion binding;cation binding;metal ion binding;transition metal ion binding		0.999932	41.6955	2
4170	_LDFIGNpSpTGHKR_	LDFIGNSTGHKRR	Ki-67;Mki67	Q61769;Q7TSF6	Ki-67 protein;Mki67 protein	0.0959502	2.98439	2.88844		+	0.200879	0.000124685	S	1655		chromosome, centromeric region;condensed chromosome;intracellular;nucleus;chromosome;nucleolus;cytoplasm;organelle;membrane-bounded organelle;non-membrane-bounded organelle;intracellular organelle;intracellular membrane-bounded organelle;intracellular non-membrane-bounded organelle;organelle part;intracellular part;chromosomal part;nuclear part;intracellular organelle part;cell part	meiosis;cell proliferation;cellular process;cell cycle process;cell cycle phase	binding;protein binding;protein C-terminus binding		1	118.946	2
4171	_LDFIGNpSpTGHKR_	DFIGNSTGHKRRP	Ki-67;Mki67	Q61769;Q7TSF6	Ki-67 protein;Mki67 protein	0.0959502	2.98439	2.88844		+	0.200879	0.000124685	T	1656		chromosome, centromeric region;condensed chromosome;intracellular;nucleus;chromosome;nucleolus;cytoplasm;organelle;membrane-bounded organelle;non-membrane-bounded organelle;intracellular organelle;intracellular membrane-bounded organelle;intracellular non-membrane-bounded organelle;organelle part;intracellular part;chromosomal part;nuclear part;intracellular organelle part;cell part	meiosis;cell proliferation;cellular process;cell cycle process;cell cycle phase	binding;protein binding;protein C-terminus binding		1	118.946	2
1680	_TGpSESpSQTGASATSGR_	RTGSESSQTGASA	Eif4b	Q8BGD9;B2RWE8;Q3TDD8;Q3THB0;Q3TLQ9;Q3TSY9;Q3UGC0;Q922K6	Eukaryotic translation initiation factor 4B;Eif4b protein;Putative uncharacterized protein	0.936608	3.80941	2.8728		+	0.0732463	7.88803e-05	S	425	CK1		translation;metabolic process;biosynthetic process;macromolecule biosynthetic process;cellular process;protein metabolic process;cellular macromolecule biosynthetic process;cellular biopolymer metabolic process;cellular biopolymer biosynthetic process;macromolecule metabolic process;biopolymer metabolic process;biopolymer biosynthetic process;cellular metabolic process;primary metabolic process;c…	nucleotide binding;nucleic acid binding;RNA binding;translation initiation factor activity;binding;translation factor activity, nucleic acid binding;translation regulator activity	mTOR signaling pathway	0.926379	10.9923	2
2023	_pSPKPANAWAPLHpSPLSR_	LTAPSKSPKPANA	Ibtk;mCG_128548	B9EHE9	Ibtk protein;MCG128548, isoform CRA_d	-1.15467	1.71681	2.87149			0.384654	0.0572064	S	1185	CDK1;Proline-directed	cytoplasm;intracellular part;cell part	regulation of protein amino acid phosphorylation;negative regulation of protein amino acid phosphorylation;transport;ion transport;cation transport;calcium ion transport;cellular ion homeostasis;cellular calcium ion homeostasis;cellular metal ion homeostasis;elevation of cytosolic calcium ion concentration;negative regulation of metabolic process;cellular process;negative regulation of phosphorus…	enzyme inhibitor activity;protein kinase inhibitor activity;binding;protein binding;kinase regulator activity;kinase inhibitor activity;protein kinase regulator activity;enzyme binding;kinase binding;protein kinase binding;enzyme regulator activity;protein tyrosine kinase inhibitor activity		1	101.873	2
1853	_GPGEPDpSPTPLHPPpTPPILSTDR_	GPGEPDSPTPLHP	All1;Hrx;Mll;Mll1;mKIAA4050;All1;Hrx;Mll;Mll1	P55200-1;P55200;Q5DTR3;P55200-2;Q80XM0	ALL-1;C-terminal cleavage product of 180 kDa;Histone-lysine N-methyltransferase MLL;MLL cleavage product C180;MLL cleavage product N320;N-terminal cleavage product of 320 kDa;Zinc finger protein HRX;MKIAA4050 protein;ALL-1;C-terminal cleavage product of 180 kDa;Histone-lysine N-methyltransferase MLL;MLL cleavage product C180;MLL cleavage product N320;N-terminal cleavage product of 320 kDa;Zinc fi…	-2.05035	0.813778	2.86413			0.781942	0.452396	S	1839	ERK/MAPK;Proline-directed;WW GroupIV	nucleus;macromolecular complex;methyltransferase complex;histone methyltransferase complex;organelle;membrane-bounded organelle;intracellular organelle;intracellular membrane-bounded organelle;protein complex;organelle part;intracellular part;nuclear part;intracellular organelle part;nucleoplasm part;cell part	regionalization;nucleobase, nucleoside, nucleotide and nucleic acid metabolic process;DNA metabolic process;DNA modification;DNA alkylation;DNA methylation;chromatin organization;transcription;regulation of transcription, DNA-dependent;regulation of transcription from RNA polymerase II promoter;protein complex assembly;protein modification process;protein amino acid acetylation;protein amino acid…	nucleic acid binding;DNA binding;chromatin binding;catalytic activity;binding;protein binding;methyltransferase activity;N-methyltransferase activity;zinc ion binding;protein methyltransferase activity;S-adenosylmethionine-dependent methyltransferase activity;lysine N-methyltransferase activity;protein-lysine N-methyltransferase activity;transferase activity;transferase activity, transferring one…		0.972717	15.5626	2
2008	_TLDFDPLLpSPApSPKR_	PLLSPASPKRRRC	Akirin2	B1AXD8	Akirin-2	-1.18929	1.66589	2.85518		+	0.286618	0.0369847	S	21	CDK1;CDK2;CK1;ERK/MAPK;Proline-directed;WW GroupIV	nucleus;transcriptional repressor complex;macromolecular complex;organelle;membrane-bounded organelle;intracellular organelle;intracellular membrane-bounded organelle;protein complex;organelle part;intracellular part;nuclear part;intracellular organelle part;nucleoplasm part;cell part	regulation of cytokine production;positive regulation of cytokine production;response to molecule of bacterial origin;immune system process;nucleobase, nucleoside, nucleotide and nucleic acid metabolic process;transcription;regulation of transcription, DNA-dependent;regulation of transcription from RNA polymerase II promoter;nitrogen compound metabolic process;response to stress;defense response;…	binding;protein binding;transcription repressor activity;specific transcriptional repressor activity;transcription regulator activity		1	202.713	2
2209	_pSLENETLNK_	RRESEKSLENETL	Eif4b	Q8BGD9;B2RWE8;Q3TDD8;Q3THB0;Q3TLQ9;Q3TSY9;Q3UGC0;Q922K6	Eukaryotic translation initiation factor 4B;Eif4b protein;Putative uncharacterized protein	-0.866839	1.97977	2.84661		+	0.133047	0.0123241	S	445	CK1;PLK1		translation;metabolic process;biosynthetic process;macromolecule biosynthetic process;cellular process;protein metabolic process;cellular macromolecule biosynthetic process;cellular biopolymer metabolic process;cellular biopolymer biosynthetic process;macromolecule metabolic process;biopolymer metabolic process;biopolymer biosynthetic process;cellular metabolic process;primary metabolic process;c…	nucleotide binding;nucleic acid binding;RNA binding;translation initiation factor activity;binding;translation factor activity, nucleic acid binding;translation regulator activity	mTOR signaling pathway	0.999297	31.5305	1
4729	_pSPLSGIPVR_	VHKTPRSPLSGIP	Cytsb;Kiaa4061;Specc1;Cytsb;Kiaa4061;Specc1	Q5SXY1-1;Q5SXY1;Q5SXY1-3	Cytospin-B;Sperm antigen with calponin homology and coiled-coil domains 1;Cytospin-B;Sperm antigen with calponin homology and coiled-coil domains 1	0.37533	3.22176	2.84643	+	+	0.00925777	0.000633176	S	847	ERK/MAPK;Proline-directed;WW GroupIV	nucleus;organelle;membrane-bounded organelle;intracellular organelle;intracellular membrane-bounded organelle;intracellular part;cell part				0.999516	33.1467	1
1989	_DCLHEHLpSGDEFEK_	CLHEHLSGDEFEK	E2f8	Q58FA4	Transcription factor E2F8	-1.22748	1.61568	2.84316			0.277233	0.0782568	S	102	CK2	nucleus;transcription factor complex;macromolecular complex;organelle;membrane-bounded organelle;intracellular organelle;intracellular membrane-bounded organelle;protein complex;organelle part;intracellular part;nuclear part;intracellular organelle part;nucleoplasm part;cell part	nucleobase, nucleoside, nucleotide and nucleic acid metabolic process;transcription;regulation of transcription, DNA-dependent;nitrogen compound metabolic process;cell cycle;metabolic process;cell proliferation;biosynthetic process;macromolecule biosynthetic process;regulation of biosynthetic process;cellular process;regulation of gene expression;regulation of macromolecule biosynthetic process;r…	nucleic acid binding;DNA binding;transcription factor activity;binding;protein binding;transcription regulator activity;identical protein binding;protein homodimerization activity;protein dimerization activity		1	263.583	1
1954	_DYNPYNYSDSIpSPFNK_	NYSDSISPFNKSA	Clasp2;Kiaa0627;Clasp2	Q8BRT1-1;Q8BRT1;B9EJA4;Q08EB5;A2RRR3;Q08EB6	CLIP-associating protein 2;Cytoplasmic linker-associated protein 2;Clasp2 protein;Clasp2 protein;CLIP associating protein 2	-1.29412	1.54351	2.83762			0.95145	0.10907	S	1249	CK1;Proline-directed	kinetochore;condensed chromosome kinetochore;spindle pole;cytoplasm;Golgi apparatus;microtubule organizing center;spindle;cytoskeleton;microtubule;cytoplasmic microtubule;macromolecular complex;organelle;membrane-bounded organelle;non-membrane-bounded organelle;intracellular organelle;intracellular membrane-bounded organelle;intracellular non-membrane-bounded organelle;protein complex;organelle p…	nuclear division;cell motion;organelle organization;negative regulation of microtubule depolymerization;cell cycle;mitosis;meiosis;establishment or maintenance of cell polarity;negative regulation of metabolic process;cellular process;negative regulation of macromolecule metabolic process;negative regulation of organelle organization;cellular component organization;cell migration;regulation of me…	binding;protein binding;microtubule binding;cytoskeletal protein binding;tubulin binding;microtubule plus-end binding		0.978802	16.6472	1
1985	_VSSPLpSPLpSPGIKpSPTIPR_	KVSSPLSPLSPGI	Cttnbp2nl;Kiaa1433;BC003236	Q99LJ0;Q922L8	CTTNBP2 N-terminal-like protein;Cttnbp2nl protein	-1.23495	1.58931	2.82426			0.291696	0.0977624	S	559	CK1;ERK/MAPK;Proline-directed;WW GroupIV	cytoskeleton;actin cytoskeleton;organelle;non-membrane-bounded organelle;intracellular organelle;intracellular non-membrane-bounded organelle;intracellular part;cell part		binding;protein binding		0.999434	33.8486	3
1881	_IApSETHpSEGpSEYEELPK_	PRRRIASETHSEG	Bat2l;RP23-161B9.1-003;mKIAA0515	A2AN33;Q80TY7	Novel protein (5830434P21Rik);MKIAA0515 protein	-1.69016	1.13296	2.82312			1	1	S	1147	CAMK2;GSK3;PKA/AKT					0.995236	23.1585	3
1861	_pSPISNGTFGFEGHM(ox)R_	THGSAKSPISNGT	Pit2;Slc20a2;MolPit2	Q80UP8;P70455;P70456	Phosphate transporter 2;Sodium-dependent phosphate transporter 2;Solute carrier family 20 member 2;Type III sodium-dependent phosphate transporter;Gibbon ape leukemia virus receptor	-1.91975	0.901688	2.82143			0.473084	0.292047	S	324	CK1;Proline-directed	plasma membrane;membrane;integral to membrane;intrinsic to membrane;membrane part;cell part	transport;ion transport;cation transport;sodium ion transport;phosphate transport;anion transport;monovalent inorganic cation transport;inorganic anion transport;metal ion transport;interspecies interaction between organisms;establishment of localization;multi-organism process	signal transducer activity;receptor activity;transporter activity;inorganic phosphate transmembrane transporter activity;anion transmembrane transporter activity;ion transmembrane transporter activity;inorganic anion transmembrane transporter activity;phosphate transmembrane transporter activity;secondary active transmembrane transporter activity;symporter activity;active transmembrane transporte…		0.999486	32.8849	1
2622	_LSpSPLpSEVIVR_	KLSSPLSEVIVRN	Kiaa0259;Topbp1	Q6ZQF0	DNA topoisomerase 2-binding protein 1;DNA topoisomerase II-beta-binding protein 1;DNA topoisomerase II-binding protein 1	-0.529167	2.28581	2.81498		+	1	0.0216709	S	866	CK1	nuclear chromosome;condensed chromosome;condensed nuclear chromosome;spindle pole;male germ cell nucleus;intracellular;nucleus;chromosome;cytoplasm;microtubule organizing center;cytoskeleton;nuclear body;PML body;germ cell nucleus;organelle;membrane-bounded organelle;non-membrane-bounded organelle;intracellular organelle;intracellular membrane-bounded organelle;intracellular non-membrane-bounded …	nucleobase, nucleoside, nucleotide and nucleic acid metabolic process;DNA metabolic process;DNA repair;nitrogen compound metabolic process;response to stress;response to DNA damage stimulus;metabolic process;response to radiation;response to abiotic stimulus;cellular process;response to ionizing radiation;cellular response to stress;cellular biopolymer metabolic process;cellular response to DNA d…	nucleic acid binding;DNA binding;binding;protein binding		1	87.4102	2
776	_pSLPTTVPEpSPNYR_	PSTIARSLPTTVP	Kiaa0731;Larp;Larp1	Q6ZQ58-1;Q6ZQ58;Q3UU34	La ribonucleoprotein domain family member 1;La-related protein 1;Putative uncharacterized protein	-0.0224743	2.78926	2.81174		+	0.737819	2.50943e-05	S	743	CK1					0.999945	44.9013	2
2139	_TIKpSPCDSGYSYETIEK_	TERTIKSPCDSGY	Mtap1b;Map1b;Mtap1b;Mtap5	A0PJ96;B2RQQ5;Q3TYV8;Q3TZM8;Q3UF78;Q3UPV4;Q8CAI9;Q8CFR9;P14873	Mtap1b protein;Microtubule-associated protein 1B;Putative uncharacterized protein;MAP1 light chain LC1;MAP1(X);MAP1.2;Microtubule-associated protein 1B	-0.948966	1.86271	2.81167		+	0.583029	0.037336	S	1911	CK2;GSK3;Proline-directed	cell fraction;soluble fraction;cytosol;cytoskeleton;microtubule associated complex;plasma membrane;postsynaptic density;membrane;axon;dendrite;growth cone;site of polarized growth;macromolecular complex;cell projection;neuron projection;cell soma;perikaryon;organelle;non-membrane-bounded organelle;intracellular organelle;intracellular non-membrane-bounded organelle;protein complex;organelle part;…	microtubule cytoskeleton organization;microtubule bundle formation;response to stress;organelle organization;cytoskeleton organization;microtubule-based process;negative regulation of microtubule depolymerization;nervous system development;axonogenesis;synaptogenesis;central nervous system development;response to nutrient;response to external stimulus;response to wounding;response to mechanical s…	actin binding;binding;protein binding;cytoskeletal regulatory protein binding;phospholipid binding;microtubule binding;cytoskeletal protein binding;lipid binding;tubulin binding;protein complex binding		0.998811	32.7072	1
2274	_AEADASGNLTKEpSPDTNGPK_	GNLTKESPDTNGP	Akap12;Gag12;Ssecks;mCG_140773;Akap12;Gag12;Ssecks	Q9WTQ5-1;Q9WTQ5;B2RRE0;Q9WTQ5-2	A-kinase anchor protein 12;Germ cell lineage protein gercelin;Src-suppressed C kinase substrate;A kinase (PRKA) anchor protein (Gravin) 12;A kinase (PRKA) anchor protein (Gravin) 12, isoform CRA_b;A-kinase anchor protein 12;Germ cell lineage protein gercelin;Src-suppressed C kinase substrate	-0.78798	2.01398	2.80196	+	+	6.70836e-05	0.0108298	S	1645	Proline-directed	nucleus;cytoplasm;cytoskeleton;plasma membrane;membrane;organelle;membrane-bounded organelle;non-membrane-bounded organelle;intracellular organelle;intracellular membrane-bounded organelle;intracellular non-membrane-bounded organelle;intracellular part;cell part	regulation of nucleotide metabolic process;protein targeting;transport;intracellular protein transport;cell communication;signal transduction;regulation of biosynthetic process;positive regulation of biosynthetic process;positive regulation of metabolic process;regulation of signal transduction;positive regulation of signal transduction;cellular process;regulation of protein kinase cascade;regula…	structural molecule activity;binding;protein binding;adenylate cyclase binding;enzyme binding;receptor signaling complex scaffold activity;protein complex scaffold;catalytic activity;kinase activity;transferase activity;transferase activity, transferring phosphorus-containing groups		0.97407	18.6612	1
2939	_GVLSSPpSLAFTpTPIR_	PSLAFTTPIRTLG	Mp44;Nup35;Nup53	Q8R4R6	35 kDa nucleoporin;Mitotic phosphoprotein 44;Nuclear pore complex protein Nup53;Nucleoporin Nup35;Nucleoporin NUP53	-0.363674	2.43643	2.80011		+	0.808943	0.00188121	T	265	CDK1;CDK2;Proline-directed	nucleus;nuclear pore;macromolecular complex;organelle;membrane-bounded organelle;intracellular organelle;intracellular membrane-bounded organelle;protein complex;organelle part;intracellular part;membrane part;nuclear part;intracellular organelle part;cell part;pore complex	transport;cellular process;protein transport;nucleobase, nucleoside, nucleotide and nucleic acid transport;establishment of protein localization;nucleic acid transport;RNA transport;mRNA transport;establishment of localization;establishment of RNA localization;transmembrane transport			0.850176	7.62545	2
2539	_TTpSFAESCKPVQQPSAFGSM(ox)K_	GRPRTTSFAESCK	Gsk3b;mCG_129094	Q9WV60;Q3TB31;Q5KU03	Glycogen synthase kinase-3 beta;Putative uncharacterized protein;Glycogen synthase kinase 3 beta;Glycogen synthase kinase 3 beta/tau protein kinase I	-0.588971	2.20623	2.7952		+	0.235882	0.0133068	S	9	CAMK2;CK2;GSK3;PKA/AKT	nucleus;nucleoplasm;cytosol;growth cone;site of polarized growth;cell projection;neuron projection;cell soma;dendritic shaft;organelle;membrane-bounded organelle;intracellular organelle;intracellular membrane-bounded organelle;organelle part;intracellular part;nuclear part;cytoplasmic part;intracellular organelle part;cell projection part;cell part;cell fraction;soluble fraction;macromolecular co…	re-entry into mitotic cell cycle;regulation of protein amino acid phosphorylation;positive regulation of protein amino acid phosphorylation;protein modification process;protein amino acid phosphorylation;protein targeting;protein export from nucleus;phosphorus metabolic process;phosphate metabolic process;transport;intracellular protein transport;nucleocytoplasmic transport;anti-apoptosis;cell mo…	nucleotide binding;nucleoside binding;purine nucleoside binding;catalytic activity;protein kinase activity;protein serine-threonine kinase activity;glycogen synthase kinase 3 activity;binding;protein binding;ATP binding;beta-catenin binding;kinase activity;transferase activity;transferase activity, transferring phosphorus-containing groups;phosphotransferase activity, alcohol group as acceptor;pu…	ErbB signaling pathway;Chemokine signaling pathway;Cell cycle;Wnt signaling pathway;Hedgehog signaling pathway;Axon guidance;Focal adhesion;T cell receptor signaling pathway;B cell receptor signaling pathway;Circadian rhythm - fly;Insulin signaling pathway;Melanogenesis;Alzheimer's disease;Pathways in cancer;Colorectal cancer;Endometrial cancer;Prostate cancer;Basal cell carcinoma	0.999393	35.1769	1
2208	_pSLLKEEQLEK_	TSVRRRSLLKEEQ	Fam64a;Fam64a;6720460F02Rik;RP23-207N15.1;RP23-207N15.1-003;6720460F02Rik;RP23-207N15.1;RP23-207N15.1-005	Q8BFY7-1;Q8BFY7;Q8VDW8;Q8BFY7-2;Q5RIU1;Q5RIU2	Protein FAM64A;6720460F02Rik protein;Protein FAM64A;Novel protein (6720460F02Rik);Novel protein (6720460F02Rik)	-0.86691	1.91752	2.78443		+	0.151882	0.0411246	S	16	AURORA;AURORA-1;AURORA-A;CAMK2;PKA	nucleolus;organelle;non-membrane-bounded organelle;intracellular organelle;intracellular non-membrane-bounded organelle;organelle part;intracellular part;nuclear part;intracellular organelle part;cell part		binding;protein binding		1	106.069	1
2324	_VEGNFNPFApSPQK_	NFNPFASPQKNRQ	RP24-535N4.2;RP24-535N4.2-002;D17Wsu92e;mCG_21704;RP24-535N4.2;RP24-535N4.2-001;D17Wsu92e	B2KF52;A2RT11;Q3TT38	Novel protein;DNA segment, Chr 17, Wayne State University 92, expressed;MCG21704;Novel protein;Uncharacterized protein C6orf106 homolog	-0.740297	2.04127	2.78157		+	0.738375	0.00975522	S	215	CDK1;CDK2;Proline-directed					1	148.836	1
2049	_HLPLSFLSpSPGQR_	PLSFLSSPGQRAV	Srebf2;Srebp2;Srebf2;Srebp2	Q3U1N2-1;Q3U1N2;Q8BPL7;Q3U1N2-2	Processed sterol regulatory element-binding protein 2;Sterol regulatory element-binding protein 2;Sterol regulatory element-binding transcription factor 2;Putative uncharacterized protein;Srebf2 protein;Processed sterol regulatory element-binding protein 2;Sterol regulatory element-binding protein 2;Sterol regulatory element-binding transcription factor 2	-1.09697	1.67365	2.77061	+		0.0236039	0.0742248	S	1087	CK1;Polo box;Proline-directed	Golgi membrane;cell fraction;membrane fraction;insoluble fraction;nucleus;cytoplasm;endoplasmic reticulum;endoplasmic reticulum membrane;microsome;Golgi apparatus;vesicle membrane;ER to Golgi transport vesicle membrane;membrane;integral to membrane;dendrite;transport vesicle membrane;cytoplasmic vesicle membrane;Golgi-associated vesicle membrane;coated vesicle membrane;organelle membrane;intrinsi…	alcohol metabolic process;nucleobase, nucleoside, nucleotide and nucleic acid metabolic process;transcription;regulation of transcription, DNA-dependent;regulation of transcription from RNA polymerase II promoter;lipid metabolic process;nitrogen compound metabolic process;gamete generation;spermatogenesis;aging;metabolic process;steroid metabolic process;cholesterol metabolic process;biosynthetic…	nucleic acid binding;DNA binding;chromatin binding;transcription factor activity;RNA polymerase II transcription factor activity;specific RNA polymerase II transcription factor activity;binding;protein binding;protein C-terminus binding;transcription regulator activity;sequence-specific DNA binding		0.850454	7.54878	1
1825	_M(ox)LLApSTSpSDDFDR_	LLASTSSDDFDRA	Ll5b;Phldb2;Ll5b;Phldb2	Q8K1N2-2;Q8K1N2;Q8K1N2-1	Pleckstrin homology-like domain family B member 2;Protein LL5-beta;Pleckstrin homology-like domain family B member 2;Protein LL5-beta	-2.83307	-0.0873271	2.74574	+		0.000363818	0.901983	S	347	CK1	cytoplasm;membrane;intracellular part;cell part				0.932415	11.4467	2
2178	_EEVDSENIPHGLLSNLGHPQpSPPR_	NLGHPQSPPRKRV	Skp2;mCG_7839;Skp2;Skp2	Q9Z0Z3-1;Q9Z0Z3;Q569Z9;Q9Z0Z3-2;Q9Z0Z3-3	Cyclin-A/CDK2-associated protein p45;F-box protein Skp2;F-box/WD-40 protein 1;S-phase kinase-associated protein 2;Putative uncharacterized protein;S-phase kinase-associated protein 2 (P45);S-phase kinase-associated protein 2 (P45), isoform CRA_b;Cyclin-A/CDK2-associated protein p45;F-box protein Skp2;F-box/WD-40 protein 1;S-phase kinase-associated protein 2;Cyclin-A/CDK2-associated protein p45;F-…	-0.901309	1.83521	2.73652			0.680735	0.0520149	S	64	CDK1;CDK2;ERK/MAPK;Proline-directed;WW GroupIV	ubiquitin ligase complex;SCF ubiquitin ligase complex;cullin-RING ubiquitin ligase complex;macromolecular complex;protein complex;intracellular part;cell part	G1-S transition of mitotic cell cycle;protein polyubiquitination;protein modification process;proteolysis;ubiquitin-dependent protein catabolic process;anti-apoptosis;metabolic process;negative regulation of survival gene product expression;catabolic process;macromolecule catabolic process;negative regulation of metabolic process;regulation of signal transduction;positive regulation of signal tra…	catalytic activity;ubiquitin-protein ligase activity;binding;protein binding;ligase activity;ligase activity, forming carbon-nitrogen bonds;acid-amino acid ligase activity;small conjugating protein ligase activity;kinase activity;transferase activity;transferase activity, transferring phosphorus-containing groups	Cell cycle;Ubiquitin mediated proteolysis;Pathways in cancer;Small cell lung cancer	0.828658	6.84512	1
2171	_RGpSISSVpSPKPLSSFK_	SVSRRGSISSVSP	Dtl;L2dtl;Ramp;Dtl;L2dtl;Ramp	Q3TLR7-1;Q3TLR7;Q3TLR7-2	Denticleless protein homolog;Lethal(2) denticleless protein homolog;Meth A retinoic acid-regulated nuclear matrix-associated protein;Retinoic acid-regulated nuclear matrix-associated protein;Denticleless protein homolog;Lethal(2) denticleless protein homolog;Meth A retinoic acid-regulated nuclear matrix-associated protein;Retinoic acid-regulated nuclear matrix-associated protein	-0.909235	1.82235	2.73158		+	0.124725	0.0449075	S	484	AURORA;AURORA-1;AURORA-A;CAMK2;CHK1;CK1;PKA;PKA/AKT;PKD	ubiquitin ligase complex;nucleus;cytoplasm;centrosome;microtubule organizing center;membrane;organelle membrane;cullin-RING ubiquitin ligase complex;Cul4A-RING ubiquitin ligase complex;Cul4B-RING ubiquitin ligase complex;nuclear membrane;macromolecular complex;organelle;membrane-bounded organelle;non-membrane-bounded organelle;intracellular organelle;intracellular membrane-bounded organelle;intra…	cell cycle checkpoint;DNA damage checkpoint;protein polyubiquitination;nucleobase, nucleoside, nucleotide and nucleic acid metabolic process;DNA metabolic process;DNA replication;DNA repair;protein modification process;proteolysis;ubiquitin-dependent protein catabolic process;protein monoubiquitination;nitrogen compound metabolic process;response to stress;response to DNA damage stimulus;mitotic …	catalytic activity;ubiquitin-protein ligase activity;binding;protein binding;ligase activity;ligase activity, forming carbon-nitrogen bonds;acid-amino acid ligase activity;small conjugating protein ligase activity		0.99994	42.9067	2
3741	_DAVQAPLNVpSLNEEGK_	QAPLNVSLNEEGK	Tpr;mCG_8530;C77892	Q05CS8;Q32P08;Q3TZB5;Q3UVR0;Q3V1L5;Q7M739;Q8BU18;Q8R4A0;Q921B9	Tpr protein;Putative uncharacterized protein;Nuclear pore complex-associated intranuclear coiled-coil protein TPR;Translocated promoter region;Translocated promoter region, isoform CRA_b;Translocated promoter region protein	-0.0646526	2.66612	2.73077		+	0.327564	0.000634517	S	1259	CK2;NEK6	kinetochore;nuclear envelope;nuclear pore;organelle envelope;envelope;macromolecular complex;organelle;non-membrane-bounded organelle;intracellular organelle;intracellular non-membrane-bounded organelle;protein complex;organelle part;intracellular part;membrane part;chromosomal part;nuclear part;intracellular organelle part;cell part;pore complex;cytoplasm	cell cycle checkpoint;regulation of mitosis;mitotic cell cycle checkpoint;mitotic cell cycle spindle assembly checkpoint;regulation of mitotic cell cycle;regulation of cell cycle process;negative regulation of organelle organization;negative regulation of cell cycle process;regulation of mitotic metaphase-anaphase transition;spindle checkpoint;regulation of organelle organization;negative regulat…	binding;protein binding;nucleotide binding;nucleoside binding;purine nucleoside binding;catalytic activity;aminoacyl-tRNA ligase activity;serine-tRNA ligase activity;ATP binding;ligase activity;ligase activity, forming carbon-oxygen bonds;ligase activity, forming aminoacyl-tRNA and related compounds;purine nucleotide binding;adenyl nucleotide binding;ribonucleotide binding;purine ribonucleotide b…		1	142.385	1
2797	_SEALEFVPIDpSPKAPGK_	EFVPIDSPKAPGK	Tsg118	Q9Z2Q2-1;Q9Z2Q2	Protein C16orf88 homolog;Testis-specific gene 118 protein	-0.432315	2.294	2.72631	+	+	0.00758104	0.00992778	S	314	CDK1;Proline-directed	nucleus;nucleolus;organelle;membrane-bounded organelle;non-membrane-bounded organelle;intracellular organelle;intracellular membrane-bounded organelle;intracellular non-membrane-bounded organelle;organelle part;intracellular part;nuclear part;intracellular organelle part;cell part				1	90.2069	1
2054	_PVLHMApSPEQHPADLNR_	PVLHMASPEQHPA	mCG_6416;Ptpn12;Ptpn12	Q80UM4;P35831	Protein tyrosine phosphatase, non-receptor type 12;Protein tyrosine phosphatase, non-receptor type 12, isoform CRA_c;Putative uncharacterized protein;MPTP-PEST;Protein-tyrosine phosphatase P19;Tyrosine-protein phosphatase non-receptor type 12	-1.08788	1.62518	2.71306		+	0.857388	0.0412369	S	396	Proline-directed	cytoplasm;cytosol;intracellular part;cytoplasmic part;cell part	protein modification process;protein amino acid dephosphorylation;phosphorus metabolic process;phosphate metabolic process;metabolic process;cellular process;dephosphorylation;protein metabolic process;cellular biopolymer metabolic process;macromolecule metabolic process;biopolymer metabolic process;biopolymer modification;post-translational protein modification;cellular metabolic process;primary…	catalytic activity;phosphoprotein phosphatase activity;protein tyrosine phosphatase activity;signal transducer activity;receptor activity;binding;protein binding;hydrolase activity;hydrolase activity, acting on ester bonds;phosphatase activity;SH3 domain binding;protein domain specific binding;phosphoric ester hydrolase activity;molecular transducer activity		1	209.185	1
103	_TFpSDGLAATR_	LVGRTFSDGLAAT	Kiaa0638;Ll5a;Phldb1;Kiaa0638;Ll5a;Phldb1	Q6PDH0-2;Q6PDH0;Q6PDH0-1	Pleckstrin homology-like domain family B member 1;Protein LL5-alpha;Pleckstrin homology-like domain family B member 1;Protein LL5-alpha	-1.16079	1.54406	2.70485			0.0725663	0.0565506	S	431	CAMK2;CHK1;PKD					0.999813	37.4741	1
2196	_RGpSISSVpSPKPLSSFK_	GSISSVSPKPLSS	Dtl;L2dtl;Ramp;Dtl;L2dtl;Ramp	Q3TLR7-1;Q3TLR7;Q3TLR7-2	Denticleless protein homolog;Lethal(2) denticleless protein homolog;Meth A retinoic acid-regulated nuclear matrix-associated protein;Retinoic acid-regulated nuclear matrix-associated protein;Denticleless protein homolog;Lethal(2) denticleless protein homolog;Meth A retinoic acid-regulated nuclear matrix-associated protein;Retinoic acid-regulated nuclear matrix-associated protein	-0.882282	1.82235	2.70463		+	0.124725	0.0449075	S	489	CDK1;CK1;Proline-directed	ubiquitin ligase complex;nucleus;cytoplasm;centrosome;microtubule organizing center;membrane;organelle membrane;cullin-RING ubiquitin ligase complex;Cul4A-RING ubiquitin ligase complex;Cul4B-RING ubiquitin ligase complex;nuclear membrane;macromolecular complex;organelle;membrane-bounded organelle;non-membrane-bounded organelle;intracellular organelle;intracellular membrane-bounded organelle;intra…	cell cycle checkpoint;DNA damage checkpoint;protein polyubiquitination;nucleobase, nucleoside, nucleotide and nucleic acid metabolic process;DNA metabolic process;DNA replication;DNA repair;protein modification process;proteolysis;ubiquitin-dependent protein catabolic process;protein monoubiquitination;nitrogen compound metabolic process;response to stress;response to DNA damage stimulus;mitotic …	catalytic activity;ubiquitin-protein ligase activity;binding;protein binding;ligase activity;ligase activity, forming carbon-nitrogen bonds;acid-amino acid ligase activity;small conjugating protein ligase activity		0.999979	49.2686	2
2976	_RHSpTSSLpSPLR_	HSTSSLSPLRSKL	All1;Hrx;Mll;Mll1;mKIAA4050;All1;Hrx;Mll;Mll1	P55200-1;P55200;Q5DTR3;P55200-2;Q80XM0	ALL-1;C-terminal cleavage product of 180 kDa;Histone-lysine N-methyltransferase MLL;MLL cleavage product C180;MLL cleavage product N320;N-terminal cleavage product of 320 kDa;Zinc finger protein HRX;MKIAA4050 protein;ALL-1;C-terminal cleavage product of 180 kDa;Histone-lysine N-methyltransferase MLL;MLL cleavage product C180;MLL cleavage product N320;N-terminal cleavage product of 320 kDa;Zinc fi…	-0.35194	2.34975	2.70169		+	0.361083	0.0206653	S	2202	CDK1;CDK2;CK1;GSK3;Proline-directed	nucleus;macromolecular complex;methyltransferase complex;histone methyltransferase complex;organelle;membrane-bounded organelle;intracellular organelle;intracellular membrane-bounded organelle;protein complex;organelle part;intracellular part;nuclear part;intracellular organelle part;nucleoplasm part;cell part	regionalization;nucleobase, nucleoside, nucleotide and nucleic acid metabolic process;DNA metabolic process;DNA modification;DNA alkylation;DNA methylation;chromatin organization;transcription;regulation of transcription, DNA-dependent;regulation of transcription from RNA polymerase II promoter;protein complex assembly;protein modification process;protein amino acid acetylation;protein amino acid…	nucleic acid binding;DNA binding;chromatin binding;catalytic activity;binding;protein binding;methyltransferase activity;N-methyltransferase activity;zinc ion binding;protein methyltransferase activity;S-adenosylmethionine-dependent methyltransferase activity;lysine N-methyltransferase activity;protein-lysine N-methyltransferase activity;transferase activity;transferase activity, transferring one…		0.999855	38.6983	2
2236	_ASWGLQDpSPGSTDSPWQER_	SWGLQDSPGSTDS	Incenp;Incenp	Q9WU62-1;Q9WU62;Q9WU62-2	Inner centromere protein;Inner centromere protein	-0.832267	1.86071	2.69298			1	1	S	245	NEK6;Proline-directed	chromosome, centromeric region;kinetochore;condensed chromosome kinetochore;chromatin;heterochromatin;synaptonemal complex;central element;nucleus;centromeric heterochromatin;cytoplasm;spindle;cytoskeleton;microtubule;midbody;macromolecular complex;organelle;membrane-bounded organelle;non-membrane-bounded organelle;intracellular organelle;intracellular membrane-bounded organelle;intracellular non…	nuclear division;cytokinesis;organelle organization;cell cycle;chromosome segregation;mitosis;cellular process;cellular component organization;cell cycle process;cell cycle phase;organelle fission;cell division	binding;protein binding		0.999966	45.3005	1
4270	_QYNIPHGPIVGpSTR_	HGPIVGSTRKLYE	Emd;Sta;mCG_21217;Emd;RP23-436K3.2-002;Emd;RP23-436K3.2-004	O08579;Q3TIH6;Q3UJP3;Q3THM8;B7FAU5	Emerin;Putative uncharacterized protein;Emerin;Putative uncharacterized protein;Emerin	0.142482	2.82541	2.68293		+	0.620447	0.00195604	S	29		nucleus;nuclear envelope;nuclear inner membrane;nuclear outer membrane;nuclear lamina;endoplasmic reticulum;spindle;microtubule;membrane;integral to membrane;organelle inner membrane;outer membrane;organelle membrane;intrinsic to membrane;nuclear membrane;organelle envelope;organelle outer membrane;envelope;organelle;membrane-bounded organelle;non-membrane-bounded organelle;intracellular organell…	organelle organization;nucleus organization;nuclear envelope organization;cellular process;cellular component organization;membrane organization;nuclear envelope reassembly	actin binding;binding;protein binding;cytoskeletal protein binding;tubulin binding;beta-tubulin binding		0.847811	7.45915	1
2052	_VSSPLpSPLpSPGIKpSPTIPR_	SPLSPLSPGIKSP	Cttnbp2nl;Kiaa1433;BC003236	Q99LJ0;Q922L8	CTTNBP2 N-terminal-like protein;Cttnbp2nl protein	-1.09427	1.58727	2.68154			0.359541	0.0785175	S	562	CK1;ERK/MAPK;Proline-directed;WW GroupIV	cytoskeleton;actin cytoskeleton;organelle;non-membrane-bounded organelle;intracellular organelle;intracellular non-membrane-bounded organelle;intracellular part;cell part		binding;protein binding		0.99744	25.5083	3
2165	_FNGTHIPGpSPFK_	GTHIPGSPFKIRV	Fln;Fln1;Flna;Flna;RP23-436K3.1-003;mCG_21234;Flna;RP23-436K3.1-002;mFLJ00343;Flna;RP23-436K3.1-013	Q8BTM8-1;Q8BTM8;B7FAV0;B9EKP5;B7FAU9;Q6KAM8;B7FAV1;Q3U7N9;Q4FZG4;Q9JJ37	Actin-binding protein 280;Alpha-filamin;Endothelial actin-binding protein;Filamin-1;Filamin-A;Non-muscle filamin;Filamin, alpha;MCG21234, isoform CRA_b;Filamin, alpha;MFLJ00343 protein;Filamin, alpha;Putative uncharacterized protein;Flna protein;Filamin	-0.912488	1.76704	2.67953	+		0.0290048	0.0772255	S	2414	CDK1;CDK2;ERK/MAPK;Proline-directed	nucleus;cytoplasm;trans-Golgi network;cytoskeleton;plasma membrane;cell cortex;membrane;organelle;membrane-bounded organelle;non-membrane-bounded organelle;intracellular organelle;intracellular membrane-bounded organelle;intracellular non-membrane-bounded organelle;organelle part;intracellular part;Golgi apparatus part;cytoplasmic part;intracellular organelle part;cell part	regulation of nucleotide metabolic process;transport;organelle organization;cytoskeleton organization;actin filament organization;cell communication;signal transduction;cell surface receptor linked signal transduction;G-protein coupled receptor protein signaling pathway;G-protein signaling, coupled to cyclic nucleotide second messenger;G-protein signaling, coupled to cAMP nucleotide second messen…	glycoprotein binding;actin binding;signal transducer activity;protein kinase C binding;receptor binding;binding;protein binding;cytoskeletal protein binding;transcription factor binding;Ras GTPase binding;Rho GTPase binding;Ral GTPase binding;enzyme binding;kinase binding;protein kinase binding;small GTPase binding;immunoglobulin receptor binding;Fc-gamma receptor I complex binding;GTP-Ral bindin…	MAPK signaling pathway;Focal adhesion	1	78.9188	1
2359	_(ac)M(ox)DSASQDINLNpSPNKGVLSDFM(ox)TDVPVDPGVVHR_	QDINLNSPNKGVL	RP23-33L3.2-009;Tpd52l2;Tpd52l2;mCG_23059;RP23-33L3.2-001;mCG_23059;RP23-33L3.2-002;Tpd52l2;mCG_23059;RP23-33L3.2-004;Tpd52l2;mCG_23059;RP23-33L3.2-003;Tpd52l2	A2AUD5;Q9CYZ2;A2AUD6;Q9CZ22;Q3TAI4;Q8BKP1;Q3TUJ9	Tumor protein D52-like 2;Tumor protein D52-like 2;Tumor protein D54;Tumor protein D52-like 2, isoform CRA_e;Putative uncharacterized protein;Putative uncharacterized protein;Tumor protein D52-like 2;Tumor protein D52-like 2, isoform CRA_c;Putative uncharacterized protein;Tumor protein D52-like 2;Tumor protein D52-like 2, isoform CRA_d;Putative uncharacterized protein;Tumor protein D52-like 2;Tumo…	-0.708578	1.96725	2.67583		+	0.648795	0.0274848	S	12	CDK1;CDK2;Proline-directed	cytoplasm;intracellular part;cytoplasmic part;cell part;perinuclear region of cytoplasm				0.976224	16.2638	1
1822	_SHLGQNSSpSLNGGDVINLRPNK_	LGQNSSSLNGGDV	mCG_10410;Rab23;Rab23	Q9D4I9;P35288;Q0PD32	Putative uncharacterized protein;RAB23, member RAS oncogene family, isoform CRA_a;Rab-15;Ras-related protein Rab-23;Rab23	-3.04295	-0.376846	2.6661	+		0.00486127	0.432472	S	208		plasma membrane;membrane;cell part	regionalization;transport;cell communication;signal transduction;intracellular signaling cascade;small GTPase mediated signal transduction;pattern specification process;nervous system development;regulation of smoothened signaling pathway;anatomical structure morphogenesis;negative regulation of metabolic process;regulation of catabolic process;negative regulation of catabolic process;dorsal-vent…	nucleotide binding;binding;GTP binding;purine nucleotide binding;guanyl nucleotide binding;ribonucleotide binding;purine ribonucleotide binding;guanyl ribonucleotide binding	Hedgehog signaling pathway	0.825778	6.83922	1
1920	_EGGpSEDGSEDGLPDGLHLDK_	GDREGGSEDGSED	mCG_6549;RP23-233M15.1-001;Zfp217	Q3U0X6;Q811G8	Putative uncharacterized protein;Zinc finger protein 217;Zfp217 protein	-1.43715	1.22253	2.65968			1	1	S	448	GSK3	histone deacetylase complex;intracellular;nucleoplasm;chromatin remodeling complex;macromolecular complex;protein complex;organelle part;intracellular part;nuclear part;intracellular organelle part;nucleoplasm part;cell part	regulation of biosynthetic process;regulation of gene expression;regulation of macromolecule biosynthetic process;regulation of nucleobase, nucleoside, nucleotide and nucleic acid metabolic process;regulation of metabolic process;regulation of cellular metabolic process;regulation of cellular biosynthetic process;regulation of transcription;regulation of biological process;regulation of cellular …	nucleic acid binding;DNA binding;binding;protein binding;zinc ion binding;promoter binding;transcription repressor activity;transcription regulator activity;ion binding;cation binding;sequence-specific DNA binding;metal ion binding;transition metal ion binding		0.988217	19.236	1
1978	_DVGHLEEGASGGLLpSPpSTPHpSR_	ASGGLLSPSTPHS	Kiaa1741;Tab182;Tnks1bp1	P58871;B9EKJ7	182 kDa tankyrase-1-binding protein;Tankyrase 1 binding protein 1	-1.24931	1.40851	2.65782			0.913855	0.121164	S	1022	Proline-directed	nucleus;chromosome;cytoplasm;organelle;membrane-bounded organelle;non-membrane-bounded organelle;intracellular organelle;intracellular membrane-bounded organelle;intracellular non-membrane-bounded organelle;intracellular part;cell part		binding;protein binding		0.998059	24.0997	3
2249	_EHELVTGLTQFDLQpSPK_	TQFDLQSPKSLEE	Fhdc1;Fhdc1;Kiaa1727	B9EHC4;Q3ULZ2	Fhdc1 protein;FH2 domain-containing protein 1	-0.813808	1.84316	2.65697		+	0.767529	0.0394777	S	681	CDK1;Proline-directed		organelle organization;cytoskeleton organization;cellular process;cellular component organization;actin filament-based process;actin cytoskeleton organization	actin binding;binding;protein binding;cytoskeletal protein binding		1	165.064	1
1894	_KPAQTLVpSPSHLLTEPK_	PAQTLVSPSHLLT	Cc2d1b;Kiaa1836;Cc2d1b;RP23-406B13.7-002	Q8BRN9;Q7TPN1;A2A8R5	Coiled-coil and C2 domain-containing protein 1B;Cc2d1b protein;Coiled-coil and C2 domain containing 1B	-1.58258	1.06088	2.64346			0.600374	0.29518	S	502	Proline-directed					0.965203	14.9991	1
2774	_KTpSLDGSQNQDDVVLHVSSK_	NAGRKTSLDGSQN	Kiaa0938;Nav3;Pomfil1	Q80TN7	Neuron navigator 3;Pore membrane and/or filament-interacting-like protein 1	-0.444892	2.19462	2.63952		+	0.241632	0.0190528	S	1116	AURORA;AURORA-1;AURORA-A;CAMK2;GSK3;PKA	nucleus;nuclear envelope;nuclear outer membrane;membrane;outer membrane;organelle membrane;nuclear membrane;organelle envelope;organelle outer membrane;envelope;organelle;membrane-bounded organelle;intracellular organelle;intracellular membrane-bounded organelle;organelle part;intracellular part;membrane part;nuclear part;intracellular organelle part;cell part		nucleotide binding;nucleoside binding;purine nucleoside binding;catalytic activity;binding;ATP binding;pyrophosphatase activity;hydrolase activity;hydrolase activity, acting on acid anhydrides;hydrolase activity, acting on acid anhydrides, in phosphorus-containing anhydrides;purine nucleotide binding;nucleoside-triphosphatase activity;adenyl nucleotide binding;ribonucleotide binding;purine ribonu…		0.844194	7.989	1
517	_LLpSYLEK_	DRERLLSYLEKQA	Tmod3	Q9JHJ0;Q3TFA9;Q8C3Z3	Tropomodulin-3;Ubiquitous tropomodulin;Putative uncharacterized protein	-0.245131	2.39176	2.63689		+	0.516108	0.0202849	S	71	CAMK2;CK2;PKA/AKT	cytoplasm;cytoskeleton;organelle;non-membrane-bounded organelle;intracellular organelle;intracellular non-membrane-bounded organelle;intracellular part;cell part		actin binding;binding;protein binding;tropomyosin binding;cytoskeletal protein binding		0.999861	38.5698	1
405	_pSEGLSLER_	ERTRKRSEGLSLE	Hdgfrp2;Hdgfrp2;Hdgfrp2	Q3UMU9-3;Q3UMU9;Q3UMU9-1;Q3UMU9-2	Hepatoma-derived growth factor-related protein 2;Hepatoma-derived growth factor-related protein 2;Hepatoma-derived growth factor-related protein 2	-0.377846	2.25622	2.63406		+	0.363452	0.0303491	S	459	CAMK2;CK1;GSK3;PKA;PKA/AKT			binding;protein binding		0.999996	53.5201	1
2110	_pSPDEALPGGLGSHpSPYALER_	PLKVKRSPDEALP	Bat2l;RP23-161B9.1-003;mKIAA0515;Bat2l;Bat2l1;Kiaa0515;Bat2l;Bat2l1;Kiaa0515;RP23-161B9.1-002;Bat2l;RP23-161B9.1-005	A2AN33;Q80TY7;Q7TPM1-1;Q7TPM1;Q7TPM1-2;A2AN32;A2AN34	Novel protein (5830434P21Rik);MKIAA0515 protein;HLA-B-associated transcript 2-like 1;Protein BAT2-like 1;HLA-B-associated transcript 2-like 1;Protein BAT2-like 1;Novel protein (5830434P21Rik);Novel protein (5830434P21Rik)	-0.998967	1.62812	2.62708			0.65914	0.0707294	S	1480	CK2;Proline-directed					1	150.972	2
2570	_ELGNIHETSQDLpSPEKASSK_	ETSQDLSPEKASS	Dlg7;Dlgap5;Kiaa0008;Dlg7;Dlgap5;Kiaa0008;Dlg7;Dlgap5;Kiaa0008	Q8K4R9-1;Q8K4R9;Q8K4R9-2;Q3UX88;Q8K4R9-3;Q3UGF9	Discs large homolog 7;Disks large-associated protein 5;Disks large-associated protein DLG7;Hepatoma up-regulated protein homolog;Discs large homolog 7;Disks large-associated protein 5;Disks large-associated protein DLG7;Hepatoma up-regulated protein homolog;Putative uncharacterized protein;Discs large homolog 7;Disks large-associated protein 5;Disks large-associated protein DLG7;Hepatoma up-regul…	-0.566688	2.05469	2.62138		+	0.720499	0.00971143	S	70	CDK1;CDK2;CK1;Proline-directed	spindle pole;nucleus;cytoplasm;centrosome;microtubule organizing center;cytoskeleton;spindle pole centrosome;organelle;membrane-bounded organelle;non-membrane-bounded organelle;intracellular organelle;intracellular membrane-bounded organelle;intracellular non-membrane-bounded organelle;organelle part;intracellular part;cytoskeletal part;cytoplasmic part;intracellular organelle part;cell part	M phase of mitotic cell cycle;M phase;cell cycle;cell communication;cell-cell signaling;cellular process;cell cycle process;cell cycle phase	catalytic activity;phosphoprotein phosphatase activity;binding;protein binding;hydrolase activity;hydrolase activity, acting on ester bonds;phosphatase activity;phosphoric ester hydrolase activity		0.824299	9.72444	1
85	_RIpSDPQVFSK_	LNGRRISDPQVFS	Doc1;Filip1l;Doc1;Filip1l	Q6P6L0-1;Q6P6L0;Q6P6L0-3	Filamin A-interacting protein 1-like;Protein down-regulated in ovarian cancer 1 homolog;Filamin A-interacting protein 1-like;Protein down-regulated in ovarian cancer 1 homolog	-1.33925	1.2797	2.61896	+	+	0.00130122	0.0234457	S	789	CAMK2;PKA	nucleus;cytoplasm;membrane;organelle;membrane-bounded organelle;intracellular organelle;intracellular membrane-bounded organelle;intracellular part;cell part				0.999992	51.2547	1
2121	_NLpSPAAVINLTSEK_	DPNKNLSPAAVIN	Apbb2;Apbb2;Apbb2;Apbb2;Apbb2	Q9DBR4-1;Q9DBR4;Q3TIZ5;Q9DBR4-2;Q3U674;Q8BSK4;Q9DBR4-3;Q3T9N0;P70415;Q3TDW6;Q3TEP8;Q9R021	Amyloid beta A4 precursor protein-binding family B member 2;Putative uncharacterized protein;Amyloid beta A4 precursor protein-binding family B member 2;Putative uncharacterized protein;Amyloid beta A4 precursor protein-binding family B member 2;Putative uncharacterized protein;TR2L;Putative uncharacterized protein;FE65-like protein	-0.984873	1.63115	2.61603			0.0871723	0.0882704	S	123	Proline-directed	nucleus;cytoplasm;organelle;membrane-bounded organelle;intracellular organelle;intracellular membrane-bounded organelle;intracellular part;cell part	regulation of cell growth;neuron migration;transport;cell motion;cell cycle arrest;regulation of S phase of mitotic cell cycle;regulation of mitotic cell cycle;axon guidance;metabolic process;regulation of biosynthetic process;cellular process;regulation of gene expression;regulation of macromolecule biosynthetic process;regulation of cell cycle process;posttranscriptional regulation of gene expr…	binding;protein binding;transcription factor binding;enzyme binding;histone acetyltransferase binding		0.999173	32.9983	1
3610	_QHALSLNVTSEQEPSAVApTPK_	EPSAVATPKKRTR	Ahctf1;Elys	Q8CJF7	Embryonic large molecule derived from yolk sac;Protein ELYS;Protein MEL-28;Putative AT-hook-containing transcription factor 1	-0.109258	2.50562	2.61487		+	0.746639	0.00158915	T	1758	CDK1;CDK2;ERK/MAPK;Proline-directed	kinetochore;condensed chromosome kinetochore;chromatin;nucleus;nuclear pore;nucleoplasm;cytoplasm;nuclear matrix;Nup107-160 complex;macromolecular complex;organelle;membrane-bounded organelle;non-membrane-bounded organelle;intracellular organelle;intracellular membrane-bounded organelle;intracellular non-membrane-bounded organelle;protein complex;organelle part;intracellular part;membrane part;ch…	nuclear division;cytokinesis;nucleobase, nucleoside, nucleotide and nucleic acid metabolic process;transcription;protein complex assembly;nitrogen compound metabolic process;transport;organelle organization;nucleus organization;nuclear pore organization;cell cycle;mitosis;multicellular organismal development;metabolic process;biosynthetic process;macromolecule biosynthetic process;regulation of b…	nucleic acid binding;DNA binding;transcription factor activity;binding;transcription regulator activity		0.999904	40.1667	1
2853	_DSLITPHVSHLpSTPREpSPCGK_	LSTPRESPCGKIA	Ranbp2	Q9ERU9;Q8BQK6	E3 SUMO-protein ligase RanBP2;Ran-binding protein 2;Putative uncharacterized protein	-0.401568	2.2107	2.61226		+	0.536457	0.013113	S	2299	CK1;PKA;Proline-directed	intracellular;nucleus;nuclear pore;macromolecular complex;organelle;membrane-bounded organelle;intracellular organelle;intracellular membrane-bounded organelle;protein complex;organelle part;intracellular part;membrane part;nuclear part;intracellular organelle part;cell part;pore complex	protein folding;transport;metabolic process;cellular process;protein transport;nucleobase, nucleoside, nucleotide and nucleic acid transport;protein metabolic process;cellular biopolymer metabolic process;macromolecule metabolic process;biopolymer metabolic process;cellular metabolic process;primary metabolic process;cellular macromolecule metabolic process;cellular protein metabolic process;esta…	peptidyl-prolyl cis-trans isomerase activity;catalytic activity;binding;protein binding;zinc ion binding;isomerase activity;cis-trans isomerase activity;ion binding;cation binding;metal ion binding;transition metal ion binding		0.943213	9.29169	2
2959	_SIYDDISpSPGLGSpTPLTSR_	IYDDISSPGLGST	Mp44;Nup35;Nup53;Nup35;RP23-393F9.4-002	Q8R4R6;A2ATJ2	35 kDa nucleoporin;Mitotic phosphoprotein 44;Nuclear pore complex protein Nup53;Nucleoporin Nup35;Nucleoporin NUP53;Nucleoporin 35	-0.356065	2.24996	2.60602		+	0.903722	0.0112189	S	100	Polo box;Proline-directed	nucleus;nuclear pore;macromolecular complex;organelle;membrane-bounded organelle;intracellular organelle;intracellular membrane-bounded organelle;protein complex;organelle part;intracellular part;membrane part;nuclear part;intracellular organelle part;cell part;pore complex	transport;cellular process;protein transport;nucleobase, nucleoside, nucleotide and nucleic acid transport;establishment of protein localization;nucleic acid transport;RNA transport;mRNA transport;establishment of localization;establishment of RNA localization;transmembrane transport			0.95189	14.0224	2
2159	_M(ox)VEAPpSPQVSSVFQNMR_	RMVEAPSPQVSSV	Helb	Q6NVF4	DNA helicase B	-0.922507	1.67259	2.5951		+	0.508431	0.0356167	S	1026	GSK3;Proline-directed	alpha DNA polymerase:primase complex;macromolecular complex;protein complex;organelle part;intracellular part;chromosomal part;nuclear part;intracellular organelle part;nuclear chromosome part;cell part	nucleobase, nucleoside, nucleotide and nucleic acid metabolic process;DNA metabolic process;DNA replication;DNA-dependent DNA replication;DNA replication, synthesis of RNA primer;nitrogen compound metabolic process;metabolic process;biosynthetic process;macromolecule biosynthetic process;cellular process;RNA metabolic process;RNA biosynthetic process;cellular macromolecule biosynthetic process;ce…	nucleotide binding;nucleoside binding;purine nucleoside binding;DNA helicase activity;catalytic activity;ATP-dependent DNA helicase activity;helicase activity;binding;ATP binding;ATP-dependent helicase activity;DNA-dependent ATPase activity;pyrophosphatase activity;hydrolase activity;hydrolase activity, acting on acid anhydrides;hydrolase activity, acting on acid anhydrides, in phosphorus-contain…		0.999999	61.9706	1
2275	_NLPAHGGQNQLDTpSEISLPVLK_	QNQLDTSEISLPV	Kiaa0135;Pask	Q8CEE6;B9EKC1	PAS domain-containing serine/threonine-protein kinase;PAS domain containing serine/threonine kinase	-0.787355	1.80264	2.58999			0.741439	0.0565696	S	521	NEK6	cytoplasm;intracellular part;cell part	regulation of transcription, DNA-dependent;protein modification process;protein amino acid phosphorylation;phosphorus metabolic process;phosphate metabolic process;cell communication;signal transduction;metabolic process;regulation of biosynthetic process;cellular process;regulation of gene expression;regulation of macromolecule biosynthetic process;phosphorylation;regulation of nucleobase, nucle…	nucleotide binding;nucleoside binding;purine nucleoside binding;catalytic activity;protein kinase activity;protein serine-threonine kinase activity;signal transducer activity;binding;ATP binding;kinase activity;transferase activity;transferase activity, transferring phosphorus-containing groups;phosphotransferase activity, alcohol group as acceptor;purine nucleotide binding;adenyl nucleotide bind…		0.988356	19.5339	1
153	_TGSEPTLpSPALVR_	GSEPTLSPALVRR	And34;Bcar3;And34;Bcar3	Q9QZK2-1;Q9QZK2;Q9QZK2-2	Breast cancer anti-estrogen resistance protein 3;p130Cas-binding protein AND-34;Breast cancer anti-estrogen resistance protein 3;p130Cas-binding protein AND-34	-0.934403	1.65313	2.58753		+	0.149979	0.0398482	S	370	Proline-directed	intracellular;cell part	cell communication;signal transduction;intracellular signaling cascade;small GTPase mediated signal transduction;cellular process;regulation of biological process;regulation of cellular process;biological regulation	guanyl-nucleotide exchange factor activity;binding;protein binding;enzyme regulator activity;GTPase regulator activity;nucleoside-triphosphatase regulator activity		0.996168	24.151	1
22	_APpSRQDVYGPQPQVR_	EGYRAPSRQDVYG	Catns;Ctnnd1;Kiaa0384;Catns;Ctnnd1;Kiaa0384;Catns;Ctnnd1;Kiaa0384;Ctnnd1;Ctnnd1	P30999-1;P30999;P30999-3;Q3TPD1;P30999-2;Q3UF77;Q9WVC4	Cadherin-associated Src substrate;Catenin delta-1;p120 catenin;p120(cas);Cadherin-associated Src substrate;Catenin delta-1;p120 catenin;p120(cas);Putative uncharacterized protein;Cadherin-associated Src substrate;Catenin delta-1;p120 catenin;p120(cas);Putative uncharacterized protein;P120ctn	-2.53052	0.0533889	2.58391	+		3.10118e-07	0.815402	S	252	CAMK2;CK2	cell fraction;membrane fraction;insoluble fraction;nucleus;cytoplasm;plasma membrane;membrane;lamellipodium;cell projection;organelle;membrane-bounded organelle;intracellular organelle;intracellular membrane-bounded organelle;intracellular part;cell part	morphogenesis of a polarized epithelium;morphogenesis of an epithelium;nucleobase, nucleoside, nucleotide and nucleic acid metabolic process;transcription;nitrogen compound metabolic process;cell communication;cell adhesion;signal transduction;cell surface receptor linked signal transduction;salivary gland morphogenesis;metabolic process;biosynthetic process;macromolecule biosynthetic process;ana…	binding;protein binding;enzyme binding;phosphatase binding;protein phosphatase binding;protein domain specific binding;RPTP-like protein binding;cadherin binding;cell adhesion molecule binding	Adherens junction;Leukocyte transendothelial migration	0.999999	60.2656	1
2066	_NPKPLGpSPQSQDLFK_	NPKPLGSPQSQDL	Cdca2	Q14B71-1;Q14B71	Cell division cycle-associated protein 2	-1.06426	1.50959	2.57385			0.69873	0.104914	S	712	Proline-directed	nucleus;organelle;membrane-bounded organelle;intracellular organelle;intracellular membrane-bounded organelle;intracellular part;cell part	nuclear division;organelle organization;cell cycle;mitosis;cellular process;cellular component organization;cell cycle process;cell cycle phase;organelle fission;cell division			1	72.436	1
1842	_GPPDFpSpSDEEREPpTPVLGSGASVGR_	KGPPDFSSDEERE	Tmpo;mCG_10339;Tmpo;Lap2;Tmpo;Lap2;Tmpo;Lap2;Tmpo;Lap2;Tmpo;Lap2;Tmpo;mCG_10339;Tmpo;Lap2;Tmpo	Q3U7B3;Q3U955;Q3UCI5;Q3UR33;Q3TNH0;Q61029-1;Q61029;Q61029-3;Q61029-2;Q61029-4;Q3TXQ1;Q61033-2;Q61033;B2RUB9;Q61033-1	Putative uncharacterized protein;Thymopoietin, isoform CRA_d;Putative uncharacterized protein;Lamina-associated polypeptide 2, isoforms beta/delta/epsilon/gamma;Thymopoietin isoforms beta/delta/epsilon/gamma;Lamina-associated polypeptide 2, isoforms beta/delta/epsilon/gamma;Thymopoietin isoforms beta/delta/epsilon/gamma;Lamina-associated polypeptide 2, isoforms beta/delta/epsilon/gamma;Thymopoiet…	-2.28147	0.283509	2.56498			0.474582	0.825095	S	66	CK2	nuclear envelope;organelle envelope;envelope;organelle part;intracellular part;nuclear part;intracellular organelle part;cell part;nucleus;nuclear inner membrane;chromosome;membrane;integral to membrane;organelle inner membrane;organelle membrane;intrinsic to membrane;nuclear membrane;organelle;membrane-bounded organelle;non-membrane-bounded organelle;intracellular organelle;intracellular membran…	regulation of biosynthetic process;regulation of gene expression;regulation of macromolecule biosynthetic process;regulation of nucleobase, nucleoside, nucleotide and nucleic acid metabolic process;regulation of metabolic process;regulation of cellular metabolic process;regulation of cellular biosynthetic process;regulation of transcription;regulation of biological process;regulation of cellular …	binding;protein binding;nucleic acid binding;DNA binding		1	74.4277	3
217	_SSM(ox)pSGLHLVK_	HMRSSMSGLHLVK	Acac;Acaca;Gm738;Acac;Acaca;Gm738	Q5SWU9-2;Q5SWU9;Q5SWU9-1;Q9ESZ5	ACC-alpha;Acetyl-CoA carboxylase 1;Acetyl-CoA carboxylase 265;Biotin carboxylase;ACC-alpha;Acetyl-CoA carboxylase 1;Acetyl-CoA carboxylase 265;Biotin carboxylase;Acetyl-CoA carboxylase	-0.75369	1.8098	2.56349		+	0.13086	0.00166236	S	117	CK1	cell fraction;soluble fraction;cytoplasm;mitochondrion;organelle;membrane-bounded organelle;intracellular organelle;intracellular membrane-bounded organelle;intracellular part;cytoplasmic part;cell part	tissue homeostasis;organic acid metabolic process;acetyl-CoA metabolic process;lipid metabolic process;fatty acid metabolic process;fatty acid biosynthetic process;coenzyme metabolic process;metabolic process;lipid biosynthetic process;biosynthetic process;cellular process;response to organic substance;response to organic cyclic substance;organic acid biosynthetic process;protein metabolic proces…	nucleotide binding;nucleoside binding;purine nucleoside binding;catalytic activity;acetyl-CoA carboxylase activity;biotin carboxylase activity;binding;protein binding;ATP binding;biotin binding;CoA carboxylase activity;ligase activity;ligase activity, forming carbon-nitrogen bonds;ligase activity, forming carbon-carbon bonds;purine nucleotide binding;vitamin binding;adenyl nucleotide binding;carb…	Fatty acid biosynthesis;Pyruvate metabolism;Propanoate metabolism;Insulin signaling pathway	0.999925	41.551	1
2697	_SPAPSNPTLpSPSTPAK_	PSNPTLSPSTPAK	Mybbp1a;P160;mCG_6657;Mybbp1a	Q7TPV4;A0JLT5;Q3U2W2;Q3TLF6	Myb-binding protein 1A;Myb-binding protein of 160 kDa;Mybbp1a protein;MYB binding protein (P160) 1a, isoform CRA_b;Putative uncharacterized protein;Putative uncharacterized protein	-0.485588	2.07473	2.56032			1	1	S	1253	Proline-directed	nucleus;nucleolus;cytoplasm;nucleocytoplasmic shuttling complex;macromolecular complex;NLS-dependent protein nuclear import complex;organelle;membrane-bounded organelle;non-membrane-bounded organelle;intracellular organelle;intracellular membrane-bounded organelle;intracellular non-membrane-bounded organelle;protein complex;organelle part;intracellular part;nuclear part;intracellular organelle pa…	generation of precursor metabolites and energy;nucleobase, nucleoside, nucleotide and nucleic acid metabolic process;transcription;nitrogen compound metabolic process;transport;nucleocytoplasmic transport;metabolic process;biosynthetic process;macromolecule biosynthetic process;regulation of biosynthetic process;negative regulation of biosynthetic process;negative regulation of metabolic process;…	nucleic acid binding;DNA binding;catalytic activity;DNA-directed DNA polymerase activity;binding;protein binding;transcription factor binding;zinc ion binding;transcription repressor activity;transferase activity;transferase activity, transferring phosphorus-containing groups;nucleotidyltransferase activity;transcription regulator activity;DNA polymerase activity;ion binding;cation binding;metal …		0.962123	14.8306	1
3738	_AKPpSPEHAPTISAPDASGPQK_	FDKAKPSPEHAPT	Pex19;Pxf;mCG_4480	Q8VCI5-1;Q8VCI5;Q3TDI5	Peroxin-19;Peroxisomal biogenesis factor 19;Peroxisomal farnesylated protein;Peroxisome biogenesis factor 19, isoform CRA_e;Putative uncharacterized protein	-0.0668537	2.48237	2.54923		+	0.333662	0.0151206	S	35	Proline-directed	cytoplasm;peroxisome;peroxisomal membrane;membrane;organelle membrane;cell projection membrane;brush border membrane;microbody membrane;microbody;organelle;membrane-bounded organelle;intracellular organelle;intracellular membrane-bounded organelle;organelle part;intracellular part;membrane part;microbody part;peroxisomal part;cytoplasmic part;intracellular organelle part;plasma membrane part;cell…	organelle organization;peroxisome organization;cellular process;cellular component organization	binding;protein binding		0.996414	24.4698	1
2048	_PHTSLPPLPLYDQPPSpSPYPpSPDKR_	PSSPYPSPDKRSS	Fchsd2;Kiaa0769;Sh3md3;Fchsd2;Kiaa0769;Sh3md3;Fchsd2;Kiaa0769;Sh3md3	Q3USJ8-2;Q3USJ8;Q3USJ8-1;Q3U0A9;Q3USJ8-3	FCH and double SH3 domains protein 2;SH3 multiple domains protein 3;FCH and double SH3 domains protein 2;SH3 multiple domains protein 3;Putative uncharacterized protein;FCH and double SH3 domains protein 2;SH3 multiple domains protein 3	-1.09906	1.44638	2.54545			0.605174	0.11303	S	693	CDK1;CDK2;CK1;Proline-directed					0.834824	7.20521	2
4133	_VQLSQSHPIYIpSPHNNEAMPpSPR_	NNEAMPSPREKIF	Rbl2;Rbl2;Rbl2	Q3TVP8;Q3UQT1;Q8VCD1;Q64700;Q62017	Putative uncharacterized protein;Retinoblastoma-like 2;130 kDa retinoblastoma-associated protein;pRb2;Retinoblastoma-like protein 2;Retinoblastoma-related protein 2;P130 protein	0.0793928	2.62016	2.54076			1	1	S	1064	CDK1;CK2;Proline-directed	chromatin;nucleus;transcription factor complex;macromolecular complex;organelle;membrane-bounded organelle;intracellular organelle;intracellular membrane-bounded organelle;protein complex;organelle part;intracellular part;chromosomal part;nuclear part;intracellular organelle part;nucleoplasm part;cell part	regulation of lipid metabolic process;regulation of phosphate metabolic process;regulation of metabolic process;regulation of cellular metabolic process;regulation of phosphorylation;regulation of kinase activity;regulation of lipid kinase activity;regulation of biological process;regulation of catalytic activity;regulation of cellular process;regulation of phosphorus metabolic process;regulation…	binding;protein binding;nucleic acid binding;DNA binding	Cell cycle;TGF-beta signaling pathway	0.999999	62.7768	2
4262	_NIAPTAEHLHEQpSGDVEVR_	EHLHEQSGDVEVR	Atad2	Q8CDM1-2;Q8CDM1;Q9CSS4	ATPase family AAA domain-containing protein 2;Putative uncharacterized protein	0.138673	2.67383	2.53516		+	0.358162	0.00451907	S	147		nucleus;organelle;membrane-bounded organelle;intracellular organelle;intracellular membrane-bounded organelle;intracellular part;cell part	nucleobase, nucleoside, nucleotide and nucleic acid metabolic process;transcription;nitrogen compound metabolic process;metabolic process;biosynthetic process;macromolecule biosynthetic process;regulation of biosynthetic process;cellular process;regulation of gene expression;regulation of macromolecule biosynthetic process;regulation of nucleobase, nucleoside, nucleotide and nucleic acid metaboli…	nucleotide binding;nucleoside binding;purine nucleoside binding;catalytic activity;binding;ATP binding;pyrophosphatase activity;hydrolase activity;hydrolase activity, acting on acid anhydrides;hydrolase activity, acting on acid anhydrides, in phosphorus-containing anhydrides;ATPase activity;purine nucleotide binding;nucleoside-triphosphatase activity;adenyl nucleotide binding;ribonucleotide bindi…		0.999797	36.9147	1
2974	_EM(ox)QSTLpSQLNLNEpSPIK_	QLNLNESPIKSFV	Rap80;Rip110;Rxrip110;Uimc1;Rap80;Rip110;Rxrip110;Uimc1	Q5U5Q9-1;Q5U5Q9;Q5U5Q9-3	BRCA1-A complex subunit RAP80;Receptor-associated protein 80;Ubiquitin interaction motif-containing protein 1;BRCA1-A complex subunit RAP80;Receptor-associated protein 80;Ubiquitin interaction motif-containing protein 1	-0.35275	2.18089	2.53364		+	0.525592	0.0198511	S	689	CDK1;CDK2;GSK3;NEK6;Proline-directed	nucleus;macromolecular complex;organelle;membrane-bounded organelle;intracellular organelle;intracellular membrane-bounded organelle;protein complex;organelle part;intracellular part;nuclear part;intracellular organelle part;cell part;BRCA1-A complex	cell cycle checkpoint;DNA damage checkpoint;nucleobase, nucleoside, nucleotide and nucleic acid metabolic process;DNA metabolic process;DNA repair;regulation of DNA repair;double-strand break repair;chromatin organization;transcription;protein modification process;nitrogen compound metabolic process;response to stress;response to DNA damage stimulus;organelle organization;mitotic cell cycle check…	receptor binding;binding;protein binding;transcription factor binding;polyubiquitin binding;small conjugating protein binding;nuclear hormone receptor binding;histone binding;retinoic acid receptor binding;ubiquitin binding;retinoid X receptor binding;hormone receptor binding;K63-linked polyubiquitin binding		0.999973	47.1879	2
2186	_THEILGpSLEDR_	THEILGSLEDRNG	Nes;Nes	Q6P5H2-1;Q6P5H2;Q6P5H2-2;Q8R228	Nestin;Nestin;Nes protein	-0.890271	1.63393	2.5242	+	+	0.0400545	0.0410039	S	919	CK2	intracellular;cytoplasm;cytoskeleton;intermediate filament;organelle;non-membrane-bounded organelle;intracellular organelle;intracellular non-membrane-bounded organelle;organelle part;intracellular part;cytoskeletal part;intracellular organelle part;cell part	nervous system development;response to radiation;response to external stimulus;response to abiotic stimulus;anatomical structure morphogenesis;cellular process;response to extracellular stimulus;response to ionizing radiation;cellular component organization;cell projection organization;response to nutrient levels;developmental process;cellular component morphogenesis;cell part morphogenesis;respo…	structural molecule activity		1	70.502	1
2050	_ADpSPELDPAHHQSQVSDK_	LPQKADSPELDPA	Cdca2	Q14B71-1;Q14B71	Cell division cycle-associated protein 2	-1.09684	1.40855	2.50539			0.818879	0.134962	S	626	Proline-directed	nucleus;organelle;membrane-bounded organelle;intracellular organelle;intracellular membrane-bounded organelle;intracellular part;cell part	nuclear division;organelle organization;cell cycle;mitosis;cellular process;cellular component organization;cell cycle process;cell cycle phase;organelle fission;cell division			1	120.421	1
2028	_IpSPPPSVVLpTPPPSSK_	SEQNRISPPPSVV	Ccne1;Ccne;Ccne1	B2RS11;Q61457;A0JLN2	Cyclin E1;G1/S-specific cyclin-E1;Ccne1 protein	-1.1469	1.33986	2.48676			0.0851703	0.183076	S	385	GSK3;PKA;Proline-directed	cyclin-dependent protein kinase holoenzyme complex;nucleus;macromolecular complex;organelle;membrane-bounded organelle;intracellular organelle;intracellular membrane-bounded organelle;protein complex;intracellular part;cell part	nucleobase, nucleoside, nucleotide and nucleic acid metabolic process;DNA metabolic process;DNA replication initiation;protein modification process;protein amino acid phosphorylation;phosphorus metabolic process;phosphate metabolic process;nitrogen compound metabolic process;cell cycle;metabolic process;cellular process;phosphorylation;protein metabolic process;cellular biopolymer metabolic proce…	catalytic activity;binding;protein binding;kinase activity;cyclin-dependent protein kinase regulator activity;transferase activity;transferase activity, transferring phosphorus-containing groups;kinase regulator activity;protein kinase regulator activity;enzyme regulator activity	Cell cycle;p53 signaling pathway;Pathways in cancer;Prostate cancer;Small cell lung cancer	0.998704	28.9298	2
2029	_IpSPPPSVVLpTPPPSSK_	PPSVVLTPPPSSK	Ccne1;Ccne;Ccne1	B2RS11;Q61457;A0JLN2	Cyclin E1;G1/S-specific cyclin-E1;Ccne1 protein	-1.1469	1.33986	2.48676			0.0851703	0.183076	T	393	ERK/MAPK;Proline-directed	cyclin-dependent protein kinase holoenzyme complex;nucleus;macromolecular complex;organelle;membrane-bounded organelle;intracellular organelle;intracellular membrane-bounded organelle;protein complex;intracellular part;cell part	nucleobase, nucleoside, nucleotide and nucleic acid metabolic process;DNA metabolic process;DNA replication initiation;protein modification process;protein amino acid phosphorylation;phosphorus metabolic process;phosphate metabolic process;nitrogen compound metabolic process;cell cycle;metabolic process;cellular process;phosphorylation;protein metabolic process;cellular biopolymer metabolic proce…	catalytic activity;binding;protein binding;kinase activity;cyclin-dependent protein kinase regulator activity;transferase activity;transferase activity, transferring phosphorus-containing groups;kinase regulator activity;protein kinase regulator activity;enzyme regulator activity	Cell cycle;p53 signaling pathway;Pathways in cancer;Prostate cancer;Small cell lung cancer	0.9702	17.9493	2
3214	_LTPVpSLSNpSPIKGVDCQEVSQEK_	PVSLSNSPIKGVD	Atrx;RP23-170G19.5-001;Atrx;Hp1bp2;Xnp;Atrx;RP23-170G19.5-014	A2ADH4;Q61687;A6PWK6;Q3TP53;Q3TSV4;Q3UU22;Q3UZ76;Q8BSH0;Q8C4Z6	Alpha thalassemia/mental retardation syndrome X-linked homolog (Human);ATP-dependent helicase ATRX;Heterochromatin protein 2;HP1 alpha-interacting protein;HP1-BP38 protein;Transcriptional regulator ATRX;X-linked nuclear protein;Alpha thalassemia/mental retardation syndrome X-linked homolog (Human);Putative uncharacterized protein	-0.256129	2.22972	2.48585		+	0.547311	0.0120018	S	590	CDK1;CDK2;CK1;NEK6;Proline-directed	nuclear chromosome;chromatin;heterochromatin;nucleus;chromosome;organelle;membrane-bounded organelle;non-membrane-bounded organelle;intracellular organelle;intracellular membrane-bounded organelle;intracellular non-membrane-bounded organelle;organelle part;intracellular part;chromosomal part;nuclear part;intracellular organelle part;cell part	forebrain development;developmental process;anatomical structure development;nucleobase, nucleoside, nucleotide and nucleic acid metabolic process;DNA metabolic process;DNA repair;nitrogen compound metabolic process;response to stress;response to DNA damage stimulus;metabolic process;cellular process;cellular response to stress;cellular biopolymer metabolic process;cellular response to DNA damage…	nucleotide binding;nucleoside binding;purine nucleoside binding;nucleic acid binding;DNA binding;chromatin binding;catalytic activity;helicase activity;binding;protein binding;ATP binding;zinc ion binding;pyrophosphatase activity;hydrolase activity;hydrolase activity, acting on acid anhydrides;hydrolase activity, acting on acid anhydrides, in phosphorus-containing anhydrides;purine nucleotide bin…		0.982609	17.5122	2
2041	_YLQAHTQSVYNYHLpSPR_	VYNYHLSPRAFLH	Erf	P70459	ETS domain-containing transcription factor ERF	-1.10829	1.37568	2.48397			0.269838	0.171349	S	327	CDK1;Proline-directed	nucleus;organelle;membrane-bounded organelle;intracellular organelle;intracellular membrane-bounded organelle;intracellular part;cell part	nucleobase, nucleoside, nucleotide and nucleic acid metabolic process;transcription;regulation of transcription, DNA-dependent;nitrogen compound metabolic process;metabolic process;biosynthetic process;macromolecule biosynthetic process;regulation of biosynthetic process;cellular process;regulation of gene expression;regulation of macromolecule biosynthetic process;regulation of nucleobase, nucle…	nucleic acid binding;DNA binding;transcription factor activity;binding;transcription regulator activity;sequence-specific DNA binding		0.999999	59.9116	1
1962	_HPPSYTLPLpSPVLpSPTLPAEAPTTQVPHLPR_	SYTLPLSPVLSPT	Dcp1a;Mitc1;Smif	Q91YD3;Q3TAP6	MAD homolog 4-interacting transcription coactivator 1;mRNA-decapping enzyme 1A;Smad4-interacting transcriptional co-activator;Transcription factor SMIF;Putative uncharacterized protein	-1.27409	1.20949	2.48358			0.858156	0.187932	S	335	CK1;ERK/MAPK;GSK3;NEK6;Proline-directed;WW GroupIV	cytoplasmic mRNA processing body;nucleus;cytoplasm;ribonucleoprotein complex;macromolecular complex;organelle;membrane-bounded organelle;intracellular organelle;intracellular membrane-bounded organelle;intracellular part;cytoplasmic part;cell part	nuclear-transcribed mRNA catabolic process, nonsense-mediated decay;nuclear-transcribed mRNA catabolic process;nucleobase, nucleoside, nucleotide and nucleic acid metabolic process;RNA catabolic process;mRNA catabolic process;nitrogen compound metabolic process;metabolic process;catabolic process;macromolecule catabolic process;cellular process;RNA metabolic process;mRNA metabolic process;cellula…	catalytic activity;hydrolase activity		0.970831	15.4902	2
1963	_HPPSYTLPLpSPVLpSPTLPAEAPTTQVPHLPR_	PLSPVLSPTLPAE	Dcp1a;Mitc1;Smif	Q91YD3;Q3TAP6	MAD homolog 4-interacting transcription coactivator 1;mRNA-decapping enzyme 1A;Smad4-interacting transcriptional co-activator;Transcription factor SMIF;Putative uncharacterized protein	-1.27409	1.20949	2.48358			0.858156	0.187932	S	339	CK1;ERK/MAPK;Proline-directed	cytoplasmic mRNA processing body;nucleus;cytoplasm;ribonucleoprotein complex;macromolecular complex;organelle;membrane-bounded organelle;intracellular organelle;intracellular membrane-bounded organelle;intracellular part;cytoplasmic part;cell part	nuclear-transcribed mRNA catabolic process, nonsense-mediated decay;nuclear-transcribed mRNA catabolic process;nucleobase, nucleoside, nucleotide and nucleic acid metabolic process;RNA catabolic process;mRNA catabolic process;nitrogen compound metabolic process;metabolic process;catabolic process;macromolecule catabolic process;cellular process;RNA metabolic process;mRNA metabolic process;cellula…	catalytic activity;hydrolase activity		0.955283	13.3129	2
2653	_GNLVGLVDYPDDEEEDEEEESpSPR_	DEEEESSPRKRPR	Kiaa1387;Pp4r3b;Ppp4r3b;Smek2;AW011752	Q922R5-1;Q922R5;Q3V166	Serine/threonine-protein phosphatase 4 regulatory subunit 3B;SMEK homolog 2;Putative uncharacterized protein	-0.514218	1.96618	2.4804		+	0.736805	0.0275731	S	811	CDK1;CDK2;Polo box;Proline-directed	nucleus;cytoplasm;microtubule organizing center;cytoskeleton;organelle;membrane-bounded organelle;non-membrane-bounded organelle;intracellular organelle;intracellular membrane-bounded organelle;intracellular non-membrane-bounded organelle;organelle part;intracellular part;cytoskeletal part;cytoplasmic part;intracellular organelle part;cell part		binding;protein binding		0.894533	9.2848	1
3364	_LSpSPLpSEVIVR_	QKRKLSSPLSEVI	Kiaa0259;Topbp1	Q6ZQF0	DNA topoisomerase 2-binding protein 1;DNA topoisomerase II-beta-binding protein 1;DNA topoisomerase II-binding protein 1	-0.193485	2.28581	2.4793		+	1	0.0216709	S	863	Polo box;Proline-directed	nuclear chromosome;condensed chromosome;condensed nuclear chromosome;spindle pole;male germ cell nucleus;intracellular;nucleus;chromosome;cytoplasm;microtubule organizing center;cytoskeleton;nuclear body;PML body;germ cell nucleus;organelle;membrane-bounded organelle;non-membrane-bounded organelle;intracellular organelle;intracellular membrane-bounded organelle;intracellular non-membrane-bounded …	nucleobase, nucleoside, nucleotide and nucleic acid metabolic process;DNA metabolic process;DNA repair;nitrogen compound metabolic process;response to stress;response to DNA damage stimulus;metabolic process;response to radiation;response to abiotic stimulus;cellular process;response to ionizing radiation;cellular response to stress;cellular biopolymer metabolic process;cellular response to DNA d…	nucleic acid binding;DNA binding;binding;protein binding		0.999634	34.3606	2
2062	_LLpSFRpSM(ox)EETRPVPTVK_	GRLRLLSFRSMEE	Kiaa0399;Zzef1;Kiaa0399;Zzef1	Q5SSH7-1;Q5SSH7;Q5SSH7-2	Zinc finger ZZ-type and EF-hand domain-containing protein 1;Zinc finger ZZ-type and EF-hand domain-containing protein 1	-1.07244	1.4008	2.47323			0.112399	0.1257	S	1535	CAMK2;PKA/AKT;PKC	ubiquitin ligase complex;nuclear ubiquitin ligase complex;anaphase-promoting complex;macromolecular complex;protein complex;organelle part;intracellular part;nuclear part;intracellular organelle part;cell part	regulation of mitosis;regulation of mitotic cell cycle;regulation of cell cycle process;regulation of mitotic metaphase-anaphase transition;regulation of organelle organization;regulation of biological process;regulation of cellular process;regulation of cellular component organization;regulation of cell cycle;regulation of nuclear division;biological regulation	binding;calcium ion binding;protein binding;zinc ion binding;ion binding;cation binding;metal ion binding;transition metal ion binding		1	96.8277	2
2922	_VSQVpSLEpSLEKENVQpSPR_	EKVSQVSLESLEK	Nes;Nes	Q6P5H2-1;Q6P5H2;Q6P5H2-2;Q8R228	Nestin;Nestin;Nes protein	-0.372115	2.1011	2.47322		+	0.096909	0.00817378	S	883	CK1	intracellular;cytoplasm;cytoskeleton;intermediate filament;organelle;non-membrane-bounded organelle;intracellular organelle;intracellular non-membrane-bounded organelle;organelle part;intracellular part;cytoskeletal part;intracellular organelle part;cell part	nervous system development;response to radiation;response to external stimulus;response to abiotic stimulus;anatomical structure morphogenesis;cellular process;response to extracellular stimulus;response to ionizing radiation;cellular component organization;cell projection organization;response to nutrient levels;developmental process;cellular component morphogenesis;cell part morphogenesis;respo…	structural molecule activity		0.968389	14.8621	3
3280	_DLIDNpSFNR_	RDLIDNSFNRYAF	Ftsj3;mCG_3212;RP23-418O11.2-001	Q9DBE9;B1ARK1	Protein ftsJ homolog 3;Putative rRNA methyltransferase 3;rRNA (uridine-2'-O-)-methyltransferase 3;FtsJ homolog 3 (E. coli)	-0.228253	2.23786	2.46612		+	0.424082	0.0125121	S	679	PLK1	nucleus;nucleolus;organelle;membrane-bounded organelle;non-membrane-bounded organelle;intracellular organelle;intracellular membrane-bounded organelle;intracellular non-membrane-bounded organelle;organelle part;intracellular part;nuclear part;intracellular organelle part;cell part	rRNA modification;RNA methylation;nucleobase, nucleoside, nucleotide and nucleic acid metabolic process;rRNA processing;RNA processing;one-carbon metabolic process;nitrogen compound metabolic process;metabolic process;RNA modification;cellular process;RNA metabolic process;rRNA metabolic process;rRNA methylation;methylation;ncRNA processing;ncRNA metabolic process;cellular biopolymer metabolic pr…	nucleic acid binding;catalytic activity;binding;methyltransferase activity;transferase activity;transferase activity, transferring one-carbon groups		1	59.2369	1
967	_pSLISQDSQVPLASK_	IRSVRRSLISQDS	Incenp;Incenp	Q9WU62-1;Q9WU62;Q9WU62-2	Inner centromere protein;Inner centromere protein	0.100855	2.5603	2.45945		+	0.815317	0.0119222	S	284	AURORA;AURORA-1;CK1;PKA	chromosome, centromeric region;kinetochore;condensed chromosome kinetochore;chromatin;heterochromatin;synaptonemal complex;central element;nucleus;centromeric heterochromatin;cytoplasm;spindle;cytoskeleton;microtubule;midbody;macromolecular complex;organelle;membrane-bounded organelle;non-membrane-bounded organelle;intracellular organelle;intracellular membrane-bounded organelle;intracellular non…	nuclear division;cytokinesis;organelle organization;cell cycle;chromosome segregation;mitosis;cellular process;cellular component organization;cell cycle process;cell cycle phase;organelle fission;cell division	binding;protein binding		0.999671	34.8304	1
3115	_GQAPLETpSLDpSLGDAFPDpSGRK_	GDAFPDSGRKTRS	Numa1	Q3TH77;Q3UNM2;Q80Y35;Q91W16;Q99KG8	Putative uncharacterized protein;Nuclear mitotic apparatus protein 1;Numa1 protein	-0.294296	2.15553	2.44983		+	0.983724	0.0205534	S	1782	F box bTrCP	spindle pole;organelle part;intracellular part;cytoskeletal part;intracellular organelle part;cell part		binding;protein binding		0.999997	55.1402	3
2264	_FSDEFpSPSHK_	RFSDEFSPSHKSR	Ddx50	Q99MJ9;Q5BKP5;Q8BRU5	ATP-dependent RNA helicase DDX50;DEAD box protein 50;Gu-beta;Nucleolar protein Gu2;DEAD (Asp-Glu-Ala-Asp) box polypeptide 50;Putative uncharacterized protein	-0.795108	1.65408	2.44919			1	1	S	85	CK1;Proline-directed	nucleus;nucleolus;organelle;membrane-bounded organelle;non-membrane-bounded organelle;intracellular organelle;intracellular membrane-bounded organelle;intracellular non-membrane-bounded organelle;organelle part;intracellular part;nuclear part;intracellular organelle part;cell part		nucleotide binding;nucleoside binding;purine nucleoside binding;nucleic acid binding;RNA binding;catalytic activity;helicase activity;binding;ATP binding;ATP-dependent helicase activity;pyrophosphatase activity;hydrolase activity;hydrolase activity, acting on acid anhydrides;hydrolase activity, acting on acid anhydrides, in phosphorus-containing anhydrides;ATPase activity;purine nucleotide bindin…	Folate biosynthesis	0.915888	10.3698	1
3086	_GEGPEVDVSLPNADLDVpSGPK_	NADLDVSGPKVDI	Ahnak	A0JLR7;A0PJF4;Q3UYW8;Q6UIL4;Q8BKS2;Q8BRB8;Q8CGE7;Q8VDN3	Ahnak protein;Putative uncharacterized protein;AHNAK	-0.306297	2.14172	2.44801		+	0.909247	0.0214495	S	2656	NEK6			binding;protein binding		0.99983	37.6962	1
3352	_IALQpSPQPGHIINPApSM(ox)KR_	HIINPASMKRQSN	Ki-67;Mki67	Q61769;Q7TSF6	Ki-67 protein;Mki67 protein	-0.202938	2.24066	2.4436		+	0.558257	0.00442987	S	1596		chromosome, centromeric region;condensed chromosome;intracellular;nucleus;chromosome;nucleolus;cytoplasm;organelle;membrane-bounded organelle;non-membrane-bounded organelle;intracellular organelle;intracellular membrane-bounded organelle;intracellular non-membrane-bounded organelle;organelle part;intracellular part;chromosomal part;nuclear part;intracellular organelle part;cell part	meiosis;cell proliferation;cellular process;cell cycle process;cell cycle phase	binding;protein binding;protein C-terminus binding		1	189.742	2
3683	_TKEpSPPTAHLILPEPHISLAQQK_	KNKTKESPPTAHL	Ankhd1;Ankhd1;mFLJ00246	Q5BJ28;Q6KAP1;Q8C103	Ankhd1 protein;MFLJ00246 protein;Putative uncharacterized protein	-0.0838839	2.35535	2.43923		+	0.882111	0.0179326	S	1554	Proline-directed			nucleic acid binding;RNA binding;binding		0.95167	13.5622	1
1996	_SCEEPLpTPPPHpSPTSMLQLIHDPVpSPR_	LIHDPVSPRGMVT	Fbxl11;Jhdm1a;Kdm2a;Kiaa1004	P59997-1;P59997	[Histone-H3]-lysine-36 demethylase 1A;F-box and leucine-rich repeat protein 11;F-box/LRR-repeat protein 11;JmjC domain-containing histone demethylation protein 1A;Lysine-specific demethylase 2A	-1.2124	1.2188	2.4312			0.999641	0.209683	S	731	CDK1;ERK/MAPK;Proline-directed;WW GroupIV	nucleus;nucleoplasm;organelle;membrane-bounded organelle;intracellular organelle;intracellular membrane-bounded organelle;organelle part;intracellular part;nuclear part;intracellular organelle part;cell part	nucleobase, nucleoside, nucleotide and nucleic acid metabolic process;chromatin organization;transcription;nitrogen compound metabolic process;organelle organization;metabolic process;biosynthetic process;macromolecule biosynthetic process;regulation of biosynthetic process;cellular process;regulation of gene expression;regulation of macromolecule biosynthetic process;cellular component organizat…	nucleic acid binding;DNA binding;catalytic activity;binding;protein binding;zinc ion binding;oxidoreductase activity;oxidoreductase activity, acting on single donors with incorporation of molecular oxygen;oxidoreductase activity, acting on single donors with incorporation of molecular oxygen, incorporation of two atoms of oxygen;oxidoreductase activity, acting on paired donors, with incorporation…		1	84.4409	3
57	_HQApSISELKR_	ILKHQASISELKR	Epb4.1l2;EPB4.1L2;Epb4.1l2;Epb41l2;Epb4.1l2;Epb4.1l2	B6ZHD0;Q3UNQ6;Q80UE3;O70318;Q9EPM8;Q9EPM7	Erythrocyte protein band 4.1-like 2;Putative uncharacterized protein;Protein 4.1G;Band 4.1-like protein 2;Generally expressed protein 4.1;4.1G protein;4.1G protein	-1.64856	0.767388	2.41595	+		0.0192238	0.395888	S	630	CK2	cytoplasm;cytoskeleton;extrinsic to membrane;organelle;non-membrane-bounded organelle;intracellular organelle;intracellular non-membrane-bounded organelle;intracellular part;membrane part;cell part	organelle organization;cytoskeleton organization;cellular process;cellular component organization;actin filament-based process;actin cytoskeleton organization;cortical cytoskeleton organization;cortical actin cytoskeleton organization	actin binding;structural molecule activity;binding;protein binding;cytoskeletal protein binding;protein domain specific binding;spectrin binding;PH domain binding	Tight junction	0.997771	26.5084	1
1925	_SGEISFPIKEEPpSPISK_	PIKEEPSPISKMK	Mkl2;Mrtfb;Mkl2;mKIAA1243	P59759;A3KMF2;Q5DTZ3	MKL/myocardin-like protein 2;Myocardin-related transcription factor B;Mkl2 protein;MKIAA1243 protein;MKL/myocardin-like 2	-1.41596	0.99974	2.4157			0.177135	0.288626	S	924	Proline-directed	nucleus;cytoplasm;organelle;membrane-bounded organelle;intracellular organelle;intracellular membrane-bounded organelle;intracellular part;cell part	in utero embryonic development;liver development;heart morphogenesis;nucleobase, nucleoside, nucleotide and nucleic acid metabolic process;transcription;regulation of transcription, DNA-dependent;regulation of transcription from RNA polymerase II promoter;nitrogen compound metabolic process;multicellular organismal development;heart development;muscle organ development;metabolic process;biosynthe…	nucleic acid binding;transcription cofactor activity;transcription coactivator activity;actin binding;binding;protein binding;cytoskeletal protein binding;transcription factor binding;transcription activator activity;transcription regulator activity;identical protein binding		0.990652	20.2522	1
5420	_NSLLAGGDDDTM(ox)SVIpSGM(ox)pSSR_	SVISGMSSRGSTV	Sa2;Sap2;Stag2;RP23-295D9.2-002;RP23-295D9.2-001;Stag2	O35638;A2AFF6;A2AFF5;Q3TG33;Q8BSB5	Cohesin subunit SA-2;SCC3 homolog 2;Stromal antigen 2;Stromal antigen 2;Putative uncharacterized protein	1.6589	4.07424	2.41534		+	0.671273	1.26453e-07	S	1064	CK1;GSK3	nucleus;organelle;membrane-bounded organelle;intracellular organelle;intracellular membrane-bounded organelle;intracellular part;cell part	nuclear division;organelle organization;cell cycle;chromosome segregation;mitosis;meiosis;cellular process;cellular component organization;cell cycle process;cell cycle phase;organelle fission;cell division	binding	Cell cycle - yeast	0.845242	7.34311	2
3305	_NLPPSGAVPVTGpTPPHVVK_	AVPVTGTPPHVVK	G3bp;G3bp1;mKIAA4115;mCG_11503;RP23-336J1.4-001;G3bp;G3bp1	P97855;Q571F9;Q5NCU1;Q3UR88	ATP-dependent DNA helicase VIII;GAP SH3 domain-binding protein 1;HDH-VIII;Ras GTPase-activating protein-binding protein 1;MKIAA4115 protein;MCG11503;Ras-GTPase-activating protein SH3-domain binding protein 1;Putative uncharacterized protein	-0.219604	2.19238	2.41199		+	0.735331	0.0135741	T	268	Proline-directed	intracellular;nucleus;cytoplasm;cytosol;plasma membrane;membrane;organelle;membrane-bounded organelle;intracellular organelle;intracellular membrane-bounded organelle;intracellular part;cytoplasmic part;cell part	transport;establishment of localization	nucleotide binding;nucleoside binding;purine nucleoside binding;nucleic acid binding;DNA binding;RNA binding;catalytic activity;helicase activity;nuclease activity;endonuclease activity;binding;protein binding;ATP binding;pyrophosphatase activity;hydrolase activity;hydrolase activity, acting on ester bonds;hydrolase activity, acting on acid anhydrides;hydrolase activity, acting on acid anhydrides…		0.994717	22.7512	1
1862	_AGGQAPSpSPSYENSLHSLQSR_	GGQAPSSPSYENS	Alf1;Meb;Tcf12	Q61286-2;Q61286;Q3TE72;Q3UZ69;Q8K1X3	Class A helix-loop-helix transcription factor ME1;DNA-binding protein HTF4;E-box-binding protein;Transcription factor 12;Transcription factor HTF-4;Putative uncharacterized protein;Tcf12 protein	-1.91881	0.486307	2.40512			0.0695752	0.662693	S	386	ERK/MAPK;Polo box;Proline-directed;WW GroupIV	nucleus;transcription factor complex;macromolecular complex;organelle;membrane-bounded organelle;intracellular organelle;intracellular membrane-bounded organelle;protein complex;organelle part;intracellular part;nuclear part;intracellular organelle part;nucleoplasm part;cell part	nucleobase, nucleoside, nucleotide and nucleic acid metabolic process;transcription;regulation of transcription, DNA-dependent;regulation of transcription from RNA polymerase II promoter;nitrogen compound metabolic process;multicellular organismal development;metabolic process;biosynthetic process;macromolecule biosynthetic process;regulation of biosynthetic process;cellular process;regulation of…	nucleic acid binding;DNA binding;binding;protein binding;transcription activator activity;transcription regulator activity		0.963096	16.7362	1
1830	_M(ox)KESETFpSDpSSPIEIIDEFPTFVSAK_	KESETFSDSSPIE	Kiaa0886;Nogo;Rtn4;Kiaa0886;Nogo;Rtn4	Q99P72-2;Q99P72;Q99P72-3	Neurite outgrowth inhibitor;Reticulon-4;Neurite outgrowth inhibitor;Reticulon-4	-2.53737	-0.133564	2.40381			0.0956442	0.678568	S	836	CK1	nuclear envelope;cytoplasm;endoplasmic reticulum;endoplasmic reticulum membrane;plasma membrane;membrane;integral to membrane;integral to endoplasmic reticulum membrane;organelle membrane;intrinsic to membrane;intrinsic to endoplasmic reticulum membrane;intrinsic to organelle membrane;integral to organelle membrane;organelle envelope;envelope;macromolecular complex;cell projection;neuron projecti…	angiogenesis;nervous system development;aging;cellular process;glial cell differentiation;positive regulation of cell development;negative regulation of cell development;regulation of cell morphogenesis involved in differentiation;anatomical structure formation;regulation of neuron projection development;negative regulation of neuron projection development;regulation of gliogenesis;positive regul…	binding;protein binding;protein complex binding		0.97476	17.099	2
1953	_DVNGpSPFSHAPSFK_	LKDVNGSPFSHAP	Fbxo30;Fbxo30;mCG_16603	Q8BJL1;Q3UXU4	F-box only protein 30;F-box protein 30;Putative uncharacterized protein	-1.29878	1.10172	2.4005			0.89146	0.23387	S	383	Proline-directed			binding;zinc ion binding;ion binding;cation binding;metal ion binding;transition metal ion binding		0.999907	40.3029	1
4090	_SVSHGpSNHAQNAEEQR_	RSVSHGSNHAQNA	Bat2d;Bat2d1;Bat2l2;Kiaa1096;Bat2d;Bat2d1;Bat2l2;Kiaa1096;Bat2d;Bat2d1;Bat2l2;Kiaa1096;Bat2d;Bat2d1;Bat2l2;Kiaa1096	Q3TLH4-2;Q3TLH4;Q3TLH4-1;Q3TLH4-5;Q3TLH4-3	BAT2 domain-containing protein 1;HLA-B-associated transcript 2-like 2;Protein BAT2-like 2;BAT2 domain-containing protein 1;HLA-B-associated transcript 2-like 2;Protein BAT2-like 2;BAT2 domain-containing protein 1;HLA-B-associated transcript 2-like 2;Protein BAT2-like 2;BAT2 domain-containing protein 1;HLA-B-associated transcript 2-like 2;Protein BAT2-like 2	0.0592305	2.45372	2.39448		+	0.857228	0.0136126	S	904	CK1					0.96212	14.1133	1
20	_VESTSVGSIpSPGGAK_	TSVGSISPGGAKL	Dal1;Epb4.1l3;Epb41l3;Kiaa0987;Dal1;Epb4.1l3;Epb41l3;Kiaa0987;Dal1;Epb4.1l3;Epb41l3;Kiaa0987;Dal1;Epb4.1l3;Epb41l3;Kiaa0987;Epb4.1l3;Dal1;Epb4.1l3;Epb41l3;Kiaa0987;Dal1;Epb4.1l3;Epb41l3;Kiaa0987;Dal1;Epb4.1l3;Epb41l3;Kiaa0987;Dal1;Epb4.1l3;Epb41l3;Kiaa0987	Q9WV92-2;Q9WV92;Q9WV92-8;Q9WV92-1;B6ZHD1;Q9WV92-3;A7MCX4;Q8BT38;Q9WV92-5;Q9WV92-4;Q9WV92-6;Q9WV92-7;A7YY80	4.1B;Band 4.1-like protein 3;Differentially expressed in adenocarcinoma of the lung protein 1;4.1B;Band 4.1-like protein 3;Differentially expressed in adenocarcinoma of the lung protein 1;4.1B;Band 4.1-like protein 3;Differentially expressed in adenocarcinoma of the lung protein 1;Erythrocyte protein band 4.1-like 3;4.1B;Band 4.1-like protein 3;Differentially expressed in adenocarcinoma of the lu…	-2.60708	-0.217975	2.38911	+		0.000196955	0.754395	S	814	Proline-directed	cytoplasm;cytoskeleton;cell-cell junction;extrinsic to membrane;cell junction;axon part;paranode region of axon;organelle;non-membrane-bounded organelle;intracellular organelle;intracellular non-membrane-bounded organelle;intracellular part;membrane part;plasma membrane part;cell projection part;cell part	organelle organization;cytoskeleton organization;cellular process;cellular component organization;actin filament-based process;actin cytoskeleton organization;cortical cytoskeleton organization;cortical actin cytoskeleton organization	actin binding;structural molecule activity;binding;protein binding;cytoskeletal protein binding	Tight junction	0.999086	30.3883	1
3304	_pSNENLDKIDM(ox)SLDDIIK_	PPPKARSNENLDK	Fyttd1;Uif;Fyttd1;Uif	Q91Z49-1;Q91Z49;Q91Z49-2	Forty-two-three domain-containing protein 1;UAP56-interacting factor;Forty-two-three domain-containing protein 1;UAP56-interacting factor	-0.219814	2.16631	2.38612		+	0.986025	0.00603088	S	23		nucleus;nucleoplasm;nuclear body;nuclear speck;organelle;membrane-bounded organelle;intracellular organelle;intracellular membrane-bounded organelle;organelle part;intracellular part;nuclear part;intracellular organelle part;nucleoplasm part;cell part	RNA export from nucleus;mRNA export from nucleus;transport;nucleocytoplasmic transport;nucleobase, nucleoside, nucleotide and nucleic acid transport;intracellular transport;nucleic acid transport;RNA transport;mRNA transport;nuclear export;nuclear transport;establishment of localization;establishment of RNA localization;establishment of localization in cell	nucleic acid binding;RNA binding;mRNA binding;binding;protein binding		1	143.877	1
10	_RApSFAEK_	LQSKRASFAEKTA	Plec1;Plec;Plec1;Plec;Plec1;Plec;Plec1;Plec1;Plec;Plec1;Plec;Plec1;Plec;Plec1;Plec;Plec1;Plec;Plec1;Plec	Q9QXS1-3;Q9QXS1;Q05CR3;Q9QXS1-8;Q8C8S5;Q9QXS1-14;Q6S385;Q9QXS1-16;Q9QXS1-5;Q6S387;Q9QXS1-13;Q6S393;Q9QXS1-12;Q6S392;Q9QXS1-10;Q6S388;Q9QXS1-15;Q6S390;Q9QXS1-2;Q499F9	Plectin-1;Plectin-6;Plec1 protein;Plectin-1;Plectin-6;Putative uncharacterized protein;Plectin-1;Plectin-6;Plectin 10;Plectin-1;Plectin-6;Plectin-1;Plectin-6;Plectin 8;Plectin-1;Plectin-6;Plectin 2;Plectin-1;Plectin-6;Plectin 3;Plectin-1;Plectin-6;Plectin 7;Plectin-1;Plectin-6;Plectin 4;Plectin 5;Plectin 9;Plectin-1;Plectin-6;Plec1 protein	-2.99097	-0.605115	2.38586	+		0.0045001	0.434783	S	1581	AURORA;AURORA-A;CK1;CK2;PKA	cell fraction;insoluble fraction;cytoplasm;cytoskeleton;organelle;non-membrane-bounded organelle;intracellular organelle;intracellular non-membrane-bounded organelle;contractile fiber;intracellular part;cytoplasmic part;cell part		actin binding;binding;protein binding;cytoskeletal protein binding		1	57.1446	1
2634	_INVDIPEEANQNLpSFSSTER_	EANQNLSFSSTER	Lrrc40	Q9CRC8;Q78KN5	Leucine-rich repeat-containing protein 40;Lrrc40 protein;Putative uncharacterized protein	-0.524837	1.86066	2.3855			0.686338	0.0625337	S	71				binding;protein binding		0.919281	12.461	1
1976	_pSQENILQGFSLPNK_	YPYSSRSQENILQ	Luzp;Luzp1;Luzp1;Luzp1;Luzp1;mFLJ00226	Q8R4U7;Q05CE8;B7ZW89;B2RQ68;Q6KAP6	Leucine zipper motif-containing protein;Leucine zipper protein 1;Luzp1 protein;Putative uncharacterized protein;Luzp1 protein;MFLJ00226 protein	-1.2502	1.13365	2.38385			0.978679	0.233923	S	612	CK1	nucleus;organelle;membrane-bounded organelle;intracellular organelle;intracellular membrane-bounded organelle;intracellular part;cell part				1	116.271	1
2040	_GFGDGYNGYGGGPGGGNFGGpSPGYGGGR_	GGNFGGSPGYGGG	Hnrnpa2b1;Hnrpa2b1;Hnrnpa2b1;Hnrnpa2b1;Hnrpa2b1	O88569-1;O88569;B7ZP22;O88569-2	Heterogeneous nuclear ribonucleoproteins A2/B1;Heterogeneous nuclear ribonucleoprotein A2/B1;Heterogeneous nuclear ribonucleoproteins A2/B1	-1.11566	1.26642	2.38208			0.52329	0.123751	S	720	Proline-directed	nucleus;nucleoplasm;spliceosomal complex;nucleolus;cytoplasm;ribonucleoprotein complex;heterogeneous nuclear ribonucleoprotein complex;macromolecular complex;organelle;membrane-bounded organelle;non-membrane-bounded organelle;intracellular organelle;intracellular membrane-bounded organelle;intracellular non-membrane-bounded organelle;organelle part;intracellular part;nuclear part;intracellular or…	nucleobase, nucleoside, nucleotide and nucleic acid metabolic process;RNA processing;mRNA processing;nitrogen compound metabolic process;transport;metabolic process;RNA splicing;cellular process;nucleobase, nucleoside, nucleotide and nucleic acid transport;RNA metabolic process;mRNA metabolic process;cellular biopolymer metabolic process;macromolecule metabolic process;biopolymer metabolic proces…	nucleotide binding;nucleic acid binding;DNA binding;single-stranded DNA binding;RNA binding;binding;protein binding;telomeric DNA binding;single-stranded telomeric DNA binding;sequence-specific DNA binding;structure-specific DNA binding		0.999998	58.1018	1
2840	_NQHFNEpSFTISQK_	NQHFNESFTISQK	AC158946.1-001;Aspm;Aspm;Calmbp1;Sha1;AC158946.1-002;Aspm;Calmpb1	B1ARM7;Q8CJ27;B1ARM8;Q4G1G9	Asp (Abnormal spindle)-like, microcephaly associated (Drosophila);Abnormal spindle-like microcephaly-associated protein homolog;Calmodulin-binding protein Sha1;Spindle and hydroxyurea checkpoint abnormal protein;Asp (Abnormal spindle)-like, microcephaly associated (Drosophila);Abnormal spindle-like microcephaly associated splice variant 1	-0.408211	1.97183	2.38004		+	0.816145	0.0357713	S	168	GSK3	spindle pole;organelle part;intracellular part;cytoskeletal part;intracellular organelle part;cell part;nucleus;cytoplasm;organelle;membrane-bounded organelle;intracellular organelle;intracellular membrane-bounded organelle	regulation of asymmetric cell division;cellular process;stem cell division;forebrain neuroblast division;regulation of cell differentiation;negative regulation of cell differentiation;regulation of neuron differentiation;negative regulation of neuron differentiation;negative regulation of asymmetric cell division;somatic stem cell division;negative regulation of biological process;negative regula…	binding;protein binding;calmodulin binding		0.99955	33.4662	1
1850	_APpSDRpSLpSPPWEQDR_	DAPRAPSDRSLSP	Ctage5;Mea6;Mgea6;Ctage5;Mgea6	Q8R311;Q3TZZ3	Cutaneous T-cell lymphoma-associated antigen 5 homolog;Meningioma-expressed antigen 6;Putative uncharacterized protein	-2.11629	0.261068	2.37736			0.108658	0.755877	S	583	CAMK2;PKC	membrane;integral to membrane;intrinsic to membrane;membrane part;cell part				1	47.6678	3
1370	_LGVDNTLpSPIR_	GVDNTLSPIRNGL	Orc1l;RP23-406B13.5-001;Orc1l;Orc1;Orc1l;Orc1l	A2A8R3;Q3TPY7;Q3UR71;Q8C9G3;Q8CFY7;Q9Z1N2;Q59IX2	Origin recognition complex, subunit 1-like (S.cereviaiae);Putative uncharacterized protein;Orc1l protein;Origin recognition complex subunit 1;Origin recognition complex subunit 1 isoform B	0.391096	2.7668	2.3757		+	0.534305	0.00593426	S	332	CDK1;CDK2;Proline-directed	origin recognition complex;nucleus;macromolecular complex;organelle;membrane-bounded organelle;intracellular organelle;intracellular membrane-bounded organelle;protein complex;organelle part;intracellular part;chromosomal part;intracellular organelle part;cell part	nucleobase, nucleoside, nucleotide and nucleic acid metabolic process;DNA metabolic process;DNA replication;nitrogen compound metabolic process;metabolic process;biosynthetic process;macromolecule biosynthetic process;cellular process;cellular macromolecule biosynthetic process;cellular biopolymer metabolic process;cellular biopolymer biosynthetic process;macromolecule metabolic process;biopolyme…	nucleotide binding;nucleoside binding;purine nucleoside binding;nucleic acid binding;DNA binding;catalytic activity;binding;protein binding;ATP binding;pyrophosphatase activity;hydrolase activity;hydrolase activity, acting on acid anhydrides;hydrolase activity, acting on acid anhydrides, in phosphorus-containing anhydrides;purine nucleotide binding;nucleoside-triphosphatase activity;adenyl nucleo…	Cell cycle;Cell cycle - yeast	0.999959	43.8788	1
1974	_TDpSDSDLQLYK_	DFLKTDSDSDLQL	Ampd2;mCG_4058;RP23-89M15.1-003;Ampd2	A2AE27;Q9DBT5	Adenosine monophosphate deaminase 2 (Isoform L);Adenosine monophosphate deaminase 2 (Isoform L), isoform CRA_a;AMP deaminase 2;AMP deaminase isoform L	-1.25729	1.11807	2.37536			0.896174	0.26861	S	160	CK2		nucleobase, nucleoside, nucleotide and nucleic acid metabolic process;purine base metabolic process;purine nucleotide metabolic process;purine nucleotide biosynthetic process;cellular aromatic compound metabolic process;nucleoside phosphate metabolic process;nitrogen compound metabolic process;metabolic process;biosynthetic process;nucleobase metabolic process;nucleotide metabolic process;nucleos…	catalytic activity;AMP deaminase activity;hydrolase activity;hydrolase activity, acting on carbon-nitrogen (but not peptide) bonds;hydrolase activity, acting on carbon-nitrogen (but not peptide) bonds, in cyclic amidines;deaminase activity	Purine metabolism	0.963879	14.359	1
3382	_pSPSDLHIpSPLTK_	PSDLHISPLTKKL	Wiz;Wiz;Wiz	O88286-1;O88286;Q3TLM6;O88286-3;O88286-2	Protein Wiz;Widely-interspaced zinc finger-containing protein;Putative uncharacterized protein;Protein Wiz;Widely-interspaced zinc finger-containing protein;Protein Wiz;Widely-interspaced zinc finger-containing protein	-0.188261	2.18174	2.37		+	0.876127	0.0150603	S	1167	NEK6;Proline-directed	intracellular;nucleus;organelle;membrane-bounded organelle;intracellular organelle;intracellular membrane-bounded organelle;intracellular part;cell part		binding;zinc ion binding;ion binding;cation binding;metal ion binding;transition metal ion binding		0.977237	17.937	2
2589	_SHQCGNEEAFLpSDK_	NEEAFLSDKELIS	Brca1;RP23-328K2.8-001;BRCA1;Brca1	A2A4Q4;B0FT00;B8Y8T1;B9VPZ7;Q3UMS5;Q6NV63;Q99LI1;Q9Z1D2;P48754	Breast cancer 1;Brca1;Breast cancer associated 1;Mutant breast cancer associated 1;Putative uncharacterized protein;Brca1 protein;Breast cancer type 1 susceptibility protein homolog	-0.550854	1.81243	2.36329			0.937742	0.0648398	S	1297	CK2	condensed chromosome;intracellular;nucleus;chromosome;cytoplasm;mitochondrial matrix;organelle;membrane-bounded organelle;non-membrane-bounded organelle;intracellular organelle;intracellular membrane-bounded organelle;intracellular non-membrane-bounded organelle;organelle part;intracellular part;mitochondrial part;cytoplasmic part;intracellular organelle part;cell part;ubiquitin ligase complex;nu…	nucleobase, nucleoside, nucleotide and nucleic acid metabolic process;DNA metabolic process;DNA replication;DNA repair;nitrogen compound metabolic process;response to stress;response to DNA damage stimulus;organelle organization;centrosome cycle;brain development;dosage compensation;response to nutrient;metabolic process;dosage compensation, by inactivation of X chromosome;biosynthetic process;ma…	nucleic acid binding;DNA binding;damaged DNA binding;binding;protein binding;zinc ion binding;ion binding;cation binding;metal ion binding;transition metal ion binding;transcription regulator activity;catalytic activity;ubiquitin-protein ligase activity;ligase activity;ligase activity, forming carbon-nitrogen bonds;acid-amino acid ligase activity;small conjugating protein ligase activity	Ubiquitin mediated proteolysis	1	145.268	1
1829	_ELVEPLpTPpSGEAPNQAHLR_	ELVEPLTPSGEAP	Egfr;mCG_140518;RP23-295E4.1-001	Q01279;Q3TQS6;Q5SVE8;Q9EP98	Epidermal growth factor receptor;Putative uncharacterized protein;Epidermal growth factor receptor, isoform CRA_b;Epidermal growth factor receptor isoform 1	-2.66004	-0.298658	2.36138	+		0.00275604	0.49908	T	695	ERK/MAPK;Proline-directed;WW GroupIV	intracellular;nucleus;cytoplasm;endosome;plasma membrane;membrane;integral to membrane;cytoplasmic membrane-bounded vesicle;basolateral plasma membrane;apical plasma membrane;endocytic vesicle;intrinsic to membrane;cytoplasmic vesicle;vesicle;membrane-bounded vesicle;macromolecular complex;organelle;membrane-bounded organelle;intracellular organelle;intracellular membrane-bounded organelle;protei…	regulation of cyclin-dependent protein kinase activity;activation of MAPKK activity;cell morphogenesis;cell activation;embryonic placenta development;regulation of protein amino acid phosphorylation;hair follicle development;morphogenesis of an epithelium;translation;protein modification process;protein amino acid phosphorylation;phosphorus metabolic process;phosphate metabolic process;cell motio…	nucleotide binding;nucleoside binding;purine nucleoside binding;actin binding;catalytic activity;protein kinase activity;protein tyrosine kinase activity;transmembrane receptor protein tyrosine kinase activity;receptor signaling protein tyrosine kinase activity;signal transducer activity;receptor activity;transmembrane receptor activity;epidermal growth factor receptor activity;receptor signaling…		1	194.406	2
3296	_VETLSPEGALQApSPR_	EGALQASPRSASS	Fkh14;Fkhl14;Foxc2;Mfh1;mCG_21207	Q61850;B9EI61	Brain factor 3;Forkhead box protein C2;Forkhead-related protein FKHL14;Mesenchyme fork head protein 1;Transcription factor FKH-14;Forkhead box C2	-0.221088	2.1393	2.36039		+	0.08703	0.0165303	S	239	CDK1;NEK6;Proline-directed	nucleus;organelle;membrane-bounded organelle;intracellular organelle;intracellular membrane-bounded organelle;intracellular part;cell part	skeletal system development;ossification;blood vessel development;patterning of blood vessels;eye development;metanephros development;ureteric bud development;formation of primary germ layer;mesoderm formation;mesodermal cell fate commitment;somitogenesis;morphogenesis of a branching structure;kidney development;vasculature development;lymph vessel development;lymphangiogenesis;blood vessel remod…	nucleic acid binding;DNA binding;chromatin binding;transcription factor activity;RNA polymerase II transcription factor activity;RNA polymerase II transcription factor activity, enhancer binding;binding;transcription activator activity;transcription regulator activity;chromatin DNA binding;sequence-specific DNA binding;structure-specific DNA binding		1	72.1104	1
1919	_GVPHpSApSPVpSPDGVHIPLK_	FRGVPHSASPVSP	Rhbdf2;Rhbdl6;Rhor;Rhbdf2;Rhbdl6	Q80WQ6;Q8BJ16	Rhomboid family member 2;Rhomboid veinlet-like protein 6;Rhomboid-related protein;Putative uncharacterized protein	-1.4428	0.9158	2.3586			0.312661	0.339225	S	293		endoplasmic reticulum;endoplasmic reticulum membrane;membrane;integral to membrane;organelle membrane;intrinsic to membrane;organelle;membrane-bounded organelle;intracellular organelle;intracellular membrane-bounded organelle;organelle part;intracellular part;membrane part;endoplasmic reticulum part;cytoplasmic part;intracellular organelle part;cell part				1	126.125	3
1913	_pSDEESEVISVK_	LDSSPKSDEESEV	Ercc6l;BC004701	Q8BHK9;Q8C4L5;Q99KE5	ATP-dependent helicase ERCC6-like;DNA excision repair protein ERCC-6-like;Putative uncharacterized protein;Ercc6l protein	-1.47519	0.86928	2.34447			1	1	S	1001	CK1;CK2;GSK3	chromosome, centromeric region;kinetochore;condensed chromosome kinetochore;macromolecular complex;organelle;non-membrane-bounded organelle;intracellular organelle;intracellular non-membrane-bounded organelle;protein complex;organelle part;intracellular part;chromosomal part;intracellular organelle part;cell part	nuclear division;organelle organization;cell cycle;mitosis;cellular process;cellular component organization;cell cycle process;cell cycle phase;organelle fission;cell division	nucleotide binding;nucleoside binding;purine nucleoside binding;nucleic acid binding;DNA binding;catalytic activity;helicase activity;binding;protein binding;ATP binding;pyrophosphatase activity;hydrolase activity;hydrolase activity, acting on acid anhydrides;hydrolase activity, acting on acid anhydrides, in phosphorus-containing anhydrides;purine nucleotide binding;nucleoside-triphosphatase acti…		0.998384	27.9092	1
2575	_SSDpSVDIEEQEEK_	KNRSSDSVDIEEQ	Rif1;RP23-395O2.2-001;Rif1;Rif1;D2Ertd145e	Q6PR54-3;Q6PR54;A2AQB0;Q6PR54-1;Q6PR54-2;Q8CEM8	Rap1-interacting factor 1 homolog;Telomere-associated protein RIF1;Rap1 interacting factor 1 homolog (Yeast);Rap1-interacting factor 1 homolog;Telomere-associated protein RIF1;Rap1-interacting factor 1 homolog;Telomere-associated protein RIF1;Putative uncharacterized protein	-0.560523	1.78091	2.34143			0.165234	0.0504102	S	1572	CK1	chromosome, telomeric region;female pronucleus;male pronucleus;nucleus;chromosome;cytoplasm;spindle;cytoskeleton;organelle;membrane-bounded organelle;non-membrane-bounded organelle;intracellular organelle;intracellular membrane-bounded organelle;intracellular non-membrane-bounded organelle;organelle part;intracellular part;chromosomal part;cytoskeletal part;intracellular organelle part;cell part;…	response to stress;response to DNA damage stimulus;cell cycle;cellular process;stem cell maintenance;developmental process;homeostatic process;regulation of cell differentiation;negative regulation of cell differentiation;negative regulation of biological process;negative regulation of cellular process;regulation of biological process;regulation of developmental process;regulation of cellular pro…	binding;protein binding		0.939061	14.8882	1
1903	_pTPTPSTPGDTQPNTPAPVPPAEDGIK_	GSPSPKTPTPSTP	Chd4;Chd4;Chd4;mKIAA4075	Q6PDQ2;Q8BM83;Q3U582;Q3UFM8;Q3ULG0;Q3V265;Q6IQY9;Q99JM0;Q9CTT2;Q5DTP7	Chromodomain-helicase-DNA-binding protein 4;Putative uncharacterized protein;Putative uncharacterized protein;Chd4 protein;MKIAA4075 protein	-1.51957	0.820387	2.33996			0.166783	0.4125	T	1533	CK1;ERK/MAPK;Proline-directed;WW GroupIV	chromatin;nucleus;organelle;membrane-bounded organelle;intracellular organelle;intracellular membrane-bounded organelle;organelle part;intracellular part;chromosomal part;intracellular organelle part;cell part	nucleobase, nucleoside, nucleotide and nucleic acid metabolic process;chromatin organization;chromatin assembly or disassembly;transcription;nitrogen compound metabolic process;organelle organization;metabolic process;biosynthetic process;macromolecule biosynthetic process;regulation of biosynthetic process;cellular process;regulation of gene expression;regulation of macromolecule biosynthetic pr…	nucleotide binding;nucleoside binding;purine nucleoside binding;nucleic acid binding;DNA binding;chromatin binding;catalytic activity;helicase activity;binding;protein binding;ATP binding;ATP-dependent helicase activity;transcription factor binding;zinc ion binding;pyrophosphatase activity;hydrolase activity;hydrolase activity, acting on acid anhydrides;hydrolase activity, acting on acid anhydrid…		0.76103	7.15502	1
113	_EM(ox)pSPGHGPGETR_	MNGKEMSPGHGPG	Epb4.1l2;EPB4.1L2;Epb4.1l2;Epb41l2;Epb4.1l2;Epb4.1l2;Epb4.1l2;EBP4.1L2;mCG_142545;Epb4.1l2;EBP4.1L2	B6ZHD0;Q3UNQ6;Q80UE3;O70318;Q811C0;Q9EPM8;Q7TPN6;Q80UE5;Q8BSR4;B6ZHC5;B6ZHC7;Q80UE4	Erythrocyte protein band 4.1-like 2;Putative uncharacterized protein;Protein 4.1G;Band 4.1-like protein 2;Generally expressed protein 4.1;4.1G protein;4.1G protein;Epb4.1l2 protein;Erythrocyte protein band 4.1-like 2, isoform CRA_c;Protein 4.1G;Putative uncharacterized protein;Erythrocyte protein band 4.1-like 2;Protein 4.1G	-1.0579	1.2816	2.3395	+		0.0406472	0.0571109	S	698	Proline-directed	cytoplasm;cytoskeleton;extrinsic to membrane;organelle;non-membrane-bounded organelle;intracellular organelle;intracellular non-membrane-bounded organelle;intracellular part;membrane part;cell part	organelle organization;cytoskeleton organization;cellular process;cellular component organization;actin filament-based process;actin cytoskeleton organization;cortical cytoskeleton organization;cortical actin cytoskeleton organization	actin binding;structural molecule activity;binding;protein binding;cytoskeletal protein binding;protein domain specific binding;spectrin binding;PH domain binding	Tight junction	0.99998	47.013	1
3021	_pSQDADLPGSSGAPENLTFK_	REKLTRSQDADLP	Af6;Mllt4;Af6;Mllt4	Q9QZQ1-3;Q9QZQ1;Q9QZQ1-2	Afadin;Protein Af-6;Afadin;Protein Af-6	-0.332792	2.00619	2.33898		+	0.89005	0.0293852	S	1777	NEK6	cytoplasm;cell-cell junction;adherens junction;cell-cell adherens junction;cell junction;intracellular part;membrane part;plasma membrane part;cell part;anchoring junction	cell communication;cell adhesion;signal transduction;cellular process;biological adhesion;regulation of biological process;regulation of cellular process;biological regulation	binding;protein binding;cell adhesion molecule binding	Adherens junction;Tight junction;Leukocyte transendothelial migration	0.999997	57.328	1
1932	_VPGQPLAPGSGpSPCTLpSPLTGEK_	GSPCTLSPLTGEK	B99;Gtse1;mCG_11997	Q8R080;Q542Q3	G2 and S phase-expressed protein 1;Protein B99;G two S phase expressed protein 1, isoform CRA_a;Putative uncharacterized protein	-1.39678	0.941282	2.33806			0.720588	0.320899	S	73	Proline-directed	cytoplasm;microtubule;organelle part;intracellular part;cytoskeletal part;intracellular organelle part;cell part			p53 signaling pathway	0.982547	18.1726	2
2124	_DLPLGQPHYDpSPSCK_	GQPHYDSPSCKGT	Ahdc1	Q6PAL7	AT-hook DNA-binding motif-containing protein 1	-0.970679	1.36602	2.3367			0.143524	0.0868185	S	1449	Proline-directed			nucleic acid binding;DNA binding;binding		0.894064	9.30503	1
1933	_VPGQPLAPGSGpSPCTLpSPLTGEK_	LAPGSGSPCTLSP	B99;Gtse1;mCG_11997	Q8R080;Q542Q3	G2 and S phase-expressed protein 1;Protein B99;G two S phase expressed protein 1, isoform CRA_a;Putative uncharacterized protein	-1.39349	0.941282	2.33477			0.720588	0.320899	S	68	Proline-directed	cytoplasm;microtubule;organelle part;intracellular part;cytoskeletal part;intracellular organelle part;cell part			p53 signaling pathway	0.838552	7.15403	2
75	_NFMASpTPEPRPSEWEK_	RNFMASTPEPRPS	Epb4.1l2;EPB4.1L2;Epb4.1l2;Epb41l2;Epb4.1l2;Epb4.1l2	B6ZHD0;Q3UNQ6;Q80UE3;O70318;Q9EPM8;Q9EPM7	Erythrocyte protein band 4.1-like 2;Putative uncharacterized protein;Protein 4.1G;Band 4.1-like protein 2;Generally expressed protein 4.1;4.1G protein;4.1G protein	-1.44795	0.884487	2.33244	+		0.0246377	0.195793	T	642	Polo box;Proline-directed	cytoplasm;cytoskeleton;extrinsic to membrane;organelle;non-membrane-bounded organelle;intracellular organelle;intracellular non-membrane-bounded organelle;intracellular part;membrane part;cell part	organelle organization;cytoskeleton organization;cellular process;cellular component organization;actin filament-based process;actin cytoskeleton organization;cortical cytoskeleton organization;cortical actin cytoskeleton organization	actin binding;structural molecule activity;binding;protein binding;cytoskeletal protein binding;protein domain specific binding;spectrin binding;PH domain binding	Tight junction	0.951451	15.8872	1
3621	_ALTpTPTHYKLpTPR_	AQKALTTPTHYKL	Nup98	B2RQL0;B7ZN81;Q3TP40;Q3TPG3;Q3UJE5;Q4FZE7;Q6PFD9;Q9EQM8	Nup98 protein;Putative uncharacterized protein;Nucleoporin 98	-0.105149	2.22317	2.32832		+	0.874294	0.0256016	T	546	Proline-directed	nucleus;nuclear pore;macromolecular complex;organelle;membrane-bounded organelle;intracellular organelle;intracellular membrane-bounded organelle;protein complex;organelle part;intracellular part;membrane part;nuclear part;intracellular organelle part;cell part;pore complex	transport;establishment of localization			0.986787	19.2773	2
3622	_ALTpTPTHYKLpTPR_	PTHYKLTPRPATR	Nup98	B2RQL0;B7ZN81;Q3TP40;Q3TPG3;Q3UJE5;Q4FZE7;Q6PFD9;Q9EQM8	Nup98 protein;Putative uncharacterized protein;Nucleoporin 98	-0.105149	2.22317	2.32832		+	0.874294	0.0256016	T	553	CDK1;Proline-directed	nucleus;nuclear pore;macromolecular complex;organelle;membrane-bounded organelle;intracellular organelle;intracellular membrane-bounded organelle;protein complex;organelle part;intracellular part;membrane part;nuclear part;intracellular organelle part;cell part;pore complex	transport;establishment of localization			0.999992	53.0577	2
1907	_QQLpSPpSPGQEAGILPETEK_	LEKQQLSPSPGQE	Cpeb4;Kiaa1673;Cpeb4;Kiaa1673;RP23-186D6.1-002;Cpeb4;Kiaa1673;RP23-186D6.1-001;Cpeb4;Kiaa1673;Cpeb4;Kiaa1673	Q7TN98-1;Q7TN98;Q7TN98-2;Q5SU47;Q9D5F3;Q9D5G2;Q7TN98-3;Q5SU48;Q7TN98-5;Q3TSF0;Q3U4E1;Q7TN98-4	Cytoplasmic polyadenylation element-binding protein 4;Cytoplasmic polyadenylation element-binding protein 4;Cytoplasmic polyadenylation element binding protein 4;Putative uncharacterized protein;Cytoplasmic polyadenylation element-binding protein 4;Cytoplasmic polyadenylation element binding protein 4;Cytoplasmic polyadenylation element-binding protein 4;Putative uncharacterized protein;Cytoplasm…	-1.50518	0.821253	2.32644			1	1	S	97	Proline-directed			nucleotide binding;nucleic acid binding;RNA binding;binding		0.999985	48.1942	2
2182	_pSPHVQTM(ox)QGPLGCPPK_	IPARRRSPHVQTM	Plec1;Plec	Q9QXS1-2;Q9QXS1;Q499F9	Plectin-1;Plectin-6;Plec1 protein	-0.894945	1.42175	2.31669			0.228981	0.127763	S	114	CAMK2;PKA;Proline-directed	cell fraction;insoluble fraction;cytoplasm;cytoskeleton;organelle;non-membrane-bounded organelle;intracellular organelle;intracellular non-membrane-bounded organelle;contractile fiber;intracellular part;cytoplasmic part;cell part		actin binding;binding;protein binding;cytoskeletal protein binding		0.999738	35.8219	1
2588	_RPTTPAPTPTpTPPQPPDPSKPPPGPMQH_	PAPTPTTPPQPPD	Ppp1r11	A5A4Y9;A5A4Z2	TCTEX5 long isoform;TCTEX5 isoform 2	-0.551534	1.76449	2.31603			0.79131	0.0564839	T	114	ERK/MAPK;Proline-directed;WW GroupIV			binding;protein binding		0.932536	11.4261	1
213	_HAIFRVpSPDR_	HAIFRVSPDRQSS	Doc1;Filip1l;Doc1;Filip1l	Q6P6L0-1;Q6P6L0;Q6P6L0-3	Filamin A-interacting protein 1-like;Protein down-regulated in ovarian cancer 1 homolog;Filamin A-interacting protein 1-like;Protein down-regulated in ovarian cancer 1 homolog	-0.759412	1.55101	2.31043			0.244232	0.0553338	S	1033	CDK1;CDK2;PKA;Proline-directed	nucleus;cytoplasm;membrane;organelle;membrane-bounded organelle;intracellular organelle;intracellular membrane-bounded organelle;intracellular part;cell part				1	75.1012	1
2118	_NIISAApSLSApSPTELGSR_	AASLSASPTELGS	Bat2l;RP23-161B9.1-003;mKIAA0515;Bat2l;Bat2l1;Kiaa0515	A2AN33;Q80TY7;Q7TPM1-1;Q7TPM1	Novel protein (5830434P21Rik);MKIAA0515 protein;HLA-B-associated transcript 2-like 1;Protein BAT2-like 1	-0.986092	1.32352	2.30961			0.697622	0.157702	S	226	CK1;CK2;NEK6;Proline-directed					0.99071	20.3713	2
2205	_TLpSSSRPPLLLR_	PRIRTLSSSRPPL	Eef2k	O08796;Q7TPC7;Q8BNP6;Q8CEC8	Calcium/calmodulin-dependent eukaryotic elongation factor 2 kinase;Eukaroytic elongation factor 2 kinase;Eef2k protein;Putative uncharacterized protein	-0.872397	1.43581	2.3082			0.24012	0.115876	S	365	CAMK2;PKA/AKT		protein modification process;protein amino acid phosphorylation;phosphorus metabolic process;phosphate metabolic process;metabolic process;cellular process;phosphorylation;protein metabolic process;cellular biopolymer metabolic process;macromolecule metabolic process;biopolymer metabolic process;biopolymer modification;post-translational protein modification;cellular metabolic process;primary met…	nucleotide binding;nucleoside binding;purine nucleoside binding;catalytic activity;protein kinase activity;protein serine-threonine kinase activity;calmodulin-dependent protein kinase activity;elongation factor-2 kinase activity;binding;calcium ion binding;protein binding;calmodulin binding;ATP binding;kinase activity;transferase activity;transferase activity, transferring phosphorus-containing g…		0.972955	15.7871	1
3476	_VQLSQSHPIYIpSPHNNEAMPpSPR_	SHPIYISPHNNEA	Rbl2;Rbl2;Rbl2	Q3TVP8;Q3UQT1;Q8VCD1;Q64700;Q62017	Putative uncharacterized protein;Retinoblastoma-like 2;130 kDa retinoblastoma-associated protein;pRb2;Retinoblastoma-like protein 2;Retinoblastoma-related protein 2;P130 protein	-0.153867	2.15187	2.30574		+	0.855598	0.0207874	S	1055	Proline-directed	chromatin;nucleus;transcription factor complex;macromolecular complex;organelle;membrane-bounded organelle;intracellular organelle;intracellular membrane-bounded organelle;protein complex;organelle part;intracellular part;chromosomal part;nuclear part;intracellular organelle part;nucleoplasm part;cell part	regulation of lipid metabolic process;regulation of phosphate metabolic process;regulation of metabolic process;regulation of cellular metabolic process;regulation of phosphorylation;regulation of kinase activity;regulation of lipid kinase activity;regulation of biological process;regulation of catalytic activity;regulation of cellular process;regulation of phosphorus metabolic process;regulation…	binding;protein binding;nucleic acid binding;DNA binding	Cell cycle;TGF-beta signaling pathway	0.999352	32.7496	2
2183	_RPMEFEAALLSPGpSPK_	ALLSPGSPKRRRC	Akirin1;MNCb-2831;6330407G11Rik;mCG_120190;RP23-291K22.1-001	Q99LF1;A2AGA3	Akirin-1;Akirin 1;RIKEN cDNA 6330407G11	-0.894777	1.4071	2.30187			0.512121	0.0814581	S	22	CDK1;CDK2;CK1;ERK/MAPK;Proline-directed	nucleus;organelle;membrane-bounded organelle;intracellular organelle;intracellular membrane-bounded organelle;intracellular part;cell part				0.97196	15.3988	1
1965	_pSISEpSFLpTVK_	CRSQPRSISESFL	Kiaa1725;Ssh2;Ssh2l;Kiaa1725;Ssh2;Ssh2l	Q5SW75-4;Q5SW75;Q5SW75-1	Protein phosphatase Slingshot homolog 2;SSH-like protein 2;Protein phosphatase Slingshot homolog 2;SSH-like protein 2	-1.27205	1.02415	2.2962			1	1	S	63	CK1;CK2;GSK3	cytoplasm;cytoskeleton;adherens junction;cell-substrate adherens junction;focal adhesion;cell junction;cell-substrate junction;organelle;non-membrane-bounded organelle;intracellular organelle;intracellular non-membrane-bounded organelle;intracellular part;membrane part;plasma membrane part;cell part;anchoring junction	protein modification process;protein amino acid dephosphorylation;phosphorus metabolic process;phosphate metabolic process;organelle organization;cytoskeleton organization;metabolic process;cellular process;cellular component organization;dephosphorylation;protein metabolic process;actin filament-based process;actin cytoskeleton organization;cellular biopolymer metabolic process;macromolecule met…	actin binding;catalytic activity;phosphoprotein phosphatase activity;protein tyrosine phosphatase activity;binding;protein binding;cytoskeletal protein binding;protein tyrosine-serine-threonine phosphatase activity;hydrolase activity;hydrolase activity, acting on ester bonds;phosphatase activity;phosphoric ester hydrolase activity	Regulation of actin cytoskeleton	0.972965	15.5606	3
2468	_LVpSPLApSPVDEIK_	VEIKLVSPLASPV	Ahctf1;Elys	Q8CJF7	Embryonic large molecule derived from yolk sac;Protein ELYS;Protein MEL-28;Putative AT-hook-containing transcription factor 1	-0.636509	1.65267	2.28918			0.813721	0.0711254	S	2198	GSK3;Proline-directed	kinetochore;condensed chromosome kinetochore;chromatin;nucleus;nuclear pore;nucleoplasm;cytoplasm;nuclear matrix;Nup107-160 complex;macromolecular complex;organelle;membrane-bounded organelle;non-membrane-bounded organelle;intracellular organelle;intracellular membrane-bounded organelle;intracellular non-membrane-bounded organelle;protein complex;organelle part;intracellular part;membrane part;ch…	nuclear division;cytokinesis;nucleobase, nucleoside, nucleotide and nucleic acid metabolic process;transcription;protein complex assembly;nitrogen compound metabolic process;transport;organelle organization;nucleus organization;nuclear pore organization;cell cycle;mitosis;multicellular organismal development;metabolic process;biosynthetic process;macromolecule biosynthetic process;regulation of b…	nucleic acid binding;DNA binding;transcription factor activity;binding;transcription regulator activity		1	112.132	2
2469	_LVpSPLApSPVDEIK_	LVSPLASPVDEIK	Ahctf1;Elys	Q8CJF7	Embryonic large molecule derived from yolk sac;Protein ELYS;Protein MEL-28;Putative AT-hook-containing transcription factor 1	-0.636509	1.65267	2.28918			0.813721	0.0711254	S	2202	CK1;CK2;Proline-directed	kinetochore;condensed chromosome kinetochore;chromatin;nucleus;nuclear pore;nucleoplasm;cytoplasm;nuclear matrix;Nup107-160 complex;macromolecular complex;organelle;membrane-bounded organelle;non-membrane-bounded organelle;intracellular organelle;intracellular membrane-bounded organelle;intracellular non-membrane-bounded organelle;protein complex;organelle part;intracellular part;membrane part;ch…	nuclear division;cytokinesis;nucleobase, nucleoside, nucleotide and nucleic acid metabolic process;transcription;protein complex assembly;nitrogen compound metabolic process;transport;organelle organization;nucleus organization;nuclear pore organization;cell cycle;mitosis;multicellular organismal development;metabolic process;biosynthetic process;macromolecule biosynthetic process;regulation of b…	nucleic acid binding;DNA binding;transcription factor activity;binding;transcription regulator activity		1	112.132	2
1843	_ApSLADALPLHIAPR_	YLGSRASLADALP	Nin283;Znrf1	Q91V17;Q8BST5;Q8C613	E3 ubiquitin-protein ligase ZNRF1;Nerve injury-induced gene 283 protein;Zinc/RING finger protein 1;Putative uncharacterized protein	-2.26527	0.0237684	2.28904	+		0.0102832	0.833422	S	123	AURORA;AURORA-1;CK1;CK2;PKA	lytic vacuole;lysosome;endosome;vacuole;vesicle membrane;membrane;cell junction;cytoplasmic vesicle membrane;coated vesicle membrane;clathrin coated vesicle membrane;synaptic vesicle membrane;organelle membrane;cytoplasmic vesicle;vesicle;organelle;membrane-bounded organelle;intracellular organelle;intracellular membrane-bounded organelle;organelle part;intracellular part;membrane part;cytoplasmi…		catalytic activity;binding;protein binding;zinc ion binding;ligase activity;ion binding;cation binding;metal ion binding;transition metal ion binding		1	108.562	1
1192	_IGDGFPFDEEpSPSKFR_	FPFDEESPSKFRM	Helb	Q6NVF4	DNA helicase B	0.241953	2.53049	2.28854		+	0.764467	0.00115308	S	1015	CDK1;CDK2;Proline-directed	alpha DNA polymerase:primase complex;macromolecular complex;protein complex;organelle part;intracellular part;chromosomal part;nuclear part;intracellular organelle part;nuclear chromosome part;cell part	nucleobase, nucleoside, nucleotide and nucleic acid metabolic process;DNA metabolic process;DNA replication;DNA-dependent DNA replication;DNA replication, synthesis of RNA primer;nitrogen compound metabolic process;metabolic process;biosynthetic process;macromolecule biosynthetic process;cellular process;RNA metabolic process;RNA biosynthetic process;cellular macromolecule biosynthetic process;ce…	nucleotide binding;nucleoside binding;purine nucleoside binding;DNA helicase activity;catalytic activity;ATP-dependent DNA helicase activity;helicase activity;binding;ATP binding;ATP-dependent helicase activity;DNA-dependent ATPase activity;pyrophosphatase activity;hydrolase activity;hydrolase activity, acting on acid anhydrides;hydrolase activity, acting on acid anhydrides, in phosphorus-contain…		0.858296	7.82256	1
2293	_GEKPFVLpTPELpSPGK_	VLTPELSPGKLQV	Mtbp;Mtbp	Q8BJS8-1;Q8BJS8;Q8BJS8-3	Mdm2-binding protein;Mdm2-binding protein	-0.765562	1.52172	2.28728			0.908988	0.0990109	S	633	CDK1;CDK2;CK1;Proline-directed		cell cycle;cell cycle arrest;traversing start control point of mitotic cell cycle;regulation of mitotic cell cycle;negative regulation of cell proliferation;cellular process;cell cycle process;regulation of cell proliferation;negative regulation of biological process;negative regulation of cellular process;regulation of biological process;regulation of cellular process;regulation of cell cycle;bi…	binding;protein binding		1	62.4527	2
2199	_pSLGEVEWELPGSGSQQR_	HQESLRSLGEVEW	Nes;Nes	Q6P5H2-1;Q6P5H2;Q6P5H2-2;Q8R228	Nestin;Nestin;Nes protein	-0.878848	1.40019	2.27904	+		0.0206818	0.151214	S	1216	CK1;CK2	intracellular;cytoplasm;cytoskeleton;intermediate filament;organelle;non-membrane-bounded organelle;intracellular organelle;intracellular non-membrane-bounded organelle;organelle part;intracellular part;cytoskeletal part;intracellular organelle part;cell part	nervous system development;response to radiation;response to external stimulus;response to abiotic stimulus;anatomical structure morphogenesis;cellular process;response to extracellular stimulus;response to ionizing radiation;cellular component organization;cell projection organization;response to nutrient levels;developmental process;cellular component morphogenesis;cell part morphogenesis;respo…	structural molecule activity		1	92.7794	1
3083	_ETFVPpSPQKTELIDHK_	KETFVPSPQKTEL	Casp8ap2;RP23-69G24.1-001;Casp8ap2;Flash	B1AX74;Q3TNP9;Q3U4R7;Q3UQU1;Q9WUF3	Caspase 8 associated protein 2;Putative uncharacterized protein;CASP8-associated protein 2;FLICE-associated huge protein	-0.307811	1.95646	2.26427		+	0.76553	0.030444	S	798	CDK1;CDK2;CK1;ERK/MAPK;Proline-directed	nucleus;cytoplasm;organelle;membrane-bounded organelle;intracellular organelle;intracellular membrane-bounded organelle;intracellular part;cell part	induction of apoptosis;activation of caspase activity;induction of apoptosis by extracellular signals;induction of apoptosis via death domain receptors;regulation of cell death;positive regulation of cell death;positive regulation of peptidase activity;induction of programmed cell death;regulation of apoptosis;positive regulation of apoptosis;regulation of programmed cell death;positive regulatio…	transcription cofactor activity;transcription corepressor activity;binding;protein binding;enzyme activator activity;transcription factor binding;caspase activator activity;peptidase activator activity;apoptotic protease activator activity;transcription repressor activity;enzyme regulator activity;transcription regulator activity;identical protein binding;caspase regulator activity		0.996528	24.5798	1
2805	_PHMpSPASLPGK_	CGKPHMSPASLPG	Bop1;Kiaa0124	P97452;Q3THV0;Q3TJZ5	Block of proliferation 1 protein;Ribosome biogenesis protein BOP1;Putative uncharacterized protein	-0.428272	1.83475	2.26302			0.900125	0.0620715	S	11	Proline-directed	nucleus;nucleoplasm;nucleolus;macromolecular complex;organelle;membrane-bounded organelle;non-membrane-bounded organelle;intracellular organelle;intracellular membrane-bounded organelle;intracellular non-membrane-bounded organelle;protein complex;organelle part;intracellular part;nuclear part;intracellular organelle part;nucleolar part;cell part;PeBoW complex	cleavage in ITS2 between 5.8S rRNA and LSU-rRNA of tricistronic rRNA transcript (SSU-rRNA, 5.8S rRNA, LSU-rRNA);maturation of LSU-rRNA from tricistronic rRNA transcript (SSU-rRNA, 5.8S rRNA, LSU-rRNA);cleavages during rRNA processing;maturation of LSU-rRNA;endonucleolytic cleavages during rRNA processing;endonucleolytic cleavage of tricistronic rRNA transcript (SSU-rRNA, 5.8S rRNA, LSU-rRNA);nucl…	binding;protein binding;ribonucleoprotein binding		0.999983	47.7006	1
2036	_LVDPQNPTLGETPEpSPSLEEPLpTPKPPK_	LGETPESPSLEEP	mCG_13631;RP23-402J24.2-001;Zfp449	Q8CB76;Q9CTS7	Putative uncharacterized protein;Zinc finger protein 449	-1.12816	1.13457	2.26273			0.417512	0.233496	S	301	ERK/MAPK;Proline-directed;WW GroupIV	intracellular;nucleus;organelle;membrane-bounded organelle;intracellular organelle;intracellular membrane-bounded organelle;intracellular part;cell part	nucleobase, nucleoside, nucleotide and nucleic acid metabolic process;transcription;regulation of transcription, DNA-dependent;nitrogen compound metabolic process;metabolic process;biosynthetic process;macromolecule biosynthetic process;regulation of biosynthetic process;cellular process;regulation of gene expression;regulation of macromolecule biosynthetic process;regulation of nucleobase, nucle…	nucleic acid binding;DNA binding;transcription factor activity;binding;protein binding;zinc ion binding;transcription regulator activity;ion binding;cation binding;metal ion binding;transition metal ion binding		0.843619	7.34897	2
2037	_LVDPQNPTLGETPEpSPSLEEPLpTPKPPK_	SLEEPLTPKPPKK	mCG_13631;RP23-402J24.2-001;Zfp449	Q8CB76;Q9CTS7	Putative uncharacterized protein;Zinc finger protein 449	-1.12816	1.13457	2.26273			0.417512	0.233496	T	309	CDK1;ERK/MAPK;Proline-directed;WW GroupIV	intracellular;nucleus;organelle;membrane-bounded organelle;intracellular organelle;intracellular membrane-bounded organelle;intracellular part;cell part	nucleobase, nucleoside, nucleotide and nucleic acid metabolic process;transcription;regulation of transcription, DNA-dependent;nitrogen compound metabolic process;metabolic process;biosynthetic process;macromolecule biosynthetic process;regulation of biosynthetic process;cellular process;regulation of gene expression;regulation of macromolecule biosynthetic process;regulation of nucleobase, nucle…	nucleic acid binding;DNA binding;transcription factor activity;binding;protein binding;zinc ion binding;transcription regulator activity;ion binding;cation binding;metal ion binding;transition metal ion binding		0.994429	21.7916	2
2757	_NVHpSEDFENR_	HFRNVHSEDFENR	Adnp;Dpm1;RP23-391M18.2-001;mKIAA0784	Q9Z103;A2BDX0;Q3UYC8;Q5BL11;Q5RKY4;Q6ZQ47;Q8BNY2	Activity-dependent neuroprotective protein;Activity-dependent neuroprotector homeobox protein;Putative uncharacterized protein;Adnp protein;MKIAA0784 protein	-0.457249	1.80415	2.2614			0.236433	0.0545078	S	98		extracellular space;intracellular;nucleus;cytoplasm;axon;dendrite;cell projection;neuron projection;cell soma;organelle;membrane-bounded organelle;intracellular organelle;intracellular membrane-bounded organelle;extracellular region part;intracellular part;cell part	regulation of protein amino acid phosphorylation;positive regulation of protein amino acid phosphorylation;system process;nucleobase, nucleoside, nucleotide and nucleic acid metabolic process;regulation of nucleotide metabolic process;transcription;regulation of transcription, DNA-dependent;nitrogen compound metabolic process;cell communication;behavior;learning or memory;memory;short-term memory…	nucleic acid binding;DNA binding;chromatin binding;transcription factor activity;binding;copper ion binding;protein binding;cytoskeletal protein binding;zinc ion binding;tubulin binding;transcription regulator activity;peptide binding;ion binding;cation binding;sequence-specific DNA binding;metal ion binding;transition metal ion binding;beta-tubulin binding;mannosyltransferase activity;catalytic …		1	90.7068	1
1979	_DM(ox)PHPLAGSSSEEAVGGDSpTPpSPDLLM(ox)AR_	GGDSTPSPDLLMA	Snx30	Q8CE50	Sorting nexin-30	-1.24516	1.01485	2.26001			0.771191	0.324182	S	40	CK1;Proline-directed	cytoplasm;intracellular part;cell part	transport;cell communication;cellular process;protein transport;establishment of protein localization;establishment of localization	binding;protein binding;phospholipid binding;lipid binding;phosphoinositide binding		0.998528	28.2252	2
762	_EFDRHpSGSDR_	REFDRHSGSDRSS	Pairbp1;Serbp1;Serbp1;Pairbp1;Serbp1;Pairbp1;Serbp1;Pairbp1;Serbp1	Q9CY58-1;Q9CY58;Q3UMP4;Q3V274;Q9CY58-4;Q9CY58-2;Q3UJK2;Q9CY58-3;Q3UEI6	PAI1 RNA-binding protein 1;Plasminogen activator inhibitor 1 RNA-binding protein;SERPINE1 mRNA-binding protein 1;Putative uncharacterized protein;PAI1 RNA-binding protein 1;Plasminogen activator inhibitor 1 RNA-binding protein;SERPINE1 mRNA-binding protein 1;PAI1 RNA-binding protein 1;Plasminogen activator inhibitor 1 RNA-binding protein;SERPINE1 mRNA-binding protein 1;Putative uncharacterized pr…	-0.0321008	2.22756	2.25966		+	0.991214	0.0329562	S	197	CK2;PKA	nucleus;cytoplasm;plasma membrane;membrane;organelle;membrane-bounded organelle;intracellular organelle;intracellular membrane-bounded organelle;intracellular part;cytoplasmic part;cell part;perinuclear region of cytoplasm	regulation of anti-apoptosis;regulation of biological process;biological regulation	nucleic acid binding;RNA binding;mRNA binding;mRNA 3'-UTR binding;binding;protein binding		0.875003	8.45111	1
2070	_VQGLLENGDSVTpSPEK_	NGDSVTSPEKVAT	Jarid1c;Kdm5c;Kiaa0234;Smcx;Xe169;Jarid1c;Kdm5c;Kiaa0234;Smcx;Xe169;Jarid1c;Kdm5c;Kiaa0234;Smcx;Xe169	P41230-1;P41230;P41230-2;Q05CE7;Q8CGG4;P41230-3	Histone demethylase JARID1C;Jumonji/ARID domain-containing protein 1C;Lysine-specific demethylase 5C;Protein SmcX;Protein Xe169;Histone demethylase JARID1C;Jumonji/ARID domain-containing protein 1C;Lysine-specific demethylase 5C;Protein SmcX;Protein Xe169;Jarid1c protein;Histone demethylase JARID1C;Jumonji/ARID domain-containing protein 1C;Lysine-specific demethylase 5C;Protein SmcX;Protein Xe169	-1.05689	1.20038	2.25727			0.0827657	0.198308	S	1353	CDK1;CDK2;CK1;ERK/MAPK;Proline-directed	intracellular;nucleus;organelle;membrane-bounded organelle;intracellular organelle;intracellular membrane-bounded organelle;intracellular part;cell part	nucleobase, nucleoside, nucleotide and nucleic acid metabolic process;chromatin organization;transcription;nitrogen compound metabolic process;organelle organization;metabolic process;biosynthetic process;macromolecule biosynthetic process;regulation of biosynthetic process;cellular process;regulation of gene expression;regulation of macromolecule biosynthetic process;cellular component organizat…	nucleic acid binding;DNA binding;catalytic activity;binding;protein binding;zinc ion binding;oxidoreductase activity;oxidoreductase activity, acting on single donors with incorporation of molecular oxygen;oxidoreductase activity, acting on single donors with incorporation of molecular oxygen, incorporation of two atoms of oxygen;ion binding;cation binding;metal ion binding;transition metal ion bi…		0.882029	9.26602	1
1890	_KIpSLPGQM(ox)TGTPIpTPLK_	MTGTPITPLKDGF	Gorasp2;mCG_12970;RP23-428O15.1-001;Gorasp2;mCG_12970;RP23-428O15.1-002;Gorasp2;mCG_12970;RP23-428O15.1-003;Gorasp2;RP23-428O15.1-006	Q99JX3-1;Q99JX3;A2ATI7;Q3TG07;Q3TIK1;Q3TX06;Q99JX3-2;A2ATI9;A2ATI6;Q3V458;Q922I9;A2ATI8	Golgi reassembly-stacking protein 2;Golgi reassembly-stacking protein of 55 kDa;Golgi reassembly stacking protein 2;Golgi reassembly stacking protein 2, isoform CRA_a;Putative uncharacterized protein;Golgi reassembly-stacking protein 2;Golgi reassembly-stacking protein of 55 kDa;Golgi reassembly stacking protein 2;Golgi reassembly stacking protein 2, isoform CRA_d;Golgi reassembly stacking protei…	-1.59202	0.66068	2.2527			0.272024	0.566717	T	225	CDK1;CDK2;ERK/MAPK;Proline-directed;WW GroupIV	Golgi membrane;Golgi apparatus;Golgi medial cisterna;membrane;organelle membrane;organelle subcompartment;Golgi cisterna;organelle;membrane-bounded organelle;intracellular organelle;intracellular membrane-bounded organelle;organelle part;intracellular part;Golgi apparatus part;cytoplasmic part;intracellular organelle part;cell part	organelle organization;Golgi organization;cellular process;cellular component organization	binding;protein binding		0.999536	33.8004	2
2868	_pSRPKDDPEVDDLVLQTK_	SHPARRSRPKDDP	Baz1b;Wbscr9;Wstf;Baz1b;Wbscr9;Wstf	Q9Z277-1;Q9Z277;Q9Z277-2	Bromodomain adjacent to zinc finger domain protein 1B;Tyrosine-protein kinase BAZ1B;Williams syndrome transcription factor homolog;Williams-Beuren syndrome chromosomal region 9 protein homolog;Bromodomain adjacent to zinc finger domain protein 1B;Tyrosine-protein kinase BAZ1B;Williams syndrome transcription factor homolog;Williams-Beuren syndrome chromosomal region 9 protein homolog	-0.394956	1.84441	2.23936			0.963395	0.0507872	S	1315	PKA	chromatin;heterochromatin;condensed chromosome;nucleus;chromosome;centromeric heterochromatin;chromatin remodeling complex;macromolecular complex;organelle;membrane-bounded organelle;non-membrane-bounded organelle;intracellular organelle;intracellular membrane-bounded organelle;intracellular non-membrane-bounded organelle;protein complex;organelle part;intracellular part;chromosomal part;nuclear …	heart morphogenesis;nucleobase, nucleoside, nucleotide and nucleic acid metabolic process;DNA metabolic process;DNA repair;double-strand break repair;chromatin organization;chromatin assembly or disassembly;chromatin remodeling;transcription;regulation of transcription, DNA-dependent;protein modification process;protein amino acid phosphorylation;phosphorus metabolic process;phosphate metabolic p…	nucleotide binding;nucleoside binding;purine nucleoside binding;chromatin binding;catalytic activity;protein kinase activity;protein tyrosine kinase activity;non-membrane spanning protein tyrosine kinase activity;binding;protein binding;ATP binding;zinc ion binding;kinase activity;transferase activity;transferase activity, transferring phosphorus-containing groups;phosphotransferase activity, alc…		1	137.761	1
1848	_pSPDREDGEEVPAGGILFK_	SSPVPRSPDREDG	Dmn;Kiaa0353;Synm;Dmn;Kiaa0353;Synm;Dmn;Synm	Q70IV5-1;Q70IV5;Q3TSN2;Q70IV5-2;Q80XS8;Q8BPR2	Desmuslin;Synemin;Putative uncharacterized protein;Desmuslin;Synemin;Synm protein;Putative uncharacterized protein	-2.17699	0.0607885	2.23777	+		0.00962091	0.966284	S	1049	CDK1;CDK2;ERK/MAPK;Proline-directed;WW GroupIV	cell fraction;membrane fraction;insoluble fraction;cytoplasm;cytoskeleton;intermediate filament;adherens junction;cell junction;costamere;organelle;non-membrane-bounded organelle;intracellular organelle;intracellular non-membrane-bounded organelle;organelle part;intracellular part;membrane part;cytoskeletal part;cytoplasmic part;intracellular organelle part;contractile fiber part;plasma membrane …		structural molecule activity;structural constituent of cytoskeleton;binding;protein binding;cytoskeletal protein binding;structural constituent of muscle;vinculin binding;intermediate filament binding;protein complex binding		1	197.88	1
1889	_SIpSVDIRRpTPEEEFSAGDK_	NLYRSISVDIRRT	Ankrd11	B2RY01;B7ZWM7;Q3UMF4;Q6PB57;Q9CRP7	Ankrd11 protein;Putative uncharacterized protein	-1.60851	0.628542	2.23705			1	1	S	1798	CAMK2;CHK1;CHK1/2;PKD		in utero embryonic development;tissue homeostasis;anatomical structure morphogenesis;embryonic development;embryonic development ending in birth or egg hatching;organ morphogenesis;multicellular organismal process;developmental process;multicellular organism growth;growth;homeostatic process;chordate embryonic development;skeletal system morphogenesis;anatomical structure development;anatomical s…			0.999988	49.09	2
2946	_DFTKPQDGDIIAPLIpTPLK_	IIAPLITPLKWNN	Mg11;Samhd1	Q60710;Q3TCJ7	Interferon-gamma-inducible protein Mg11;SAM domain and HD domain-containing protein 1;Putative uncharacterized protein	-0.361756	1.86791	2.22967		+	0.893438	0.018981	T	634	CDK1;CDK2;Proline-directed	nucleus;organelle;membrane-bounded organelle;intracellular organelle;intracellular membrane-bounded organelle;intracellular part;cell part	immune effector process;immune system process;regulation of immune system process;response to stress;defense response;immune response;response to biotic stimulus;response to virus;regulation of defense response;innate immune response;regulation of innate immune response;regulation of response to stimulus;regulation of immune response;regulation of biological process;response to stimulus;defense r…	catalytic activity;hydrolase activity		1	236.999	1
1864	_LpSLQGHPTDLQTSNVK_	LQQPRLSLQGHPT	Kiaa1458;Slain2;Kiaa1458;Slain2	Q8CI08-2;Q8CI08;Q8CI08-1	SLAIN motif-containing protein 2;SLAIN motif-containing protein 2	-1.89625	0.330356	2.22661	+		0.044363	0.810753	S	454	AURORA;AURORA-1;PKA					0.999905	40.2391	1
4124	_GLNGGIpTPLNSIpSPLKK_	GLNGGITPLNSIS	Cpeb4;Kiaa1673;Cpeb4;Kiaa1673;RP23-186D6.1-002;Cpeb4;Kiaa1673;RP23-186D6.1-001;Cpeb4;Kiaa1673;Cpeb4;Kiaa1673	Q7TN98-1;Q7TN98;Q7TN98-2;Q5SU47;Q9D5F3;Q9D5G2;Q7TN98-3;Q5SU48;Q7TN98-5;Q3TSF0;Q3U4E1;Q7TN98-4	Cytoplasmic polyadenylation element-binding protein 4;Cytoplasmic polyadenylation element-binding protein 4;Cytoplasmic polyadenylation element binding protein 4;Putative uncharacterized protein;Cytoplasmic polyadenylation element-binding protein 4;Cytoplasmic polyadenylation element binding protein 4;Cytoplasmic polyadenylation element-binding protein 4;Putative uncharacterized protein;Cytoplasm…	0.0763306	2.30159	2.22526		+	0.2576	0.0207681	T	326	Proline-directed			nucleotide binding;nucleic acid binding;RNA binding;binding		0.999215	30.3813	2
268	_GEPNVSpYICSR_	GEPNVSYICSRYY	Gsk3b;mCG_129094;Gsk3a	Q9WV60;Q3TB31;Q5KU03;Q2NL51	Glycogen synthase kinase-3 beta;Putative uncharacterized protein;Glycogen synthase kinase 3 beta;Glycogen synthase kinase 3 beta/tau protein kinase I;Glycogen synthase kinase-3 alpha	-0.602647	1.62198	2.22462		+	0.108692	0.00460537	Y	216		nucleus;nucleoplasm;cytosol;growth cone;site of polarized growth;cell projection;neuron projection;cell soma;dendritic shaft;organelle;membrane-bounded organelle;intracellular organelle;intracellular membrane-bounded organelle;organelle part;intracellular part;nuclear part;cytoplasmic part;intracellular organelle part;cell projection part;cell part;cell fraction;soluble fraction;macromolecular co…	re-entry into mitotic cell cycle;regulation of protein amino acid phosphorylation;positive regulation of protein amino acid phosphorylation;protein modification process;protein amino acid phosphorylation;protein targeting;protein export from nucleus;phosphorus metabolic process;phosphate metabolic process;transport;intracellular protein transport;nucleocytoplasmic transport;anti-apoptosis;cell mo…	nucleotide binding;nucleoside binding;purine nucleoside binding;catalytic activity;protein kinase activity;protein serine-threonine kinase activity;glycogen synthase kinase 3 activity;binding;protein binding;ATP binding;beta-catenin binding;kinase activity;transferase activity;transferase activity, transferring phosphorus-containing groups;phosphotransferase activity, alcohol group as acceptor;pu…	ErbB signaling pathway;Chemokine signaling pathway;Cell cycle;Wnt signaling pathway;Hedgehog signaling pathway;Axon guidance;Focal adhesion;T cell receptor signaling pathway;B cell receptor signaling pathway;Circadian rhythm - fly;Insulin signaling pathway;Melanogenesis;Alzheimer's disease;Pathways in cancer;Colorectal cancer;Endometrial cancer;Prostate cancer;Basal cell carcinoma	0.83034	7.3181	1
3464	_pSLGSSHSNSSSSSLTEK_	TKEQRKSLGSSHS	Fam76b;2810485I05Rik;mCG_113475;RP23-133A3.1;RP23-133A3.1-001	Q80XP8-1;Q80XP8;A6X915	Protein FAM76B;Novel protein (2810485I05Rik);RIKEN cDNA 2810485I05, isoform CRA_c	-0.160222	2.06383	2.22405		+	0.814148	0.0249025	S	148	AURORA;AURORA-1;GSK3;PKA					0.99988	39.6641	1
122	_VQpTLNEQDWER_	EPSKVQTLNEQDW	Ppfia1;ppfia1;Ppfia1	B2RXQ2;B8QI33;B2RXW8;Q3UJC0	Ppfia1 protein;Liprin-alpha 1;Ppfia1 protein;Putative uncharacterized protein	-1.03773	1.18518	2.22291			0.144112	0.0793214	T	596	CK2			binding;protein binding		1	35.8681	1
2540	_pSRDApTPPVpSPINMEDQER_	DATPPVSPINMED	Junb;Jun-b;mCG_5902	P09450;Q3TXR4;Q3U0S8;Q3U2Y0;Q569U6	MyD21;Transcription factor jun-B;Putative uncharacterized protein;Jun-B oncogene	-0.588885	1.63254	2.22142			0.515489	0.0699257	S	256	CK1;ERK/MAPK;Proline-directed;WW GroupIV	nucleus;organelle;membrane-bounded organelle;intracellular organelle;intracellular membrane-bounded organelle;intracellular part;cell part	blood vessel development;vasculogenesis;osteoblast differentiation;in utero embryonic development;trophectodermal cell differentiation;vasculature development;leukocyte differentiation;myeloid leukocyte differentiation;nucleobase, nucleoside, nucleotide and nucleic acid metabolic process;transcription;transcription, DNA-dependent;regulation of transcription, DNA-dependent;regulation of transcript…	nucleic acid binding;DNA binding;double-stranded DNA binding;transcription factor activity;binding;protein binding;transcription activator activity;transcription regulator activity;sequence-specific DNA binding;structure-specific DNA binding;protein dimerization activity		1	147.448	3
2463	_NFpSPDQSPEFAR_	PSERNFSPDQSPE	Arhgap11a;RP23-288M21.5-001;Arhgap11a;Kiaa0013	A2AL17;Q8CCJ8;Q80Y19	Rho GTPase activating protein 11A;Putative uncharacterized protein;Rho GTPase-activating protein 11A;Rho-type GTPase-activating protein 11A	-0.63945	1.58182	2.22127			0.891302	0.0852859	S	655	CAMK2;GSK3;Proline-directed	intracellular;cell part	cell communication;signal transduction;cellular process;regulation of biological process;regulation of cellular process;biological regulation	GTPase activator activity;enzyme activator activity;enzyme regulator activity;GTPase regulator activity;nucleoside-triphosphatase regulator activity		0.999864	38.6629	1
1765	_TPLATIADQQQLQLpSPLKR_	QQQLQLSPLKRLT	Rrm2	P11157;Q3THV8	Ribonucleoside-diphosphate reductase subunit M2;Ribonucleotide reductase small chain;Ribonucleotide reductase small subunit;Putative uncharacterized protein	1.34626	3.56668	2.22042	+	+	0.0110254	1.38871e-09	S	20	CDK1;CDK2;NEK6;Proline-directed	cytoplasm;intracellular part;cell part	nucleobase, nucleoside, nucleotide and nucleic acid metabolic process;DNA metabolic process;DNA replication;protein complex assembly;nucleoside phosphate metabolic process;nitrogen compound metabolic process;metabolic process;biosynthetic process;macromolecule biosynthetic process;nucleotide metabolic process;nucleoside diphosphate metabolic process;nucleotide biosynthetic process;deoxyribonucleo…	catalytic activity;ribonucleoside-diphosphate reductase activity;binding;protein binding;oxidoreductase activity;oxidoreductase activity, acting on CH or CH2 groups;oxidoreductase activity, acting on CH or CH2 groups, disulfide as acceptor;class I ribonucleotide reductase activity;ion binding;cation binding;metal ion binding;transition metal ion binding	Purine metabolism;Pyrimidine metabolism;Glutathione metabolism;p53 signaling pathway	1	134.984	1
2012	_TApSEpSNVYLNSFHYPDR_	FYSRTASESNVYL	Ll5b;Phldb2;Ll5b;Phldb2;Phldb2	Q8K1N2-2;Q8K1N2;Q8K1N2-1;Q8BZE3	Pleckstrin homology-like domain family B member 2;Protein LL5-beta;Pleckstrin homology-like domain family B member 2;Protein LL5-beta;Putative uncharacterized protein	-1.17788	1.04017	2.21805	+		5.56691e-07	0.216538	S	1029	CAMK2;CK1;PKA/AKT	cytoplasm;membrane;intracellular part;cell part				0.999573	33.7082	2
4224	_HApSAPSHVQPSDSEK_	PRRRHASAPSHVQ	As160;Kiaa0603;Tbc1d4;As160;Kiaa0603;Tbc1d4;As160;Kiaa0603;Tbc1d4;As160;Kiaa0603;Tbc1d4;As160;Kiaa0603;Tbc1d4	Q8BYJ6-5;Q8BYJ6;Q8BYJ6-1;Q8BYJ6-2;Q8BYJ6-3;Q05BK2;Q8BYJ6-4	Akt substrate of 160 kDa;TBC1 domain family member 4;Akt substrate of 160 kDa;TBC1 domain family member 4;Akt substrate of 160 kDa;TBC1 domain family member 4;Akt substrate of 160 kDa;TBC1 domain family member 4;Tbc1d4 protein;Akt substrate of 160 kDa;TBC1 domain family member 4	0.120557	2.33621	2.21565		+	0.520052	0.00292007	S	348	CAMK2;PIM1/2;PKA/AKT	intracellular;cytoplasm;intracellular part;cell part	regulation of Rab GTPase activity;regulation of Ras GTPase activity;regulation of GTPase activity;regulation of catalytic activity;regulation of hydrolase activity;biological regulation;regulation of molecular function	small GTPase regulator activity;GTPase activator activity;Rab GTPase activator activity;Ras GTPase activator activity;enzyme activator activity;enzyme regulator activity;GTPase regulator activity;nucleoside-triphosphatase regulator activity		0.979788	16.8552	1
1856	_KAENAEGQTPAIGPDGEPLDETSQMpSDLPVK_	DETSQMSDLPVKV	Baf190a;Brg1;Smarca4;Snf2b;Snf2l4;Brg1;Smarca4;Baf190a;Snf2b;Snf2l4;Smarca4	Q3TUD7;O35845;Q3TKT4;Q3UI73;Q6AXG8;Q6P8K2;Q7TQL1;Q8BQ54;Q8CGJ5;Q8R0K1;Q8R569;Q3URH5	ATP-dependent helicase SMARCA4;BRG1-associated factor 190A;Protein brahma homolog 1;SNF2-beta;SWI/SNF-related matrix-associated actin-dependent regulator of chromatin subfamily A member 4;Transcription activator BRG1;Brg1 protein;ATP-dependent helicase SMARCA4;BRG1-associated factor 190A;Protein brahma homolog 1;SNF2-beta;SWI/SNF-related matrix-associated actin-dependent regulator of chromatin su…	-1.98892	0.223306	2.21223			0.150444	0.94988	S	613	CK1	chromatin;nuclear chromatin;euchromatin;heterochromatin;nucleus;nuclear euchromatin;perichromatin fibrils;nucleolus;SWI-SNF complex;chromatin remodeling complex;macromolecular complex;organelle;membrane-bounded organelle;non-membrane-bounded organelle;intracellular organelle;intracellular membrane-bounded organelle;intracellular non-membrane-bounded organelle;protein complex;organelle part;intrac…	negative regulation of transcription from RNA polymerase II promoter;vasculogenesis;cell fate determination;blastocyst growth;blastocyst hatching;nucleobase, nucleoside, nucleotide and nucleic acid metabolic process;chromatin organization;nucleosome assembly;chromatin silencing;methylation-dependent chromatin silencing;transcription;regulation of transcription, DNA-dependent;regulation of transcr…	nucleotide binding;nucleoside binding;purine nucleoside binding;nucleic acid binding;DNA binding;chromatin binding;catalytic activity;helicase activity;binding;protein binding;ATP binding;transcription factor binding;pyrophosphatase activity;hydrolase activity;hydrolase activity, acting on acid anhydrides;hydrolase activity, acting on acid anhydrides, in phosphorus-containing anhydrides;ATPase ac…		0.867116	8.63398	1
2242	_VLpSPLRpSPPLLGSEpSPYEDFLSADSK_	VLSPLRSPPLLGS	Mtap1b;Map1b;Mtap1b;Mtap5	A0PJ96;B2RQQ5;Q3TYV8;Q3TZM8;Q3UF78;Q3UPV4;Q8CAI9;Q8CFR9;P14873	Mtap1b protein;Microtubule-associated protein 1B;Putative uncharacterized protein;MAP1 light chain LC1;MAP1(X);MAP1.2;Microtubule-associated protein 1B	-0.821679	1.38458	2.20626			0.222551	0.0895656	S	1395	CK1;Proline-directed	cell fraction;soluble fraction;cytosol;cytoskeleton;microtubule associated complex;plasma membrane;postsynaptic density;membrane;axon;dendrite;growth cone;site of polarized growth;macromolecular complex;cell projection;neuron projection;cell soma;perikaryon;organelle;non-membrane-bounded organelle;intracellular organelle;intracellular non-membrane-bounded organelle;protein complex;organelle part;…	microtubule cytoskeleton organization;microtubule bundle formation;response to stress;organelle organization;cytoskeleton organization;microtubule-based process;negative regulation of microtubule depolymerization;nervous system development;axonogenesis;synaptogenesis;central nervous system development;response to nutrient;response to external stimulus;response to wounding;response to mechanical s…	actin binding;binding;protein binding;cytoskeletal regulatory protein binding;phospholipid binding;microtubule binding;cytoskeletal protein binding;lipid binding;tubulin binding;protein complex binding		1	113.926	3
725	_VKGEYEVpTPPKLEGELK_	KGEYEVTPPKLEG	Ahnak	A0JLR7;A0PJF4;Q3UYW8;Q6UIL4;Q8BKS2;Q8BRB8;Q8CGE7;Q8VDN3	Ahnak protein;Putative uncharacterized protein;AHNAK	-0.0571383	2.14874	2.20587		+	0.777531	0.00632744	T	719	CDK1;CDK2;Proline-directed			binding;protein binding		1	78.3951	1
2741	_MEDQELM(ox)pSPEHTLETVpSFLGK_	HTLETVSFLGKEN	Nes;Nes	Q6P5H2-1;Q6P5H2;Q6P5H2-2;Q8R228	Nestin;Nestin;Nes protein	-0.462673	1.73769	2.20036	+		0.0130311	0.0529179	S	632		intracellular;cytoplasm;cytoskeleton;intermediate filament;organelle;non-membrane-bounded organelle;intracellular organelle;intracellular non-membrane-bounded organelle;organelle part;intracellular part;cytoskeletal part;intracellular organelle part;cell part	nervous system development;response to radiation;response to external stimulus;response to abiotic stimulus;anatomical structure morphogenesis;cellular process;response to extracellular stimulus;response to ionizing radiation;cellular component organization;cell projection organization;response to nutrient levels;developmental process;cellular component morphogenesis;cell part morphogenesis;respo…	structural molecule activity		0.991719	20.7896	2
2231	_pSPGIEKVpSPPENGPVVR_	EKEVPRSPGIEKV	Bat2l;RP23-161B9.1-003;mKIAA0515;Bat2l;Bat2l1;Kiaa0515	A2AN33;Q80TY7;Q7TPM1-1;Q7TPM1	Novel protein (5830434P21Rik);MKIAA0515 protein;HLA-B-associated transcript 2-like 1;Protein BAT2-like 1	-0.839048	1.35838	2.19743			0.754622	0.135918	S	555	ERK/MAPK;Proline-directed;WW GroupIV					1	68.9839	2
2232	_pSPGIEKVpSPPENGPVVR_	PGIEKVSPPENGP	Bat2l;RP23-161B9.1-003;mKIAA0515;Bat2l;Bat2l1;Kiaa0515	A2AN33;Q80TY7;Q7TPM1-1;Q7TPM1	Novel protein (5830434P21Rik);MKIAA0515 protein;HLA-B-associated transcript 2-like 1;Protein BAT2-like 1	-0.839048	1.35838	2.19743			0.754622	0.135918	S	562	CK2;Proline-directed					1	68.9839	2
1906	_EQLVDQGIM(ox)PPLKpSPAAFHEQIK_	IMPPLKSPAAFHE	Mkl2;Mrtfb;Mkl2;mKIAA1243	P59759;A3KMF2;Q5DTZ3	MKL/myocardin-like protein 2;Myocardin-related transcription factor B;Mkl2 protein;MKIAA1243 protein;MKL/myocardin-like 2	-1.51201	0.683715	2.19572			0.823035	0.434372	S	77	Proline-directed	nucleus;cytoplasm;organelle;membrane-bounded organelle;intracellular organelle;intracellular membrane-bounded organelle;intracellular part;cell part	in utero embryonic development;liver development;heart morphogenesis;nucleobase, nucleoside, nucleotide and nucleic acid metabolic process;transcription;regulation of transcription, DNA-dependent;regulation of transcription from RNA polymerase II promoter;nitrogen compound metabolic process;multicellular organismal development;heart development;muscle organ development;metabolic process;biosynthe…	nucleic acid binding;transcription cofactor activity;transcription coactivator activity;actin binding;binding;protein binding;cytoskeletal protein binding;transcription factor binding;transcription activator activity;transcription regulator activity;identical protein binding		1	154.778	1
62	_GPTAENAEpYLR_	TAENAEYLRVAPP	Egfr;mCG_140518;RP23-295E4.1-001	Q01279;Q3TQS6;Q5SVE8;Q9EP98	Epidermal growth factor receptor;Putative uncharacterized protein;Epidermal growth factor receptor, isoform CRA_b;Epidermal growth factor receptor isoform 1	-1.57531	0.616437	2.19175	+		0.00115485	0.77651	Y	1197	ALK;EGFR	intracellular;nucleus;cytoplasm;endosome;plasma membrane;membrane;integral to membrane;cytoplasmic membrane-bounded vesicle;basolateral plasma membrane;apical plasma membrane;endocytic vesicle;intrinsic to membrane;cytoplasmic vesicle;vesicle;membrane-bounded vesicle;macromolecular complex;organelle;membrane-bounded organelle;intracellular organelle;intracellular membrane-bounded organelle;protei…	regulation of cyclin-dependent protein kinase activity;activation of MAPKK activity;cell morphogenesis;cell activation;embryonic placenta development;regulation of protein amino acid phosphorylation;hair follicle development;morphogenesis of an epithelium;translation;protein modification process;protein amino acid phosphorylation;phosphorus metabolic process;phosphate metabolic process;cell motio…	nucleotide binding;nucleoside binding;purine nucleoside binding;actin binding;catalytic activity;protein kinase activity;protein tyrosine kinase activity;transmembrane receptor protein tyrosine kinase activity;receptor signaling protein tyrosine kinase activity;signal transducer activity;receptor activity;transmembrane receptor activity;epidermal growth factor receptor activity;receptor signaling…		1	86.69	1
3079	_LEAVSHTSDMHCGYGDpSPSK_	HCGYGDSPSKGAV	Cap;Cap1;mCG_5545;Cap1;RP23-121J14.1-001;Cap1;RP23-121J14.1-004	P40124;Q3U0U5;Q3TC53;Q3UNQ0;Q3UVJ2;Q8BPT7;B1ARS0	Adenylyl cyclase-associated protein 1;Adenylyl cyclase-associated protein;Adenylyl cyclase-associated protein;Adenylyl cyclase-associated protein	-0.30882	1.87784	2.18666		+	0.364192	0.0179145	S	34	CDK1;CDK2;Proline-directed	extracellular region;cytoplasm;cytosol;cytoskeleton;plasma membrane;membrane;cortical cytoskeleton;cortical actin cytoskeleton;organelle;non-membrane-bounded organelle;intracellular organelle;intracellular non-membrane-bounded organelle;organelle part;intracellular part;cytoskeletal part;cytoplasmic part;intracellular organelle part;cell cortex part;cell part	cell morphogenesis;ameboidal cell migration;transport;endocytosis;receptor-mediated endocytosis;cell motion;organelle organization;cytoskeleton organization;anatomical structure morphogenesis;cellular process;membrane invagination;cellular component organization;membrane organization;vesicle-mediated transport;cell migration;actin filament-based process;actin cytoskeleton organization;development…	actin binding;binding;protein binding;cytoskeletal protein binding		0.758145	7.8002	1
2256	_VETVKpSDNKDDDIDIDAI_	KVETVKSDNKDDD	Eif5;mCG_118037;mCG_119306;Eif5;Eif5	P59325;Q05CM5;Q3TKY2;Q3TQR3;Q05C65;Q05CY6;Q3TT65;Q6PHA6;Q8BVV6;Q05CH7	Eukaryotic translation initiation factor 5;Eif5 protein;Putative uncharacterized protein;MCG118037;MCG119306, isoform CRA_b;Eif5 protein;Putative uncharacterized protein;Eif5 protein	-0.805614	1.38018	2.1858			0.38691	0.129339	S	417			translation;translational initiation;metabolic process;biosynthetic process;macromolecule biosynthetic process;cellular process;protein metabolic process;cellular macromolecule biosynthetic process;cellular biopolymer metabolic process;cellular biopolymer biosynthetic process;macromolecule metabolic process;biopolymer metabolic process;biopolymer biosynthetic process;cellular metabolic process;pr…	nucleotide binding;nucleic acid binding;translation initiation factor activity;binding;GTP binding;translation factor activity, nucleic acid binding;purine nucleotide binding;guanyl nucleotide binding;ribonucleotide binding;purine ribonucleotide binding;guanyl ribonucleotide binding;translation regulator activity		0.999919	40.9349	1
1352	_LSSQLpSEEK_	KLSSQLSEEKWNS	Lyric;Mtdh	Q80WJ7	3D3/LYRIC;Lysine-rich CEACAM1 co-isolated protein;Metadherin;Metastasis adhesion protein;Protein LYRIC	0.37131	2.55478	2.18347		+	0.46072	0.0121381	S	297	CK1	nucleus;nucleolus;cytoplasm;endoplasmic reticulum;endoplasmic reticulum membrane;cell-cell junction;tight junction;membrane;integral to membrane;cell junction;organelle membrane;intrinsic to membrane;nuclear membrane;organelle;membrane-bounded organelle;non-membrane-bounded organelle;intracellular organelle;intracellular membrane-bounded organelle;intracellular non-membrane-bounded organelle;orga…	negative regulation of transcription from RNA polymerase II promoter;regulation of transcription, DNA-dependent;regulation of transcription from RNA polymerase II promoter;regulation of biosynthetic process;negative regulation of biosynthetic process;negative regulation of metabolic process;regulation of gene expression;regulation of macromolecule biosynthetic process;negative regulation of macro…	binding;protein binding;transcription factor binding;NF-kappaB binding		0.988254	19.2592	1
2219	_pSPSLSPSPPpSPIEK_	LSPSPPSPIEKTP	Mtap1b;Map1b;Mtap1b;Mtap5	A0PJ96;B2RQQ5;Q3TYV8;Q3TZM8;Q3UF78;Q3UPV4;Q8CAI9;Q8CFR9;P14873	Mtap1b protein;Microtubule-associated protein 1B;Putative uncharacterized protein;MAP1 light chain LC1;MAP1(X);MAP1.2;Microtubule-associated protein 1B	-0.856172	1.32496	2.18113			0.390011	0.157226	S	1260	CK1;CK2;ERK/MAPK;Proline-directed;WW GroupIV	cell fraction;soluble fraction;cytosol;cytoskeleton;microtubule associated complex;plasma membrane;postsynaptic density;membrane;axon;dendrite;growth cone;site of polarized growth;macromolecular complex;cell projection;neuron projection;cell soma;perikaryon;organelle;non-membrane-bounded organelle;intracellular organelle;intracellular non-membrane-bounded organelle;protein complex;organelle part;…	microtubule cytoskeleton organization;microtubule bundle formation;response to stress;organelle organization;cytoskeleton organization;microtubule-based process;negative regulation of microtubule depolymerization;nervous system development;axonogenesis;synaptogenesis;central nervous system development;response to nutrient;response to external stimulus;response to wounding;response to mechanical s…	actin binding;binding;protein binding;cytoskeletal regulatory protein binding;phospholipid binding;microtubule binding;cytoskeletal protein binding;lipid binding;tubulin binding;protein complex binding		0.999786	36.622	2
3601	_HSpSNPPLESHVGWVMDSR_	RKTRHSSNPPLES	Kiaa0731;Larp;Larp1	Q6ZQ58-1;Q6ZQ58;Q3UU34	La ribonucleoprotein domain family member 1;La-related protein 1;Putative uncharacterized protein	-0.111641	2.06244	2.17409		+	0.090231	0.0205529	S	801	CAMK2;CK1;PIM1/2					0.999931	41.5862	1
3615	_LSTPNVSpSPFGpTPFGSSVVNR_	STPNVSSPFGTPF	Ndc1;Tmem48;mCG_16076;RP23-392J14.4-001	Q8VCB1;A2A8R9	Nucleoporin NDC1;Transmembrane protein 48	-0.107929	2.06184	2.16977			1	1	S	444	ERK/MAPK;Polo box;Proline-directed	nucleus;nuclear pore;membrane;integral to membrane;organelle membrane;intrinsic to membrane;nuclear membrane;macromolecular complex;organelle;membrane-bounded organelle;intracellular organelle;intracellular membrane-bounded organelle;protein complex;organelle part;intracellular part;membrane part;nuclear part;intracellular organelle part;cell part;pore complex	protein complex assembly;transport;organelle organization;nucleus organization;nuclear pore organization;cellular process;anatomical structure formation;protein transport;nucleobase, nucleoside, nucleotide and nucleic acid transport;cellular component organization;cellular component assembly;nuclear pore distribution;protein complex localization;cellular macromolecular complex subunit organizatio…	structural molecule activity;binding;protein binding;structural constituent of nuclear pore		0.844227	7.34528	2
3616	_LSTPNVSpSPFGpTPFGSSVVNR_	VSSPFGTPFGSSV	Ndc1;Tmem48;mCG_16076;RP23-392J14.4-001	Q8VCB1;A2A8R9	Nucleoporin NDC1;Transmembrane protein 48	-0.107929	2.06184	2.16977			1	1	T	448	Proline-directed	nucleus;nuclear pore;membrane;integral to membrane;organelle membrane;intrinsic to membrane;nuclear membrane;macromolecular complex;organelle;membrane-bounded organelle;intracellular organelle;intracellular membrane-bounded organelle;protein complex;organelle part;intracellular part;membrane part;nuclear part;intracellular organelle part;cell part;pore complex	protein complex assembly;transport;organelle organization;nucleus organization;nuclear pore organization;cellular process;anatomical structure formation;protein transport;nucleobase, nucleoside, nucleotide and nucleic acid transport;cellular component organization;cellular component assembly;nuclear pore distribution;protein complex localization;cellular macromolecular complex subunit organizatio…	structural molecule activity;binding;protein binding;structural constituent of nuclear pore		0.996705	25.2974	2
2429	_REpSVVpSGDDRAEEDMDDVLEK_	LKEKRESVVSGDD	Mtap1b;Map1b;Mtap1b;Mtap5	A0PJ96;B2RQQ5;Q3TYV8;Q3TZM8;Q3UF78;Q3UPV4;Q8CAI9;Q8CFR9;P14873	Mtap1b protein;Microtubule-associated protein 1B;Putative uncharacterized protein;MAP1 light chain LC1;MAP1(X);MAP1.2;Microtubule-associated protein 1B	-0.662094	1.50283	2.16493			0.330901	0.0987609	S	989	AURORA;AURORA-1;AURORA-A;PKA	cell fraction;soluble fraction;cytosol;cytoskeleton;microtubule associated complex;plasma membrane;postsynaptic density;membrane;axon;dendrite;growth cone;site of polarized growth;macromolecular complex;cell projection;neuron projection;cell soma;perikaryon;organelle;non-membrane-bounded organelle;intracellular organelle;intracellular non-membrane-bounded organelle;protein complex;organelle part;…	microtubule cytoskeleton organization;microtubule bundle formation;response to stress;organelle organization;cytoskeleton organization;microtubule-based process;negative regulation of microtubule depolymerization;nervous system development;axonogenesis;synaptogenesis;central nervous system development;response to nutrient;response to external stimulus;response to wounding;response to mechanical s…	actin binding;binding;protein binding;cytoskeletal regulatory protein binding;phospholipid binding;microtubule binding;cytoskeletal protein binding;lipid binding;tubulin binding;protein complex binding		1	86.8233	2
1882	_FFTTGpSDpSEpSEpSSLSGEELVTKPVSGNYGK_	FTTGSDSESESSL	Eif3c;Eif3s8	Q8R1B4;Q3TL08;Q66JU1;Q8BVX3;Q9CSD3;Q9CV26	eIF3 p110;Eukaryotic translation initiation factor 3 subunit 8;Eukaryotic translation initiation factor 3 subunit C;Putative uncharacterized protein;Eif3c protein	-1.68547	0.471029	2.1565			0.0668957	0.658955	S	11	CK1;CK2;GSK3	cytoplasm;eukaryotic translation initiation factor 3 complex;macromolecular complex;protein complex;intracellular part;cytoplasmic part;cell part	translation;translational initiation;metabolic process;biosynthetic process;macromolecule biosynthetic process;cellular process;protein metabolic process;cellular macromolecule biosynthetic process;cellular biopolymer metabolic process;cellular biopolymer biosynthetic process;macromolecule metabolic process;biopolymer metabolic process;biopolymer biosynthetic process;cellular metabolic process;pr…	nucleic acid binding;translation initiation factor activity;binding;translation factor activity, nucleic acid binding;translation regulator activity		0.996728	26.7596	4
3882	_(ac)pSETAPAAPAAPAPVEKpTPVKK_	PAPVEKTPVKKKA	H1f3;Hist1h1d;mCG_50184	P43277;Q149Z9;Q3U292	H1 VAR.4;H1d;Histone H1.3;Histone cluster 1, H1d;MCG50184;Putative uncharacterized protein	-0.0194989	2.13207	2.15157		+	0.670259	0.020372	T	18	CDK1;CDK2;Proline-directed	nucleosome;nucleus;chromosome;macromolecular complex;protein-DNA complex;organelle;membrane-bounded organelle;non-membrane-bounded organelle;intracellular organelle;intracellular membrane-bounded organelle;intracellular non-membrane-bounded organelle;organelle part;intracellular part;chromosomal part;intracellular organelle part;cell part	chromatin organization;chromatin assembly or disassembly;nucleosome assembly;organelle organization;cellular process;anatomical structure formation;cellular component organization;nucleosome positioning;cellular component assembly;chromatin assembly;cellular macromolecular complex subunit organization;cellular macromolecular complex assembly;nucleosome organization;macromolecular complex subunit …	nucleic acid binding;DNA binding;binding;protein binding		1	87.765	2
3728	_pTPQAPTPANLVVGPR_	YPSSSRTPQAPTP	Srrm2;Kiaa0324;Srrm2;Kiaa0324;Srrm2;Kiaa0324;Srrm2	Q05BN4;Q05CY4;Q8BTI8-1;Q8BTI8;Q8BTI8-2;Q8BTI8-3	Srrm2 protein;Serine/arginine repetitive matrix protein 2;Serine/arginine repetitive matrix protein 2;Serine/arginine repetitive matrix protein 2	-0.0697557	2.07917	2.14893		+	0.666005	0.0259444	T	2281	CK1;FHA KAPP;Proline-directed	Cajal body;nuclear body;nuclear speck;organelle part;intracellular part;nuclear part;intracellular organelle part;nucleoplasm part;cell part;nucleus;spliceosomal complex;ribonucleoprotein complex;macromolecular complex;organelle;membrane-bounded organelle;intracellular organelle;intracellular membrane-bounded organelle	nucleobase, nucleoside, nucleotide and nucleic acid metabolic process;RNA processing;mRNA processing;nitrogen compound metabolic process;metabolic process;RNA splicing;cellular process;RNA metabolic process;mRNA metabolic process;cellular biopolymer metabolic process;macromolecule metabolic process;biopolymer metabolic process;cellular metabolic process;primary metabolic process;cellular macromol…	binding;protein binding;protein domain specific binding;protein N-terminus binding;C2H2 zinc finger domain binding		1	110.201	1
2687	_pSPAASAPSLPPAAAVLPSK_	QPSWERSPAASAP	RP23-176O5.4-006;Rtn4;Kiaa0886;Nogo;Rtn4;RP23-176O5.4-007;Rtn4	Q8BHF5;Q99P72-2;Q99P72;Q8BH78;Q8K3G7	Reticulon 4;RTN4;Neurite outgrowth inhibitor;Reticulon-4;Reticulon 4;RTN4;Nogo-B	-0.495785	1.65231	2.1481			0.875889	0.0837615	S	109	CK1;GSK3;Proline-directed	endoplasmic reticulum;cell projection;cell soma;organelle;membrane-bounded organelle;intracellular organelle;intracellular membrane-bounded organelle;intracellular part;cytoplasmic part;cell part;nuclear envelope;cytoplasm;endoplasmic reticulum membrane;plasma membrane;membrane;integral to membrane;integral to endoplasmic reticulum membrane;organelle membrane;intrinsic to membrane;intrinsic to en…	angiogenesis;nervous system development;anatomical structure formation;developmental process;anatomical structure formation involved in morphogenesis;system development;anatomical structure development;aging;cellular process;glial cell differentiation;positive regulation of cell development;negative regulation of cell development;regulation of cell morphogenesis involved in differentiation;regula…	binding;protein binding;protein complex binding		0.998639	28.7841	1
2456	_pTYpTHEVVTLWYR_	VPVRTYTHEVVTL	Cdk2;Cdk2;mCG_18668;Cdk3	P97377-1;P97377;Q3U307;Q3UGB9;P97377-2;Q3U6X7;Q80YP0-1;Q80YP0	Cell division protein kinase 2;Putative uncharacterized protein;Cell division protein kinase 2;Cyclin-dependent kinase 2, isoform CRA_b;Putative uncharacterized protein;Cell division protein kinase 3	-0.643898	1.50377	2.14767			0.625283	0.106321	T	160	CAMK2	cyclin-dependent protein kinase holoenzyme complex;chromosome, telomeric region;condensed chromosome;sex chromosome;X chromosome;Y chromosome;nucleus;transcription factor complex;chromosome;macromolecular complex;organelle;membrane-bounded organelle;non-membrane-bounded organelle;intracellular organelle;intracellular membrane-bounded organelle;intracellular non-membrane-bounded organelle;protein …	nuclear division;protein modification process;protein amino acid phosphorylation;phosphorus metabolic process;phosphate metabolic process;transport;ion transport;cation transport;potassium ion transport;organelle organization;cell cycle;mitosis;cell communication;signal transduction;intracellular signaling cascade;small GTPase mediated signal transduction;Ras protein signal transduction;metabolic…	nucleotide binding;nucleoside binding;purine nucleoside binding;catalytic activity;protein kinase activity;protein serine-threonine kinase activity;cyclin-dependent protein kinase activity;binding;protein binding;ATP binding;kinase activity;transferase activity;transferase activity, transferring phosphorus-containing groups;phosphotransferase activity, alcohol group as acceptor;purine nucleotide …	Cell cycle;p53 signaling pathway;Progesterone-mediated oocyte maturation;Pathways in cancer;Prostate cancer;Small cell lung cancer	1	66.5243	2
77	_ASYSGTpSPSHSFISGEPDR_	ASYSGTSPSHSFI	Ll5b;Phldb2;Ll5b;Phldb2	Q8K1N2-2;Q8K1N2;Q8K1N2-1	Pleckstrin homology-like domain family B member 2;Protein LL5-beta;Pleckstrin homology-like domain family B member 2;Protein LL5-beta	-1.42331	0.722825	2.14613	+		0.0437516	0.295665	S	359	CK1;GSK3;Proline-directed	cytoplasm;membrane;intracellular part;cell part				0.777327	7.57018	1
2192	_ApSLYNAVTTEDVEK_	VGGIRASLYNAVT	Psa;Psat;Psat1;mCG_5377;Psat1	Q99K85;Q3ULZ3;Q543K5;Q8BTJ1;Q3U6K9;Q99JU9	Endometrial progesterone-induced protein;Phosphohydroxythreonine aminotransferase;Phosphoserine aminotransferase;Phosphoserine aminotransferase;Psat1 protein	-0.884035	1.26164	2.14567			0.375991	0.179122	S	344	AURORA;AURORA-1;PKA		organic acid metabolic process;cellular amino acid and derivative metabolic process;cellular amino acid metabolic process;L-serine metabolic process;L-serine biosynthetic process;nitrogen compound metabolic process;metabolic process;cellular amino acid biosynthetic process;biosynthetic process;serine family amino acid metabolic process;serine family amino acid biosynthetic process;amine metabolic…	catalytic activity;O-phospho-L-serine:2-oxoglutarate aminotransferase activity;binding;steroid binding;lipid binding;transaminase activity;transferase activity;transferase activity, transferring nitrogenous groups;vitamin binding;pyridoxal phosphate binding;cofactor binding;vitamin B6 binding	Glycine, serine and threonine metabolism;Vitamin B6 metabolism	0.999834	37.8705	1
2802	_pSLHGPCPVTTFGPK_	EFRRTRSLHGPCP	Nadk;mCG_23367;Nadk;RP23-183D11.2-001;Nadk;RP23-183D11.2-003	P58058;Q3TCP7;Q3TN62;Q3UGI1;A2A9P0	NAD kinase;Poly(P)/ATP NAD kinase;NAD kinase;Putative uncharacterized protein;NAD kinase	-0.430591	1.71156	2.14215			0.516672	0.0608785	S	64	CAMK2	cytosol;intracellular part;cytoplasmic part;cell part	metabolic process	nucleotide binding;nucleoside binding;purine nucleoside binding;catalytic activity;NAD+ kinase activity;binding;ATP binding;kinase activity;transferase activity;transferase activity, transferring phosphorus-containing groups;phosphotransferase activity, alcohol group as acceptor;purine nucleotide binding;adenyl nucleotide binding;ribonucleotide binding;purine ribonucleotide binding;adenyl ribonuc…	Nicotinate and nicotinamide metabolism	1	96.9018	1
4197	_pSPSLLQpSGVK_	SPSLLQSGVKKRR	Mybbp1a;P160;mCG_6657;Mybbp1a	Q7TPV4;A0JLT5;Q3U2W2;Q3TLF6	Myb-binding protein 1A;Myb-binding protein of 160 kDa;Mybbp1a protein;MYB binding protein (P160) 1a, isoform CRA_b;Putative uncharacterized protein;Putative uncharacterized protein	0.106075	2.2479	2.14183		+	0.903658	0.00425287	S	1329	CK1;NEK6	nucleus;nucleolus;cytoplasm;nucleocytoplasmic shuttling complex;macromolecular complex;NLS-dependent protein nuclear import complex;organelle;membrane-bounded organelle;non-membrane-bounded organelle;intracellular organelle;intracellular membrane-bounded organelle;intracellular non-membrane-bounded organelle;protein complex;organelle part;intracellular part;nuclear part;intracellular organelle pa…	generation of precursor metabolites and energy;nucleobase, nucleoside, nucleotide and nucleic acid metabolic process;transcription;nitrogen compound metabolic process;transport;nucleocytoplasmic transport;metabolic process;biosynthetic process;macromolecule biosynthetic process;regulation of biosynthetic process;negative regulation of biosynthetic process;negative regulation of metabolic process;…	nucleic acid binding;DNA binding;catalytic activity;DNA-directed DNA polymerase activity;binding;protein binding;transcription factor binding;zinc ion binding;transcription repressor activity;transferase activity;transferase activity, transferring phosphorus-containing groups;nucleotidyltransferase activity;transcription regulator activity;DNA polymerase activity;ion binding;cation binding;metal …		0.999928	40.8116	2
2280	_ADQEQQDPLEYLQpSDEEDDEK_	PLEYLQSDEEDDE	Zff29;Zfp367;Znf367	Q0VDT2-1;Q0VDT2	C2H2 zinc finger protein ZFF29;Zinc finger protein 367	-0.783501	1.35133	2.13483			0.471999	0.147623	S	300	CK2	intracellular;nucleus;cytoplasm;organelle;membrane-bounded organelle;intracellular organelle;intracellular membrane-bounded organelle;intracellular part;cell part	nucleobase, nucleoside, nucleotide and nucleic acid metabolic process;transcription;regulation of transcription, DNA-dependent;regulation of transcription from RNA polymerase II promoter;nitrogen compound metabolic process;metabolic process;biosynthetic process;macromolecule biosynthetic process;regulation of biosynthetic process;cellular process;regulation of gene expression;regulation of macrom…	nucleic acid binding;DNA binding;transcription factor activity;binding;zinc ion binding;transcription regulator activity;ion binding;cation binding;metal ion binding;transition metal ion binding		1	91.3047	1
2377	_LGpSDGAEESM(ox)ETLPKPSEK_	SGAKLGSDGAEES	Ddx21;Ddx21;mCG_11315	Q9JIK5;Q3TVJ3;Q3ULC7;Q6PCP0;Q8K2L4;Q9CSR3;Q9CWZ5	DEAD box protein 21;Gu-alpha;Nucleolar RNA helicase 2;Nucleolar RNA helicase Gu;Nucleolar RNA helicase II;RH II/Gu;DEAD (Asp-Glu-Ala-Asp) box polypeptide 21;DEAD (Asp-Glu-Ala-Asp) box polypeptide 21, isoform CRA_b;Putative uncharacterized protein;Ddx21 protein	-0.692647	1.43557	2.12822			0.609151	0.121696	S	13		nucleus;nucleolus;organelle;membrane-bounded organelle;non-membrane-bounded organelle;intracellular organelle;intracellular membrane-bounded organelle;intracellular non-membrane-bounded organelle;organelle part;intracellular part;nuclear part;intracellular organelle part;cell part		nucleotide binding;nucleoside binding;purine nucleoside binding;nucleic acid binding;RNA binding;catalytic activity;helicase activity;binding;protein binding;ATP binding;ATP-dependent helicase activity;pyrophosphatase activity;hydrolase activity;hydrolase activity, acting on acid anhydrides;hydrolase activity, acting on acid anhydrides, in phosphorus-containing anhydrides;ATPase activity;purine n…		1	83.2308	1
1928	_TEAPAPASTIPQESWPGPTpTPpSPTSRPPWAVDPAFAER_	PGPTTPSPTSRPP	Enigma;Pdlim7;mCG_3180;RP23-211O9.2-001	Q3TJD7-1;Q3TJD7;B8JJB6	LIM mineralization protein;PDZ and LIM domain protein 7;Protein enigma;PDZ and LIM domain 7;PDZ and LIM domain 7, isoform CRA_b	-1.40505	0.719471	2.12452			0.183395	0.420425	S	217	Proline-directed	stress fiber;ruffle;cytoplasm;cytoskeleton;actin filament bundle;actomyosin;cell projection;organelle;non-membrane-bounded organelle;intracellular organelle;intracellular non-membrane-bounded organelle;organelle part;intracellular part;cytoskeletal part;intracellular organelle part;cell part	ossification;organelle organization;cytoskeleton organization;multicellular organismal development;cellular process;cellular component organization;actin filament-based process;actin cytoskeleton organization;cell differentiation;regulation of ossification;multicellular organismal process;developmental process;regulation of tissue remodeling;regulation of cell differentiation;positive regulation …	binding;protein binding;zinc ion binding;ion binding;cation binding;metal ion binding;transition metal ion binding		0.794303	9.50375	2
2287	_pSLEDESQETFGpSLEKENLESLR_	SQETFGSLEKENL	Nes;Nes	Q6P5H2-1;Q6P5H2;Q6P5H2-2;Q8R228	Nestin;Nestin;Nes protein	-0.774832	1.34711	2.12194			0.0849812	0.139419	S	1021		intracellular;cytoplasm;cytoskeleton;intermediate filament;organelle;non-membrane-bounded organelle;intracellular organelle;intracellular non-membrane-bounded organelle;organelle part;intracellular part;cytoskeletal part;intracellular organelle part;cell part	nervous system development;response to radiation;response to external stimulus;response to abiotic stimulus;anatomical structure morphogenesis;cellular process;response to extracellular stimulus;response to ionizing radiation;cellular component organization;cell projection organization;response to nutrient levels;developmental process;cellular component morphogenesis;cell part morphogenesis;respo…	structural molecule activity		0.99993	41.88	2
3773	_TLEVVpSPSQSVTGSAGHTPYYQpSPTDEK_	KTLEVVSPSQSVT	Mtap1b;Map1b;Mtap1b;Mtap5	A0PJ96;B2RQQ5;Q3TYV8;Q3TZM8;Q3UF78;Q3UPV4;Q8CAI9;Q8CFR9;P14873	Mtap1b protein;Microtubule-associated protein 1B;Putative uncharacterized protein;MAP1 light chain LC1;MAP1(X);MAP1.2;Microtubule-associated protein 1B	-0.0536722	2.05697	2.11064		+	0.889754	0.00963028	S	1317	ERK/MAPK;GSK3;Proline-directed	cell fraction;soluble fraction;cytosol;cytoskeleton;microtubule associated complex;plasma membrane;postsynaptic density;membrane;axon;dendrite;growth cone;site of polarized growth;macromolecular complex;cell projection;neuron projection;cell soma;perikaryon;organelle;non-membrane-bounded organelle;intracellular organelle;intracellular non-membrane-bounded organelle;protein complex;organelle part;…	microtubule cytoskeleton organization;microtubule bundle formation;response to stress;organelle organization;cytoskeleton organization;microtubule-based process;negative regulation of microtubule depolymerization;nervous system development;axonogenesis;synaptogenesis;central nervous system development;response to nutrient;response to external stimulus;response to wounding;response to mechanical s…	actin binding;binding;protein binding;cytoskeletal regulatory protein binding;phospholipid binding;microtubule binding;cytoskeletal protein binding;lipid binding;tubulin binding;protein complex binding		0.941014	12.8866	2
3297	_pSQpSPEDLSGVQEVFQTSGHNK_	RSCKKRSQSPEDL	Ki-67;Mki67	Q61769;Q7TSF6	Ki-67 protein;Mki67 protein	-0.221025	1.88918	2.11021		+	0.926155	0.0449108	S	2150		chromosome, centromeric region;condensed chromosome;intracellular;nucleus;chromosome;nucleolus;cytoplasm;organelle;membrane-bounded organelle;non-membrane-bounded organelle;intracellular organelle;intracellular membrane-bounded organelle;intracellular non-membrane-bounded organelle;organelle part;intracellular part;chromosomal part;nuclear part;intracellular organelle part;cell part	meiosis;cell proliferation;cellular process;cell cycle process;cell cycle phase	binding;protein binding;protein C-terminus binding		1	71.7474	2
2459	_(ac)pSSEAETQQPPAAPAAALSAADTKPGSTGSGAGSGGPGGLTSAAPAGGDKK_	_____MSSEAETQ	Msy1;Msy-1;Nsep1;Yb1;Ybx1;RP24-363D14.2-001	P62960;Q3UBT1;Q60950;Q60951;Q71V06;Q810K5;Q8BRJ5	CCAAT-binding transcription factor I subunit A;DNA-binding protein B;Enhancer factor I subunit A;Nuclease-sensitive element-binding protein 1;Y-box transcription factor;Y-box-binding protein 1;Putative uncharacterized protein;Y box protein 1;MYB-1a;MYB-1b;Y box transcription factor	-0.641798	1.46359	2.10539			0.469817	0.126542	S	2		nucleus;cytoplasm;stress granule;ribonucleoprotein complex;macromolecular complex;organelle;membrane-bounded organelle;intracellular organelle;intracellular membrane-bounded organelle;intracellular part;cytoplasmic part;cell part	in utero embryonic development;nucleobase, nucleoside, nucleotide and nucleic acid metabolic process;transcription;regulation of transcription, DNA-dependent;RNA processing;mRNA processing;nitrogen compound metabolic process;metabolic process;RNA splicing;biosynthetic process;macromolecule biosynthetic process;embryonic development;embryonic development ending in birth or egg hatching;regulation …	nucleic acid binding;DNA binding;single-stranded DNA binding;RNA binding;binding;protein binding;structure-specific DNA binding		0.814546	6.43193	1
1964	_NSGpTPGLQVPVpSPTVPVQNQK_	GLQVPVSPTVPVQ	All1;Hrx;Mll;Mll1;mKIAA4050;All1;Hrx;Mll;Mll1	P55200-1;P55200;Q5DTR3;P55200-2;Q80XM0	ALL-1;C-terminal cleavage product of 180 kDa;Histone-lysine N-methyltransferase MLL;MLL cleavage product C180;MLL cleavage product N320;N-terminal cleavage product of 320 kDa;Zinc finger protein HRX;MKIAA4050 protein;ALL-1;C-terminal cleavage product of 180 kDa;Histone-lysine N-methyltransferase MLL;MLL cleavage product C180;MLL cleavage product N320;N-terminal cleavage product of 320 kDa;Zinc fi…	-1.27285	0.829588	2.10244			0.661095	0.390322	S	3032	ERK/MAPK;Proline-directed;WW GroupIV	nucleus;macromolecular complex;methyltransferase complex;histone methyltransferase complex;organelle;membrane-bounded organelle;intracellular organelle;intracellular membrane-bounded organelle;protein complex;organelle part;intracellular part;nuclear part;intracellular organelle part;nucleoplasm part;cell part	regionalization;nucleobase, nucleoside, nucleotide and nucleic acid metabolic process;DNA metabolic process;DNA modification;DNA alkylation;DNA methylation;chromatin organization;transcription;regulation of transcription, DNA-dependent;regulation of transcription from RNA polymerase II promoter;protein complex assembly;protein modification process;protein amino acid acetylation;protein amino acid…	nucleic acid binding;DNA binding;chromatin binding;catalytic activity;binding;protein binding;methyltransferase activity;N-methyltransferase activity;zinc ion binding;protein methyltransferase activity;S-adenosylmethionine-dependent methyltransferase activity;lysine N-methyltransferase activity;protein-lysine N-methyltransferase activity;transferase activity;transferase activity, transferring one…		0.818531	6.56107	2
2071	_GGYHGpSLEESLGGPM(ox)K_	RGGYHGSLEESLG	Hivep2;Mibp1	Q3UHF7;B2RWU2	Human immunodeficiency virus type I enhancer-binding protein 2 homolog;Myc intron-binding protein 1;Transcription factor HIVEP2;Immunodeficiency virus type I enhancer binding protein 2	-1.05662	1.03443	2.09104			0.772415	0.242332	S	314	CK2;GSK3	intracellular;nucleus;transcription factor complex;macromolecular complex;organelle;membrane-bounded organelle;intracellular organelle;intracellular membrane-bounded organelle;protein complex;organelle part;intracellular part;nuclear part;intracellular organelle part;nucleoplasm part;cell part	nucleobase, nucleoside, nucleotide and nucleic acid metabolic process;transcription;nitrogen compound metabolic process;cell communication;signal transduction;metabolic process;biosynthetic process;macromolecule biosynthetic process;regulation of biosynthetic process;cellular process;regulation of gene expression;regulation of macromolecule biosynthetic process;regulation of nucleobase, nucleosid…	nucleic acid binding;DNA binding;transcription factor activity;binding;zinc ion binding;transcription regulator activity;ion binding;cation binding;metal ion binding;transition metal ion binding		0.990807	20.3283	1
2330	_ENPPGPPIAASAPGPSQSLGLNVHNM(ox)pTPApTSPIGAAGVAHR_	LNVHNMTPATSPI	Ube4b;Ufd2;RP23-173D8.1-001;mKIAA0684;RP23-173D8.1-001;Ube4b;RP23-173D8.1-003;Ube4b;RP23-173D8.1-003;Ube4b	Q9ES00;B2KFK2;Q6NWW1;Q80TU3;Q6DID4;B2KFK1;Q3V426	Ubiquitin conjugation factor E4 B;Ubiquitin fusion degradation protein 2;Ufd2a;Ubiquitination factor E4B, UFD2 homolog (S. cerevisiae);MKIAA0684 protein;Ubiquitination factor E4B, UFD2 homolog (S. cerevisiae);Ubiquitination factor E4B, UFD2 homolog (S. cerevisiae);Putative uncharacterized protein;Ubiquitination factor E4B, UFD2 homolog (S. cerevisiae)	-0.736848	1.35292	2.08976			0.834813	0.137606	T	61	Proline-directed	ubiquitin ligase complex;nucleus;cytoplasm;macromolecular complex;organelle;membrane-bounded organelle;intracellular organelle;intracellular membrane-bounded organelle;protein complex;intracellular part;cell part	protein polyubiquitination;protein folding;protein modification process;proteolysis;ubiquitin-dependent protein catabolic process;apoptosis;metabolic process;cell death;catabolic process;macromolecule catabolic process;response to radiation;response to UV;response to light stimulus;response to abiotic stimulus;cellular process;programmed cell death;death;protein ubiquitination;protein metabolic p…	catalytic activity;ubiquitin-protein ligase activity;binding;protein binding;ligase activity;ligase activity, forming carbon-nitrogen bonds;acid-amino acid ligase activity;small conjugating protein ligase activity;enzyme binding;ubiquitin-ubiquitin ligase activity;unfolded protein binding	Ubiquitin mediated proteolysis	0.968311	16.7906	2
2387	_LGpSLSARpSDSEATISR_	RRTRLGSLSARSD	Cep170;Kiaa0470	Q6A065-1;Q6A065	Centrosomal protein of 170 kDa	-0.688317	1.39996	2.08828			0.616892	0.0791786	S	1150	CAMK2;CK1;PKA/AKT	cytoplasm;centriole;spindle;cytoskeleton;microtubule;organelle;non-membrane-bounded organelle;intracellular organelle;intracellular non-membrane-bounded organelle;organelle part;intracellular part;cytoskeletal part;cytoplasmic part;intracellular organelle part;microtubule organizing center part;cell part				0.999992	51.0183	2
200	_SLpSYpSPVER_	SRSLSYSPVERRQ	Srrm2;Kiaa0324;Srrm2;Kiaa0324;Srrm2;Kiaa0324;Srrm2	Q05BN4;Q05CY4;Q8BTI8-1;Q8BTI8;Q8BTI8-2;Q8BTI8-3	Srrm2 protein;Serine/arginine repetitive matrix protein 2;Serine/arginine repetitive matrix protein 2;Serine/arginine repetitive matrix protein 2	-0.793272	1.29428	2.08755		+	0.0852604	0.0220068	S	2648	CK1;CK2;NEK6;Proline-directed	Cajal body;nuclear body;nuclear speck;organelle part;intracellular part;nuclear part;intracellular organelle part;nucleoplasm part;cell part;nucleus;spliceosomal complex;ribonucleoprotein complex;macromolecular complex;organelle;membrane-bounded organelle;intracellular organelle;intracellular membrane-bounded organelle	nucleobase, nucleoside, nucleotide and nucleic acid metabolic process;RNA processing;mRNA processing;nitrogen compound metabolic process;metabolic process;RNA splicing;cellular process;RNA metabolic process;mRNA metabolic process;cellular biopolymer metabolic process;macromolecule metabolic process;biopolymer metabolic process;cellular metabolic process;primary metabolic process;cellular macromol…	binding;protein binding;protein domain specific binding;protein N-terminus binding;C2H2 zinc finger domain binding		0.999766	36.3077	2
2122	_SDpSGGSSSEPFER_	PRERSDSGGSSSE	Bat2;mKIAA4178	Q7TSC1;Q5DTJ4;Q9CRP0;Q9CRP1;Q9CRU5	HLA-B-associated transcript 2;Large proline-rich protein BAT2;MKIAA4178 protein;Putative uncharacterized protein	-0.976373	1.11048	2.08685			1	1	S	761	CAMK2;F box bTrCP;GSK3;PKA/AKT	nucleus;cytoplasm;organelle;membrane-bounded organelle;intracellular organelle;intracellular membrane-bounded organelle;intracellular part;cell part				0.915922	10.3718	1
3729	_NLpSFDELYPLGAEK_	EEAKNLSFDELYP	Ahctf1;Elys	Q8CJF7	Embryonic large molecule derived from yolk sac;Protein ELYS;Protein MEL-28;Putative AT-hook-containing transcription factor 1	-0.0694305	2.01561	2.08504		+	0.225285	0.0109595	S	1541	CK2	kinetochore;condensed chromosome kinetochore;chromatin;nucleus;nuclear pore;nucleoplasm;cytoplasm;nuclear matrix;Nup107-160 complex;macromolecular complex;organelle;membrane-bounded organelle;non-membrane-bounded organelle;intracellular organelle;intracellular membrane-bounded organelle;intracellular non-membrane-bounded organelle;protein complex;organelle part;intracellular part;membrane part;ch…	nuclear division;cytokinesis;nucleobase, nucleoside, nucleotide and nucleic acid metabolic process;transcription;protein complex assembly;nitrogen compound metabolic process;transport;organelle organization;nucleus organization;nuclear pore organization;cell cycle;mitosis;multicellular organismal development;metabolic process;biosynthetic process;macromolecule biosynthetic process;regulation of b…	nucleic acid binding;DNA binding;transcription factor activity;binding;transcription regulator activity		0.999996	53.7603	1
2771	_LQPLTSVDpSDNDFVpTPKPR_	SDNDFVTPKPRRT	Capd2;Cnap1;Kiaa0159;Ncapd2;Capd2;Cnap1;Kiaa0159;Ncapd2	Q8K2Z4-2;Q8K2Z4;Q8K2Z4-1	Chromosome condensation-related SMC-associated protein 1;Chromosome-associated protein D2;Condensin complex subunit 1;Non-SMC condensin I complex subunit D2;XCAP-D2 homolog;Chromosome condensation-related SMC-associated protein 1;Chromosome-associated protein D2;Condensin complex subunit 1;Non-SMC condensin I complex subunit D2;XCAP-D2 homolog	-0.44672	1.63724	2.08396			0.780573	0.0869528	T	1329	CDK1;Proline-directed	nuclear chromosome;condensed chromosome;condensin complex;nucleus;chromosome;cytoplasm;macromolecular complex;organelle;membrane-bounded organelle;non-membrane-bounded organelle;intracellular organelle;intracellular membrane-bounded organelle;intracellular non-membrane-bounded organelle;protein complex;organelle part;intracellular part;chromosomal part;nuclear part;intracellular organelle part;ce…	nuclear division;DNA packaging;organelle organization;cell cycle;mitosis;cellular process;cellular component organization;cell cycle process;cell cycle phase;chromosome condensation;organelle fission;chromosome organization;cell division	binding;protein binding	Cell cycle - yeast	0.986864	16.5642	2
1916	_SFpSEHDLAQLR_	KRDRSFSEHDLAQ	spir-2;Spire2;spir-2;Spire2	Q8K1S6-1;Q8K1S6;Q8K1S6-2	Protein spire homolog 2;Protein spire homolog 2	-1.45425	0.62765	2.0819			0.991688	0.545185	S	445	CAMK2;CK2;PKA/AKT	cytoplasm;cytoskeleton;organelle;non-membrane-bounded organelle;intracellular organelle;intracellular non-membrane-bounded organelle;intracellular part;cell part	transport;establishment of localization	actin binding;binding;protein binding;cytoskeletal protein binding;zinc ion binding;ion binding;cation binding;metal ion binding;transition metal ion binding	Dorso-ventral axis formation	1	67.6908	1
2606	_pSAVFNGpSILRR_	GDIMERSAVFNGS	Brca1;RP23-328K2.8-001;BRCA1;Brca1	A2A4Q4;B0FT00;B8Y8T1;B9VPZ7;Q3UMS5;Q6NV63;Q99LI1;Q9Z1D2;P48754	Breast cancer 1;Brca1;Breast cancer associated 1;Mutant breast cancer associated 1;Putative uncharacterized protein;Brca1 protein;Breast cancer type 1 susceptibility protein homolog	-0.541374	1.53466	2.07604			0.183104	0.107994	S	1137		condensed chromosome;intracellular;nucleus;chromosome;cytoplasm;mitochondrial matrix;organelle;membrane-bounded organelle;non-membrane-bounded organelle;intracellular organelle;intracellular membrane-bounded organelle;intracellular non-membrane-bounded organelle;organelle part;intracellular part;mitochondrial part;cytoplasmic part;intracellular organelle part;cell part;ubiquitin ligase complex;nu…	nucleobase, nucleoside, nucleotide and nucleic acid metabolic process;DNA metabolic process;DNA replication;DNA repair;nitrogen compound metabolic process;response to stress;response to DNA damage stimulus;organelle organization;centrosome cycle;brain development;dosage compensation;response to nutrient;metabolic process;dosage compensation, by inactivation of X chromosome;biosynthetic process;ma…	nucleic acid binding;DNA binding;damaged DNA binding;binding;protein binding;zinc ion binding;ion binding;cation binding;metal ion binding;transition metal ion binding;transcription regulator activity;catalytic activity;ubiquitin-protein ligase activity;ligase activity;ligase activity, forming carbon-nitrogen bonds;acid-amino acid ligase activity;small conjugating protein ligase activity	Ubiquitin mediated proteolysis	1	57.7275	2
2607	_pSAVFNGpSILRR_	SAVFNGSILRRES	Brca1;RP23-328K2.8-001;BRCA1;Brca1	A2A4Q4;B0FT00;B8Y8T1;B9VPZ7;Q3UMS5;Q6NV63;Q99LI1;Q9Z1D2;P48754	Breast cancer 1;Brca1;Breast cancer associated 1;Mutant breast cancer associated 1;Putative uncharacterized protein;Brca1 protein;Breast cancer type 1 susceptibility protein homolog	-0.541374	1.53466	2.07604			0.183104	0.107994	S	1143		condensed chromosome;intracellular;nucleus;chromosome;cytoplasm;mitochondrial matrix;organelle;membrane-bounded organelle;non-membrane-bounded organelle;intracellular organelle;intracellular membrane-bounded organelle;intracellular non-membrane-bounded organelle;organelle part;intracellular part;mitochondrial part;cytoplasmic part;intracellular organelle part;cell part;ubiquitin ligase complex;nu…	nucleobase, nucleoside, nucleotide and nucleic acid metabolic process;DNA metabolic process;DNA replication;DNA repair;nitrogen compound metabolic process;response to stress;response to DNA damage stimulus;organelle organization;centrosome cycle;brain development;dosage compensation;response to nutrient;metabolic process;dosage compensation, by inactivation of X chromosome;biosynthetic process;ma…	nucleic acid binding;DNA binding;damaged DNA binding;binding;protein binding;zinc ion binding;ion binding;cation binding;metal ion binding;transition metal ion binding;transcription regulator activity;catalytic activity;ubiquitin-protein ligase activity;ligase activity;ligase activity, forming carbon-nitrogen bonds;acid-amino acid ligase activity;small conjugating protein ligase activity	Ubiquitin mediated proteolysis	1	57.7275	2
2081	_pSVGDGETVEFDVVEGEK_	PRKYLRSVGDGET	Msy1;Msy-1;Nsep1;Yb1;Ybx1;RP24-363D14.2-001;Csda;Msy4;Ybx3;Csda;Msy4;Ybx3;Csda;Csda;Csda;oxyR;Msy2;Ybx2;Ybx2;Msy2;Ybx2	P62960;Q3UBT1;Q60950;Q60951;Q71V06;Q810K5;Q8BRJ5;Q9JKB3-1;Q9JKB3;Q8BPG0;Q9JKB3-2;Q68G78;Q61478;Q64369;Q9Z2C8-1;Q9Z2C8;B2RUF0;Q9Z2C8-2;Q3TTC8	CCAAT-binding transcription factor I subunit A;DNA-binding protein B;Enhancer factor I subunit A;Nuclease-sensitive element-binding protein 1;Y-box transcription factor;Y-box-binding protein 1;Putative uncharacterized protein;Y box protein 1;MYB-1a;MYB-1b;Y box transcription factor;Cold shock domain-containing protein A;DNA-binding protein A;Y-box protein 3;Putative uncharacterized protein;Cold s…	-1.0361	1.03919	2.0753			0.619163	0.268127	S	100	CK2	nucleus;cytoplasm;stress granule;ribonucleoprotein complex;macromolecular complex;organelle;membrane-bounded organelle;intracellular organelle;intracellular membrane-bounded organelle;intracellular part;cytoplasmic part;cell part;polysome;cell-cell junction;gap junction;cell junction;membrane part;plasma membrane part	in utero embryonic development;nucleobase, nucleoside, nucleotide and nucleic acid metabolic process;transcription;regulation of transcription, DNA-dependent;RNA processing;mRNA processing;nitrogen compound metabolic process;metabolic process;RNA splicing;biosynthetic process;macromolecule biosynthetic process;embryonic development;embryonic development ending in birth or egg hatching;regulation …	nucleic acid binding;DNA binding;single-stranded DNA binding;RNA binding;binding;protein binding;structure-specific DNA binding;mRNA binding;mRNA 3'-UTR binding;transcription repressor activity;transcription regulator activity;chromatin binding;lipid binding;ribonucleoprotein binding;translation regulator activity	Tight junction	0.995114	23.0895	1
65	_AAAGAGGpSLR_	AAGAGGSLRAQVE	Kiaa1813;Lapser1;Lzts2	Q91YU6	Leucine zipper putative tumor suppressor 2;Protein LAPSER1	-1.52512	0.548755	2.07387	+		0.0305243	0.581483	S	572		cytoplasm;microtubule organizing center;cytoskeleton;microtubule;membrane;midbody;organelle;non-membrane-bounded organelle;intracellular organelle;intracellular non-membrane-bounded organelle;organelle part;intracellular part;cytoskeletal part;cytoplasmic part;intracellular organelle part;cell part	nuclear division;organelle organization;cell cycle;mitosis;cell communication;signal transduction;cell surface receptor linked signal transduction;cellular process;regulation of cell death;positive regulation of cell death;cellular component organization;Wnt receptor signaling pathway;cell cycle process;cell cycle phase;organelle fission;positive regulation of biological process;positive regulati…	binding;protein binding		1	112.491	1
2174	_RIPpSAVSpSPLNpSPLDR_	VSSPLNSPLDRSG	Nup153	Q3TA10;Q3V3W1;Q80UN3;Q80WR0;Q8BRF6;Q8R2M9	Putative uncharacterized protein;Nup153 protein;Nucleoporin 153	-0.904242	1.16324	2.06748			1	1	S	339	CK1;CK2;Proline-directed	intracellular;cell part		binding;protein binding;zinc ion binding;ion binding;cation binding;metal ion binding;transition metal ion binding		0.999995	52.5342	3
2932	_DFVHLGApSPDTNGK_	FVHLGASPDTNGK	Irf3;IRF3;mCG_23141;Irf3	P70671;O54726;Q3U9K6;Q3UJM9;C0IXK2	Interferon regulatory factor 3;Interferon regulatory factor-3;Interferon regulatory factor 3, isoform CRA_a;Putative uncharacterized protein;Interferon regulatory factor 3 transcript variant a	-0.367949	1.69698	2.06493			0.520943	0.0736791	S	123	NEK6;Proline-directed	nucleus;cytoplasm;organelle;membrane-bounded organelle;intracellular organelle;intracellular membrane-bounded organelle;intracellular part;cell part	response to molecule of bacterial origin;nucleobase, nucleoside, nucleotide and nucleic acid metabolic process;transcription;regulation of transcription, DNA-dependent;nitrogen compound metabolic process;cell communication;signal transduction;cell surface receptor linked signal transduction;metabolic process;biosynthetic process;macromolecule biosynthetic process;response to biotic stimulus;respo…	nucleic acid binding;DNA binding;transcription factor activity;binding;protein binding;transcription regulator activity;identical protein binding;protein homodimerization activity;protein dimerization activity	Toll-like receptor signaling pathway	0.999961	44.1268	1
646	_LGpSEIRDSVV_	PRVRLGSEIRDSV	Kiaa1745;Sema4b;Semac;SemC	Q62179;Q8BIR6	Semaphorin-4B;Semaphorin-C;Putative uncharacterized protein	-0.128029	1.93622	2.06425			0.571607	0.0721278	S	816	CAMK2;PKA/AKT	membrane;integral to membrane;intrinsic to membrane;membrane part;cell part	multicellular organismal development;nervous system development;cellular process;cell differentiation;multicellular organismal process;developmental process;system development;anatomical structure development;cellular developmental process	signal transducer activity;receptor activity;molecular transducer activity	Axon guidance	1	90.6223	1
2145	_QLLSPSSFpSPSATPSQK_	LSPSSFSPSATPS	Pola2;Pola2;mCG_11781;Pola2;Pola2;Pola2;mCG_11781	P33611;Q3UZI8;Q8VDR3;Q9CTS2;Q8C2T6;Q3U6L8;Q8CIL1;Q3TQB1;Q922M1	DNA polymerase alpha 70 kDa subunit;DNA polymerase alpha subunit B;Putative uncharacterized protein;Polymerase (DNA directed), alpha 2;Polymerase (DNA directed), alpha 2, isoform CRA_c;Putative uncharacterized protein;Putative uncharacterized protein;Pola2 protein;Putative uncharacterized protein;Pola2 protein;Polymerase (DNA directed), alpha 2, isoform CRA_a	-0.937695	1.12633	2.06402			1	1	S	152	CK1;Proline-directed	nucleus;alpha DNA polymerase:primase complex;macromolecular complex;organelle;membrane-bounded organelle;intracellular organelle;intracellular membrane-bounded organelle;protein complex;organelle part;intracellular part;chromosomal part;nuclear part;intracellular organelle part;nuclear chromosome part;cell part	protein import into nucleus, translocation;nucleobase, nucleoside, nucleotide and nucleic acid metabolic process;DNA metabolic process;DNA replication;nitrogen compound metabolic process;transport;intracellular protein transport;metabolic process;biosynthetic process;macromolecule biosynthetic process;cellular process;protein transport;cellular macromolecule biosynthetic process;cellular biopolym…	nucleic acid binding;DNA binding;catalytic activity;DNA-directed DNA polymerase activity;binding;protein binding;transferase activity;transferase activity, transferring phosphorus-containing groups;nucleotidyltransferase activity;DNA polymerase activity;protein heterodimerization activity;protein dimerization activity	DNA replication	0.990073	20.1912	1
1904	_ILQEAQNLM(ox)ALpTNVDpTPLK_	QNLMALTNVDTPL	Cdc5l;Kiaa0432;mCG_18249	Q6A068;Q05DT4;Q3UCF2	Cdc5-like protein;Cell division cycle 5-related protein;Cdc5l protein;MCG18249, isoform CRA_a;Putative uncharacterized protein	-1.51897	0.54393	2.0629			0.542968	0.590064	T	373	CK2;FHA1 Rad53p	nucleus;spliceosomal complex;nucleolus;cytoplasm;nuclear body;nuclear speck;ribonucleoprotein complex;macromolecular complex;organelle;membrane-bounded organelle;non-membrane-bounded organelle;intracellular organelle;intracellular membrane-bounded organelle;intracellular non-membrane-bounded organelle;organelle part;intracellular part;nuclear part;intracellular organelle part;nucleoplasm part;cel…	nucleobase, nucleoside, nucleotide and nucleic acid metabolic process;transcription;RNA processing;mRNA processing;nitrogen compound metabolic process;cell cycle;metabolic process;RNA splicing;biosynthetic process;macromolecule biosynthetic process;regulation of biosynthetic process;cellular process;regulation of gene expression;regulation of macromolecule biosynthetic process;RNA metabolic proce…	nucleic acid binding;DNA binding;RNA binding;binding;protein binding;protein domain specific binding		1	107.983	2
1905	_ILQEAQNLM(ox)ALpTNVDpTPLK_	ALTNVDTPLKGGL	Cdc5l;Kiaa0432;mCG_18249	Q6A068;Q05DT4;Q3UCF2	Cdc5-like protein;Cell division cycle 5-related protein;Cdc5l protein;MCG18249, isoform CRA_a;Putative uncharacterized protein	-1.51897	0.54393	2.0629			0.651275	0.590064	T	377	CDK1;CDK2;ERK/MAPK;Proline-directed	nucleus;spliceosomal complex;nucleolus;cytoplasm;nuclear body;nuclear speck;ribonucleoprotein complex;macromolecular complex;organelle;membrane-bounded organelle;non-membrane-bounded organelle;intracellular organelle;intracellular membrane-bounded organelle;intracellular non-membrane-bounded organelle;organelle part;intracellular part;nuclear part;intracellular organelle part;nucleoplasm part;cel…	nucleobase, nucleoside, nucleotide and nucleic acid metabolic process;transcription;RNA processing;mRNA processing;nitrogen compound metabolic process;cell cycle;metabolic process;RNA splicing;biosynthetic process;macromolecule biosynthetic process;regulation of biosynthetic process;cellular process;regulation of gene expression;regulation of macromolecule biosynthetic process;RNA metabolic proce…	nucleic acid binding;DNA binding;RNA binding;binding;protein binding;protein domain specific binding		1	107.983	2
2207	_DQMEGpSPNSSESFEHIAR_	RDQMEGSPNSSES	Bat2d;Bat2d1;Bat2l2;Kiaa1096;Bat2d;Bat2d1;Bat2l2;Kiaa1096;Bat2d;Bat2d1;Bat2l2;Kiaa1096;Bat2d;Bat2d1;Bat2l2;Kiaa1096	Q3TLH4-2;Q3TLH4;Q3TLH4-1;Q3TLH4-5;Q3TLH4-3	BAT2 domain-containing protein 1;HLA-B-associated transcript 2-like 2;Protein BAT2-like 2;BAT2 domain-containing protein 1;HLA-B-associated transcript 2-like 2;Protein BAT2-like 2;BAT2 domain-containing protein 1;HLA-B-associated transcript 2-like 2;Protein BAT2-like 2;BAT2 domain-containing protein 1;HLA-B-associated transcript 2-like 2;Protein BAT2-like 2	-0.868605	1.19087	2.05947			0.873193	0.198727	S	755	GSK3;Proline-directed					0.999927	41.9185	1
255	_FARpSDDEQSSADKER_	KERFARSDDEQSS	Arnt;Arnt;mCG_16736	P53762-1;P53762;Q3U7X2;Q3URM6;Q921F3	Aryl hydrocarbon receptor nuclear translocator;Dioxin receptor, nuclear translocator;Hypoxia-inducible factor 1-beta;Putative uncharacterized protein;Aryl hydrocarbon receptor nuclear translocator;Aryl hydrocarbon receptor nuclear translocator, isoform CRA_c	-0.631523	1.42787	2.05939			0.381525	0.224374	S	77	CK2	nucleus;transcription factor complex;cytoplasm;macromolecular complex;organelle;membrane-bounded organelle;intracellular organelle;intracellular membrane-bounded organelle;protein complex;organelle part;intracellular part;nuclear part;intracellular organelle part;nucleoplasm part;cell part	response to hypoxia;regulation of cytokine production;positive regulation of cytokine production;embryonic placenta development;nucleobase, nucleoside, nucleotide and nucleic acid metabolic process;transcription;regulation of transcription, DNA-dependent;regulation of transcription from RNA polymerase II promoter;nitrogen compound metabolic process;response to stress;response to oxidative stress;…	nucleic acid binding;DNA binding;transcription factor activity;RNA polymerase II transcription factor activity;RNA polymerase II transcription factor activity, enhancer binding;transcription cofactor activity;transcription coactivator activity;signal transducer activity;receptor binding;binding;protein binding;transcription factor binding;transcription activator activity;aryl hydrocarbon receptor…	Pathways in cancer;Renal cell carcinoma	0.999989	50.2745	1
3137	_GHSDSSApSESEVSLLpSPVK_	SEVSLLSPVKNKH	Ppp4r2	Q0VGB7	Serine/threonine-protein phosphatase 4 regulatory subunit 2	-0.281006	1.77789	2.05889		+	0.746898	0.0260698	S	226	CDK1;CDK2;CK1;Proline-directed	cytoplasm;microtubule organizing center;cytoskeleton;organelle;non-membrane-bounded organelle;intracellular organelle;intracellular non-membrane-bounded organelle;organelle part;intracellular part;cytoskeletal part;cytoplasmic part;intracellular organelle part;cell part	nucleobase, nucleoside, nucleotide and nucleic acid metabolic process;RNA processing;mRNA processing;nitrogen compound metabolic process;metabolic process;RNA splicing;cellular process;RNA metabolic process;mRNA metabolic process;cellular biopolymer metabolic process;macromolecule metabolic process;biopolymer metabolic process;cellular metabolic process;primary metabolic process;cellular macromol…			0.999621	34.7591	2
1887	_DDGVFVQEVM(ox)QNpSPAAR_	QEVMQNSPAARTG	Ahnak;Ahnak;mCG_17833	A0JLR7;A0PJF4;Q3UYW8;Q6UIL4;Q8BKS2;Q8BRB8;Q8CGE7;Q8VDN3;Q8R2L7	Ahnak protein;Putative uncharacterized protein;AHNAK;Ahnak protein;MCG17833, isoform CRA_b	-1.65915	0.398798	2.05795			0.371947	0.706905	S	42	Proline-directed			binding;protein binding		1	148.94	1
3254	_pSVpSASHEGDVK_	GSRRSVSASHEGD	Lbr	Q3U9G9;Q811V7	Integral nuclear envelope inner membrane protein;Lamin-B receptor;Lamin B receptor	-0.241422	1.81624	2.05766			0.539916	0.0643606	S	103	CAMK2;PKA/AKT	nucleus;nuclear inner membrane;nuclear pore;nuclear lamina;membrane;integral to membrane;organelle inner membrane;organelle membrane;intrinsic to membrane;nuclear membrane;macromolecular complex;organelle;membrane-bounded organelle;intracellular organelle;intracellular membrane-bounded organelle;protein complex;organelle part;intracellular part;membrane part;nuclear part;intracellular organelle p…		nucleic acid binding;DNA binding;signal transducer activity;receptor activity;binding;protein binding;protein domain specific binding;molecular transducer activity;chromo shadow domain binding		0.97995	16.8768	2
1055	_MEEpSFSSK_	DFRMEESFSSKYV	Tmpo;mCG_10339;Tmpo;Lap2;Tmpo;Lap2;Tmpo;Lap2;Tmpo;Lap2;Tmpo	Q3U7B3;Q3U955;Q3UCI5;Q3UR33;Q3TNH0;Q61029-1;Q61029;Q61029-3;Q61029-2;Q61029-4;Q3TXQ1	Putative uncharacterized protein;Thymopoietin, isoform CRA_d;Putative uncharacterized protein;Lamina-associated polypeptide 2, isoforms beta/delta/epsilon/gamma;Thymopoietin isoforms beta/delta/epsilon/gamma;Lamina-associated polypeptide 2, isoforms beta/delta/epsilon/gamma;Thymopoietin isoforms beta/delta/epsilon/gamma;Lamina-associated polypeptide 2, isoforms beta/delta/epsilon/gamma;Thymopoiet…	0.156113	2.21237	2.05625		+	0.754301	0.0344141	S	384	PLK1	nuclear envelope;organelle envelope;envelope;organelle part;intracellular part;nuclear part;intracellular organelle part;cell part;nucleus;nuclear inner membrane;chromosome;membrane;integral to membrane;organelle inner membrane;organelle membrane;intrinsic to membrane;nuclear membrane;organelle;membrane-bounded organelle;non-membrane-bounded organelle;intracellular organelle;intracellular membran…	regulation of biosynthetic process;regulation of gene expression;regulation of macromolecule biosynthetic process;regulation of nucleobase, nucleoside, nucleotide and nucleic acid metabolic process;regulation of metabolic process;regulation of cellular metabolic process;regulation of cellular biosynthetic process;regulation of transcription;regulation of biological process;regulation of cellular …	binding;protein binding;nucleic acid binding;DNA binding		0.989249	20.0973	1
2857	_pTPEEGGYSYEISEK_	TEKTTRTPEEGGY	Mtap1b;Map1b;Mtap1b;Mtap5	A0PJ96;B2RQQ5;Q3TYV8;Q3TZM8;Q3UF78;Q3UPV4;Q8CAI9;Q8CFR9;P14873	Mtap1b protein;Microtubule-associated protein 1B;Putative uncharacterized protein;MAP1 light chain LC1;MAP1(X);MAP1.2;Microtubule-associated protein 1B	-0.401261	1.65254	2.0538			0.698618	0.0663838	T	1945	CK2;Proline-directed	cell fraction;soluble fraction;cytosol;cytoskeleton;microtubule associated complex;plasma membrane;postsynaptic density;membrane;axon;dendrite;growth cone;site of polarized growth;macromolecular complex;cell projection;neuron projection;cell soma;perikaryon;organelle;non-membrane-bounded organelle;intracellular organelle;intracellular non-membrane-bounded organelle;protein complex;organelle part;…	microtubule cytoskeleton organization;microtubule bundle formation;response to stress;organelle organization;cytoskeleton organization;microtubule-based process;negative regulation of microtubule depolymerization;nervous system development;axonogenesis;synaptogenesis;central nervous system development;response to nutrient;response to external stimulus;response to wounding;response to mechanical s…	actin binding;binding;protein binding;cytoskeletal regulatory protein binding;phospholipid binding;microtubule binding;cytoskeletal protein binding;lipid binding;tubulin binding;protein complex binding		0.964376	15.1377	1
3841	_pSLGTHpSPAVLKpTIIK_	KSLGTHSPAVLKT	Ki-67;Mki67	Q61769;Q7TSF6	Ki-67 protein;Mki67 protein	-0.0309395	2.02262	2.05356		+	0.349489	0.0313139	S	504	Proline-directed	chromosome, centromeric region;condensed chromosome;intracellular;nucleus;chromosome;nucleolus;cytoplasm;organelle;membrane-bounded organelle;non-membrane-bounded organelle;intracellular organelle;intracellular membrane-bounded organelle;intracellular non-membrane-bounded organelle;organelle part;intracellular part;chromosomal part;nuclear part;intracellular organelle part;cell part	meiosis;cell proliferation;cellular process;cell cycle process;cell cycle phase	binding;protein binding;protein C-terminus binding		0.868696	8.20315	3
3645	_IQQALTpSPLPVpTPPLEGTHR_	TSPLPVTPPLEGT	Kiaa4120;Phactr4;Kiaa4120;Phactr4;RP23-63D8.1-003;Kiaa4120;Phactr4	Q501J7-1;Q501J7;Q501J7-2;A2ALF7;Q501J7-3	Phosphatase and actin regulator 4;Phosphatase and actin regulator 4;Phosphatase and actin regulator 4	-0.0964465	1.95528	2.05173		+	0.498644	0.0339046	T	425	ERK/MAPK;FHA2 Rad53p;NEK6;Proline-directed;WW GroupIV			actin binding;enzyme inhibitor activity;phosphoprotein phosphatase inhibitor activity;binding;protein binding;cytoskeletal protein binding;phosphatase regulator activity;phosphatase inhibitor activity;protein phosphatase regulator activity;enzyme regulator activity		0.996919	25.2615	2
2788	_SNpSLSEQLTVNSNPDTVK_	LRSKSNSLSEQLT	Fkbp133;Fkbp15;Kiaa0674;Fkbp133;Fkbp15;Kiaa0674;Cdc26;Fkbp15;RP23-64F17.7-002;Cdc26;Fkbp15;RP23-64F17.7-005;Cdc26;Fkbp15;RP23-64F17.7-004	Q6P9Q6-2;Q6P9Q6;Q6P9Q6-1;B2RQ18;Q80YW9;Q80YW6;Q80YW7	133 kDa FK506-binding protein;FK506-binding protein 15;WASP and FKBP-like;133 kDa FK506-binding protein;FK506-binding protein 15;WASP and FKBP-like;Fkbp15 protein;FK506 binding protein 15;FK506 binding protein 15;FK506 binding protein 15	-0.436355	1.61339	2.04974			0.549638	0.0787182	S	344	CK1;CK2	cytoplasm;endosome;early endosome;actin filament;axon;growth cone;site of polarized growth;cell projection;neuron projection;organelle;membrane-bounded organelle;intracellular organelle;intracellular membrane-bounded organelle;organelle part;intracellular part;cytoskeletal part;cytoplasmic part;intracellular organelle part;cell part	protein folding;transport;endocytosis;metabolic process;cellular process;membrane invagination;cellular component organization;membrane organization;vesicle-mediated transport;protein metabolic process;cellular biopolymer metabolic process;macromolecule metabolic process;biopolymer metabolic process;cellular metabolic process;primary metabolic process;cellular macromolecule metabolic process;cell…	peptidyl-prolyl cis-trans isomerase activity;actin binding;catalytic activity;binding;protein binding;cytoskeletal protein binding;isomerase activity;cis-trans isomerase activity		0.827411	6.88761	1
2251	_HNPQpSPLQESSATLK_	SRHNPQSPLQESS	Hdac6;RP23-198C2.1-001;Hdac6;RP23-198C2.1-003;Hdac6;RP23-198C2.1-005	Q9Z2V5;B1AUA6;Q3U4Q5;Q8CGC3;Q3UG37;B1AUA8	Histone deacetylase 6;Histone deacetylase mHDA2;Putative uncharacterized protein;Hdac6 protein;Histone deacetylase 6;Putative uncharacterized protein;Histone deacetylase 6	-0.810503	1.23623	2.04673			0.678188	0.17868	S	21	ERK/MAPK;Proline-directed;WW GroupIV	nucleus;cytoplasm;cytosol;microtubule;cytoplasmic microtubule;macromolecular complex;organelle;membrane-bounded organelle;intracellular organelle;intracellular membrane-bounded organelle;protein complex;organelle part;intracellular part;cytoskeletal part;cytoplasmic part;intracellular organelle part;cell part;histone deacetylase complex;microtubule associated complex;caveola;inclusion body;aggres…	protein polyubiquitination;nucleobase, nucleoside, nucleotide and nucleic acid metabolic process;chromatin organization;transcription;protein modification process;protein amino acid deacetylation;proteolysis;ubiquitin-dependent protein catabolic process;nitrogen compound metabolic process;organelle organization;negative regulation of microtubule depolymerization;metabolic process;catabolic proces…	actin binding;catalytic activity;histone deacetylase activity;binding;protein binding;microtubule binding;cytoskeletal protein binding;zinc ion binding;tubulin binding;hydrolase activity;hydrolase activity, acting on carbon-nitrogen (but not peptide) bonds;hydrolase activity, acting on carbon-nitrogen (but not peptide) bonds, in linear amides;deacetylase activity;small conjugating protein binding…		0.99999	53.3502	1
116	_VGpSPLTLTDAQTR_	TTTRVGSPLTLTD	Armrp;Pkp4;Armrp;Pkp4;RP23-311G5.1-004;Pkp4;RP23-311G5.1-002	Q68FH0-1;Q68FH0;Q68FH0-2;A2AS45;Q05D18;Q3UIX3;A2AS44	Armadillo-related protein;Plakophilin-4;Armadillo-related protein;Plakophilin-4;Plakophilin 4;Pkp4 protein;Putative uncharacterized protein;Plakophilin 4	-1.0467	0.993206	2.03991			0.106058	0.473862	S	313	CAMK2;CK1;ERK/MAPK;Proline-directed	cell-cell junction;cell junction;desmosome;membrane part;plasma membrane part;cell part;anchoring junction	cell adhesion;cellular process;biological adhesion	binding;protein binding		0.983892	18.6057	1
1541	_M(ox)YFPDVEFDIKpSPK_	VEFDIKSPKFKAE	Ahnak	A0JLR7;A0PJF4;Q3UYW8;Q6UIL4;Q8BKS2;Q8BRB8;Q8CGE7;Q8VDN3	Ahnak protein;Putative uncharacterized protein;AHNAK	0.60832	2.64503	2.03671		+	0.3178	6.52927e-05	S	4879	CDK1;Proline-directed			binding;protein binding		1	73.1834	1
2398	_(ac)M(ox)QEMNLLPTPEpSPVTR_	LLPTPESPVTRQE	Psmc3;RP23-263H8.1-009;Psmc3;RP23-263H8.1-001;Psmc3;RP23-263H8.1-002;Psmc3;Tbp1	B7ZCF1;Q8BUP7;Q3THI5;Q3TKC2;Q3TKG4;Q3U8Y7;Q3UD94;Q99JN8;A2AGN7;O88685	Proteasome (Prosome, macropain) 26S subunit ATPase 3;Putative uncharacterized protein;Putative uncharacterized protein;Proteasome (Prosome, macropain) 26S subunit ATPase 3;Proteasome (Prosome, macropain) 26S subunit, ATPase 3;Proteasome (Prosome, macropain) 26S subunit ATPase 3;26S protease regulatory subunit 6A;26S proteasome AAA-ATPase subunit RPT5;Proteasome 26S subunit ATPase 3;Tat-binding pr…	-0.681119	1.35303	2.03415			0.300099	0.160206	S	12	ERK/MAPK;Proline-directed;WW GroupIV	proteasome complex;nucleus;cytoplasm;macromolecular complex;organelle;membrane-bounded organelle;intracellular organelle;intracellular membrane-bounded organelle;protein complex;intracellular part;cell part	blastocyst development;metabolic process;catabolic process;macromolecule catabolic process;protein metabolic process;protein catabolic process;developmental process;macromolecule metabolic process;biopolymer metabolic process;biopolymer catabolic process;primary metabolic process;anatomical structure development	nucleotide binding;nucleoside binding;purine nucleoside binding;catalytic activity;binding;protein binding;ATP binding;pyrophosphatase activity;hydrolase activity;hydrolase activity, acting on acid anhydrides;hydrolase activity, acting on acid anhydrides, in phosphorus-containing anhydrides;purine nucleotide binding;nucleoside-triphosphatase activity;adenyl nucleotide binding;ribonucleotide bindi…	Proteasome	0.84305	8.02119	1
1827	_IpSASpSATRELDELMASLSDFK_	QQQTRISASSATR	Pxn;paxillin;Pxn	Q8VI36-1;Q8VI36;O88294;Q8VI36-2;Q3UG90;Q99LE7	Paxillin;Paxillin beta;Paxillin;Putative uncharacterized protein;Pxn protein	-2.70627	-0.673556	2.03272			1	1	S	258	PKA	cytoplasm;cytoskeleton;adherens junction;cell-substrate adherens junction;focal adhesion;lamellipodium;cell junction;cell-substrate junction;cell leading edge;cell projection;organelle;non-membrane-bounded organelle;intracellular organelle;intracellular non-membrane-bounded organelle;intracellular part;membrane part;plasma membrane part;cell part;anchoring junction	activation of MAPK activity;morphogenesis of a branching structure;protein modification process;protein amino acid phosphorylation;phosphorus metabolic process;phosphate metabolic process;cell motion;organelle organization;cytoskeleton organization;cell-substrate junction assembly;cell communication;cell adhesion;cell-matrix adhesion;signal transduction;cell surface receptor linked signal transdu…	structural molecule activity;binding;protein binding;zinc ion binding;protein domain specific binding;receptor signaling complex scaffold activity;protein complex scaffold;ion binding;cation binding;metal ion binding;transition metal ion binding;BH domain binding;BH4 domain binding	Chemokine signaling pathway;VEGF signaling pathway;Focal adhesion;Leukocyte transendothelial migration;Regulation of actin cytoskeleton	0.981644	17.1513	2
2543	_HpSPLLKpSPFGK_	ILRSRHSPLLKSP	Kif20a;Rab6kifl	P97329	Kinesin-like protein 174;Kinesin-like protein KIF20A;Rab6-interacting kinesin-like protein;Rabkinesin-6	-0.585714	1.44466	2.03037			0.25377	0.122622	S	876	CK1;PKA;Proline-directed	Golgi apparatus;microtubule;organelle;membrane-bounded organelle;intracellular organelle;intracellular membrane-bounded organelle;organelle part;intracellular part;cytoskeletal part;cytoplasmic part;intracellular organelle part;cell part	transport;microtubule-based process;microtubule-based movement;cellular process;protein transport;establishment of protein localization;establishment of localization	nucleotide binding;nucleoside binding;purine nucleoside binding;motor activity;microtubule motor activity;catalytic activity;binding;protein binding;ATP binding;pyrophosphatase activity;hydrolase activity;hydrolase activity, acting on acid anhydrides;hydrolase activity, acting on acid anhydrides, in phosphorus-containing anhydrides;purine nucleotide binding;nucleoside-triphosphatase activity;aden…		1	129.932	2
2544	_HpSPLLKpSPFGK_	HSPLLKSPFGKKY	Kif20a;Rab6kifl	P97329	Kinesin-like protein 174;Kinesin-like protein KIF20A;Rab6-interacting kinesin-like protein;Rabkinesin-6	-0.585714	1.44466	2.03037			0.25377	0.122622	S	881	NEK6;Proline-directed	Golgi apparatus;microtubule;organelle;membrane-bounded organelle;intracellular organelle;intracellular membrane-bounded organelle;organelle part;intracellular part;cytoskeletal part;cytoplasmic part;intracellular organelle part;cell part	transport;microtubule-based process;microtubule-based movement;cellular process;protein transport;establishment of protein localization;establishment of localization	nucleotide binding;nucleoside binding;purine nucleoside binding;motor activity;microtubule motor activity;catalytic activity;binding;protein binding;ATP binding;pyrophosphatase activity;hydrolase activity;hydrolase activity, acting on acid anhydrides;hydrolase activity, acting on acid anhydrides, in phosphorus-containing anhydrides;purine nucleotide binding;nucleoside-triphosphatase activity;aden…		1	129.932	2
2894	_pSPEAEEEEEQVMVR_	SQEFLRSPEAEEE	Nes;Nes	Q6P5H2-1;Q6P5H2;Q6P5H2-2;Q8R228	Nestin;Nestin;Nes protein	-0.382545	1.64525	2.0278	+		0.00468846	0.0676563	S	963	Proline-directed	intracellular;cytoplasm;cytoskeleton;intermediate filament;organelle;non-membrane-bounded organelle;intracellular organelle;intracellular non-membrane-bounded organelle;organelle part;intracellular part;cytoskeletal part;intracellular organelle part;cell part	nervous system development;response to radiation;response to external stimulus;response to abiotic stimulus;anatomical structure morphogenesis;cellular process;response to extracellular stimulus;response to ionizing radiation;cellular component organization;cell projection organization;response to nutrient levels;developmental process;cellular component morphogenesis;cell part morphogenesis;respo…	structural molecule activity		1	56.7541	1
768	_AVPPVpSPELR_	KAVPPVSPELRRP	D8Ertd457e;Kiaa1802;Zfp828;Znf828	Q8K327	Zinc finger protein 828	-0.0281448	1.99942	2.02757		+	0.988248	0.000542114	S	405	ERK/MAPK;Proline-directed;WW GroupIV	intracellular;cell part		binding;zinc ion binding;ion binding;cation binding;metal ion binding;transition metal ion binding		1	64.2247	1
1931	_SPAYTPQNVDpSESESGSSIAER_	TPQNVDSESESGS	Crsp210;Drip205;Med1;Pbp;Pparbp;Trap220;Trip2;Crsp210;Drip205;Med1;Pbp;Pparbp;Trap220;Trip2	Q925J9-1;Q925J9;Q925J9-4	Mediator complex subunit 1;Mediator of RNA polymerase II transcription subunit 1;Peroxisome proliferator-activated receptor-binding protein;Thyroid hormone receptor-associated protein complex 220 kDa component;Thyroid receptor-interacting protein 2;Mediator complex subunit 1;Mediator of RNA polymerase II transcription subunit 1;Peroxisome proliferator-activated receptor-binding protein;Thyroid ho…	-1.40021	0.623843	2.02405			0.135805	0.497332	S	1465	CK2;GSK3	nucleus;mediator complex;macromolecular complex;organelle;membrane-bounded organelle;intracellular organelle;intracellular membrane-bounded organelle;protein complex;organelle part;intracellular part;nuclear part;intracellular organelle part;nucleoplasm part;cell part	eye development;in utero embryonic development;morphogenesis of a branching structure;liver development;embryonic placenta development;morphogenesis of an epithelium;nucleobase, nucleoside, nucleotide and nucleic acid metabolic process;DNA metabolic process;DNA replication;transcription;transcription, DNA-dependent;transcription initiation;regulation of transcription, DNA-dependent;regulation of …	nucleic acid binding;DNA binding;chromatin binding;RNA polymerase II transcription factor activity;transcription cofactor activity;transcription coactivator activity;signal transducer activity;receptor activity;receptor binding;binding;protein binding;transcription factor binding;general RNA polymerase II transcription factor activity;RNA polymerase II transcription mediator activity;transcriptio…		0.963801	15.0363	1
4316	_GLQApSPGQEAPSENLGpSFHYLPR_	KKGLQASPGQEAP	Ercc6l;BC004701	Q8BHK9;Q8C4L5;Q99KE5	ATP-dependent helicase ERCC6-like;DNA excision repair protein ERCC-6-like;Putative uncharacterized protein;Ercc6l protein	0.163359	2.17482	2.01146		+	0.750021	0.0202131	S	852	NEK6;Proline-directed	chromosome, centromeric region;kinetochore;condensed chromosome kinetochore;macromolecular complex;organelle;non-membrane-bounded organelle;intracellular organelle;intracellular non-membrane-bounded organelle;protein complex;organelle part;intracellular part;chromosomal part;intracellular organelle part;cell part	nuclear division;organelle organization;cell cycle;mitosis;cellular process;cellular component organization;cell cycle process;cell cycle phase;organelle fission;cell division	nucleotide binding;nucleoside binding;purine nucleoside binding;nucleic acid binding;DNA binding;catalytic activity;helicase activity;binding;protein binding;ATP binding;pyrophosphatase activity;hydrolase activity;hydrolase activity, acting on acid anhydrides;hydrolase activity, acting on acid anhydrides, in phosphorus-containing anhydrides;purine nucleotide binding;nucleoside-triphosphatase acti…		1	109.532	2
2184	_(ac)SSpSSSSpSPKEETYEEDREFESQAK_	SSSSSSSPKEETY	Hnrpll;Hnrpll	Q921F4-1;Q921F4;Q921F4-4	Heterogeneous nuclear ribonucleoprotein L-like;Heterogeneous nuclear ribonucleoprotein L-like	-0.894228	1.11657	2.01079			0.863423	0.23768	S	8	CDK1;CK1;CK2;Polo box;Proline-directed	nucleus;ribonucleoprotein complex;macromolecular complex;organelle;membrane-bounded organelle;intracellular organelle;intracellular membrane-bounded organelle;intracellular part;cell part	nucleobase, nucleoside, nucleotide and nucleic acid metabolic process;RNA processing;mRNA processing;nitrogen compound metabolic process;metabolic process;positive regulation of metabolic process;cellular process;regulation of gene expression;positive regulation of macromolecule metabolic process;RNA metabolic process;mRNA metabolic process;regulation of nucleobase, nucleoside, nucleotide and nuc…	nucleotide binding;nucleic acid binding;RNA binding;mRNA binding;binding;protein binding		0.966612	14.9941	2
1269	_TFpSLDAAPADHSLGPSR_	GRPRTFSLDAAPA	Rtkn;Rtkn	Q8C6B2-1;Q8C6B2;Q8C6B2-2	Rhotekin;Rhotekin	0.303917	2.31416	2.01024		+	0.707897	0.00312053	S	520	CAMK2;PKA/AKT	intracellular;cell part	apoptosis;cell communication;signal transduction;intracellular signaling cascade;small GTPase mediated signal transduction;Ras protein signal transduction;Rho protein signal transduction;cell death;cellular process;programmed cell death;death;regulation of anti-apoptosis;regulation of biological process;regulation of cellular process;biological regulation	nucleotide binding;enzyme inhibitor activity;GTPase inhibitor activity;binding;protein binding;GTP binding;Ras GTPase binding;Rho GTPase binding;GTP-Rho binding;purine nucleotide binding;guanyl nucleotide binding;enzyme binding;enzyme regulator activity;GTPase regulator activity;small GTPase binding;ribonucleotide binding;purine ribonucleotide binding;guanyl ribonucleotide binding;GTPase binding;…		0.99331	21.7168	1
3544	_IQQALTpSPLPVpTPPLEGTHR_	IQQALTSPLPVTP	Kiaa4120;Phactr4;Kiaa4120;Phactr4;RP23-63D8.1-003;Kiaa4120;Phactr4	Q501J7-1;Q501J7;Q501J7-2;A2ALF7;Q501J7-3	Phosphatase and actin regulator 4;Phosphatase and actin regulator 4;Phosphatase and actin regulator 4	-0.132649	1.87742	2.01007		+	0.521177	0.0419616	S	420	Proline-directed			actin binding;enzyme inhibitor activity;phosphoprotein phosphatase inhibitor activity;binding;protein binding;cytoskeletal protein binding;phosphatase regulator activity;phosphatase inhibitor activity;protein phosphatase regulator activity;enzyme regulator activity		0.888139	9.00196	2
780	_SSpSMSSIDLVSASDDVHR_	PYSRSSSMSSIDL	Col4a3bp;Stard11	Q9EQG9-1;Q9EQG9;Q8BSX8	Ceramide transfer protein;Collagen type IV alpha-3-binding protein;Goodpasture antigen-binding protein;StAR-related lipid transfer protein 11;START domain-containing protein 11;Putative uncharacterized protein	-0.0182069	1.99103	2.00923		+	0.990699	0.0118858	S	377	CAMK2;CK1;PKA/AKT	cytoplasm;mitochondrion;endoplasmic reticulum;Golgi apparatus;cytosol;organelle;membrane-bounded organelle;intracellular organelle;intracellular membrane-bounded organelle;intracellular part;cytoplasmic part;cell part;perinuclear region of cytoplasm	cell morphogenesis;in utero embryonic development;heart morphogenesis;system process;muscle system process;lipid metabolic process;membrane lipid metabolic process;sphingolipid metabolic process;ceramide metabolic process;transport;lipid transport;muscle contraction;response to stress;organelle organization;mitochondrion organization;endoplasmic reticulum organization;cell communication;signal tr…	catalytic activity;binding;protein binding;kinase activity;transferase activity;transferase activity, transferring phosphorus-containing groups		0.882757	10.2367	1
1851	_NLNNSNLFSPVNHDpSEDLApSPSEYPENGER_	DSEDLASPSEYPE	Nup98;Nup98	B2RQL0;B7ZN81;Q3TP40;Q3TPG3;Q3UJE5;Q4FZE7;Q6PFD9;Q9EQM8;Q68G59	Nup98 protein;Putative uncharacterized protein;Nucleoporin 98;Nup98 protein	-2.09467	-0.0861044	2.00856			0.469972	0.770625	S	32	CK2;Proline-directed	nucleus;nuclear pore;macromolecular complex;organelle;membrane-bounded organelle;intracellular organelle;intracellular membrane-bounded organelle;protein complex;organelle part;intracellular part;membrane part;nuclear part;intracellular organelle part;cell part;pore complex	transport;establishment of localization			0.942514	13.6783	2
2017	_pSPQVPAAQQM(ox)LNFPEK_	VPLHLRSPQVPAA	Baf155;Smarcc1;Srg3;Smarcc1;Baf155;Smarcc1;Srg3	P97496-1;P97496;Q3UMX0;Q3UPK0;Q3UNN4;P97496-2	BRG1-associated factor 155;SWI/SNF complex 155 kDa subunit;SWI/SNF complex subunit SMARCC1;SWI/SNF-related matrix-associated actin-dependent regulator of chromatin subfamily C member 1;SWI3-related protein;Putative uncharacterized protein;Putative uncharacterized protein;BRG1-associated factor 155;SWI/SNF complex 155 kDa subunit;SWI/SNF complex subunit SMARCC1;SWI/SNF-related matrix-associated ac…	-1.1753	0.828614	2.00391	+		0.0247115	0.389493	S	572	Proline-directed	chromatin;nuclear chromatin;heterochromatin;sex chromatin;XY body;intracellular;nucleus;nuclear heterochromatin;SWI-SNF complex;chromatin remodeling complex;macromolecular complex;organelle;membrane-bounded organelle;intracellular organelle;intracellular membrane-bounded organelle;protein complex;organelle part;intracellular part;chromosomal part;nuclear part;intracellular organelle part;nuclear …	nucleobase, nucleoside, nucleotide and nucleic acid metabolic process;DNA packaging;chromatin organization;chromatin assembly or disassembly;chromatin remodeling;transcription;regulation of transcription, DNA-dependent;regulation of transcription from RNA polymerase II promoter;nitrogen compound metabolic process;organelle organization;cell communication;signal transduction;cell surface receptor …	nucleic acid binding;DNA binding;chromatin binding;binding;protein binding;protein N-terminus binding		1	118.24	1
198	_DRGpSPPPSLSQK_	AQKDRGSPPPSLS	Fam64a;Fam64a	Q8BFY7-1;Q8BFY7;Q8VDW8;Q8BFY7-2	Protein FAM64A;6720460F02Rik protein;Protein FAM64A	-0.798673	1.20277	2.00144			0.220122	0.338727	S	128	GSK3;PKA;Proline-directed	nucleolus;organelle;non-membrane-bounded organelle;intracellular organelle;intracellular non-membrane-bounded organelle;organelle part;intracellular part;nuclear part;intracellular organelle part;cell part		binding;protein binding		0.999937	41.9916	1
2583	_CHNpTPPKPEPFPFGPSGQK_	RQKCHNTPPKPEP	Phax;Rnuxa	Q9JJT9;A0PJ63	Phosphorylated adapter RNA export protein;RNA U small nuclear RNA export adapter protein;Phax protein	-0.554216	1.44591	2.00013			0.523754	0.110998	T	80	CDK1;CDK2;Proline-directed	nucleus;nucleoplasm;cytoplasm;Cajal body;nuclear body;organelle;membrane-bounded organelle;intracellular organelle;intracellular membrane-bounded organelle;organelle part;intracellular part;nuclear part;intracellular organelle part;nucleoplasm part;cell part	RNA export from nucleus;snRNA export from nucleus;transport;nucleocytoplasmic transport;protein transport;nucleobase, nucleoside, nucleotide and nucleic acid transport;establishment of protein localization;intracellular transport;nucleic acid transport;RNA transport;snRNA transport;nuclear export;nuclear transport;establishment of localization;establishment of RNA localization;establishment of lo…	nucleic acid binding;RNA binding;binding;protein binding		1	140.352	1
1852	_VPSDpSpSLGTPDGRPELR_	RVPSDSSLGTPDG	Cip4;Trip10;Cip4;Trip10;Cip4;Trip10;Cip4;Trip10	Q8CJ53-1;Q8CJ53;Q8CJ53-2;Q8CJ53-3;Q8CJ53-4	Cdc42-interacting protein 4;Thyroid receptor-interacting protein 10;Cdc42-interacting protein 4;Thyroid receptor-interacting protein 10;Cdc42-interacting protein 4;Thyroid receptor-interacting protein 10;Cdc42-interacting protein 4;Thyroid receptor-interacting protein 10	-2.05837	-0.0589399	1.99943			0.195224	0.806102	S	299	CK1;PLK1	lytic vacuole;cytoplasm;lysosome;vacuole;Golgi apparatus;cytoskeleton;microtubule;plasma membrane;cell cortex;membrane;organelle;membrane-bounded organelle;non-membrane-bounded organelle;intracellular organelle;intracellular membrane-bounded organelle;intracellular non-membrane-bounded organelle;organelle part;intracellular part;cytoskeletal part;cytoplasmic part;intracellular organelle part;cell…	transport;endocytosis;cellular process;membrane invagination;cellular component organization;membrane organization;vesicle-mediated transport;establishment of localization	binding;protein binding;lipid binding;identical protein binding	Insulin signaling pathway	0.927297	9.558	2
2155	_SFHLpSPQEQSIRPQDR_	LRSFHLSPQEQSI	Dsn1;1700022L09Rik;mCG_21984;RP23-430P1.2-001;Dsn1;RP23-430P1.2-005;Dsn1;RP23-430P1.2-004	Q9CYC5;A2ACV4;A2ACV5;B0QZT4	Kinetochore-associated protein DSN1 homolog;DSN1, MIND kinetochore complex component, homolog (S. cerevisiae);RIKEN cDNA 1700022L09;DSN1, MIND kinetochore complex component, homolog (S. cerevisiae);DSN1, MIND kinetochore complex component, homolog (S. cerevisiae)	-0.927085	1.07112	1.9982			0.420383	0.29039	S	79	CK1;CK2;Proline-directed	MIS12-MIND type complex;kinetochore;condensed chromosome kinetochore;nucleus;cytoplasm;macromolecular complex;organelle;membrane-bounded organelle;non-membrane-bounded organelle;intracellular organelle;intracellular membrane-bounded organelle;intracellular non-membrane-bounded organelle;protein complex;organelle part;intracellular part;chromosomal part;intracellular organelle part;cell part	nuclear division;organelle organization;cell cycle;chromosome segregation;mitosis;cellular process;cellular component organization;cell cycle process;cell cycle phase;organelle fission;cell division	binding;protein binding		0.999614	34.1305	1
2087	_pSEHSLFQPK_	SKTLSKSEHSLFQ	Kiaa1151;Nav1;Pomfil3;Kiaa1151;Nav1;Pomfil3;Kiaa1151;Nav1;Pomfil3	Q8CH77-1;Q8CH77;Q8CB55;Q8CH77-2;Q8CH77-3	Neuron navigator 1;Pore membrane and/or filament-interacting-like protein 3;Putative uncharacterized protein;Neuron navigator 1;Pore membrane and/or filament-interacting-like protein 3;Neuron navigator 1;Pore membrane and/or filament-interacting-like protein 3	-1.03463	0.962604	1.99724			0.702393	0.26844	S	145	CK1;NEK6	cytoplasm;cytoskeleton;microtubule;microtubule cytoskeleton;organelle;non-membrane-bounded organelle;intracellular organelle;intracellular non-membrane-bounded organelle;organelle part;intracellular part;cytoskeletal part;intracellular organelle part;cell part	microtubule cytoskeleton organization;microtubule bundle formation;neuron migration;cell motion;organelle organization;cytoskeleton organization;microtubule-based process;multicellular organismal development;nervous system development;cellular process;cellular component organization;cell migration;cell differentiation;multicellular organismal process;developmental process;system development;anato…	nucleotide binding;catalytic activity;binding;pyrophosphatase activity;hydrolase activity;hydrolase activity, acting on acid anhydrides;hydrolase activity, acting on acid anhydrides, in phosphorus-containing anhydrides;nucleoside-triphosphatase activity;nucleoside binding;purine nucleoside binding;ATP binding;purine nucleotide binding;adenyl nucleotide binding;ribonucleotide binding;purine ribonu…		0.967092	14.6816	1
3010	_NGSLDpSPGKQDAEDEEDEEDEKDK_	KNGSLDSPGKQDA	Nudc;mCG_20813;RP23-137L22.6-001	O35685;A2A9F5	Nuclear distribution protein C homolog;Nuclear migration protein nudC;Silica-induced gene 92 protein;MCG20813;Nuclear distribution gene C homolog (Aspergillus)	-0.339652	1.65159	1.99124			0.581723	0.0822306	S	139	CDK1;CDK2;CK1;Proline-directed	nucleus;cytoplasm;Golgi apparatus;cytoskeleton;microtubule;organelle;membrane-bounded organelle;non-membrane-bounded organelle;intracellular organelle;intracellular membrane-bounded organelle;intracellular non-membrane-bounded organelle;organelle part;intracellular part;cytoskeletal part;cytoplasmic part;intracellular organelle part;cell part	nuclear division;organelle organization;cell cycle;mitosis;nuclear migration;response to endogenous stimulus;response to hormone stimulus;cellular process;response to organic substance;cellular component organization;cell cycle process;cell cycle phase;establishment of nucleus localization;response to chemical stimulus;response to peptide hormone stimulus;organelle fission;response to stimulus;es…	binding;protein binding		0.999998	58.0515	1
2077	_pSPLpSPFDTETFNWPDVR_	ARSSARSPLSPFD	Kiaa0599;Plekhg3;Kiaa0599;Plekhg3;Kiaa0599;Plekhg3	Q4VAC9-1;Q4VAC9;Q4VAC9-2;Q4VAC9-5	Pleckstrin homology domain-containing family G member 3;Pleckstrin homology domain-containing family G member 3;Pleckstrin homology domain-containing family G member 3	-1.04491	0.944082	1.989			0.691282	0.343353	S	1155	CK1;Proline-directed	intracellular;cell part	regulation of signal transduction;regulation of cell communication;regulation of Rho protein signal transduction;regulation of Ras protein signal transduction;regulation of biological process;regulation of cellular process;regulation of small GTPase mediated signal transduction;biological regulation	small GTPase regulator activity;guanyl-nucleotide exchange factor activity;Ras guanyl-nucleotide exchange factor activity;Rho guanyl-nucleotide exchange factor activity;enzyme regulator activity;GTPase regulator activity;nucleoside-triphosphatase regulator activity		1	108.76	2
2078	_pSPLpSPFDTETFNWPDVR_	SARSPLSPFDTET	Kiaa0599;Plekhg3;Kiaa0599;Plekhg3;Kiaa0599;Plekhg3	Q4VAC9-1;Q4VAC9;Q4VAC9-2;Q4VAC9-5	Pleckstrin homology domain-containing family G member 3;Pleckstrin homology domain-containing family G member 3;Pleckstrin homology domain-containing family G member 3	-1.04491	0.944082	1.989			0.691282	0.343353	S	1158	CK1;CK2;ERK/MAPK;Proline-directed;WW GroupIV	intracellular;cell part	regulation of signal transduction;regulation of cell communication;regulation of Rho protein signal transduction;regulation of Ras protein signal transduction;regulation of biological process;regulation of cellular process;regulation of small GTPase mediated signal transduction;biological regulation	small GTPase regulator activity;guanyl-nucleotide exchange factor activity;Ras guanyl-nucleotide exchange factor activity;Rho guanyl-nucleotide exchange factor activity;enzyme regulator activity;GTPase regulator activity;nucleoside-triphosphatase regulator activity		1	86.7743	2
5305	_HAFSPVApSVESASGETLHSPK_	AFSPVASVESASG	Ahsg;Fetua;mCG_128255	P29699;O35399;Q3TIU3;Q3UEK5;Q3UEK9	Alpha-2-HS-glycoprotein;Countertrypin;Fetuin-A;Alpha 2-Heremans-Schmid-glycoprotein;Putative uncharacterized protein;Alpha-2-HS-glycoprotein, isoform CRA_a	1.07952	3.06806	1.98854			1	1	S	309	CK1	extracellular region;extracellular space;extracellular matrix;macromolecular complex;protein complex;extracellular region part	ossification;regulation of cell growth;acute inflammatory response;reproductive developmental process;protein complex assembly;response to stress;defense response;acute-phase response;inflammatory response;gonad development;male gonad development;response to external stimulus;response to wounding;anatomical structure morphogenesis;response to endogenous stimulus;response to hormone stimulus;organ…	enzyme inhibitor activity;protein kinase inhibitor activity;endopeptidase inhibitor activity;cysteine-type endopeptidase inhibitor activity;kinase regulator activity;kinase inhibitor activity;protein kinase regulator activity;enzyme regulator activity;protein tyrosine kinase inhibitor activity;receptor signaling protein tyrosine kinase inhibitor activity;peptidase inhibitor activity		0.999972	45.6128	1
8	_(ac)ATSPQKpSPLVPK_	ATSPQKSPLVPKS	Actp;MNCb-0301;Parva	Q9EPC1;Q8C5R4	Actopaxin;Alpha-parvin;Putative uncharacterized protein	-3.19882	-1.21151	1.98731	+		5.73676e-07	0.230073	S	8	CK1;Proline-directed	nucleus;cytoplasm;cytoskeleton;plasma membrane;adherens junction;cell-substrate adherens junction;focal adhesion;membrane;lamellipodium;cell junction;cell-substrate junction;macromolecular complex;cell projection;organelle;membrane-bounded organelle;non-membrane-bounded organelle;intracellular organelle;intracellular membrane-bounded organelle;intracellular non-membrane-bounded organelle;protein …	protein complex assembly;organelle organization;cytoskeleton organization;cell adhesion;cellular process;anatomical structure formation;cellular component organization;cellular component assembly;biological adhesion;actin filament-based process;actin cytoskeleton organization;macromolecular complex subunit organization;protein oligomerization;protein heterooligomerization;macromolecular complex a…	actin binding;binding;protein binding;cytoskeletal protein binding	Focal adhesion	0.999521	34.1203	1
2613	_DVSQGTLPSSGAVEPEPEPQGpTPGR_	EPEPQGTPGRLRL	Ahctf1;Elys	Q8CJF7	Embryonic large molecule derived from yolk sac;Protein ELYS;Protein MEL-28;Putative AT-hook-containing transcription factor 1	-0.535785	1.44831	1.9841			0.674513	0.135863	T	1824	CDK1;CDK2;Proline-directed	kinetochore;condensed chromosome kinetochore;chromatin;nucleus;nuclear pore;nucleoplasm;cytoplasm;nuclear matrix;Nup107-160 complex;macromolecular complex;organelle;membrane-bounded organelle;non-membrane-bounded organelle;intracellular organelle;intracellular membrane-bounded organelle;intracellular non-membrane-bounded organelle;protein complex;organelle part;intracellular part;membrane part;ch…	nuclear division;cytokinesis;nucleobase, nucleoside, nucleotide and nucleic acid metabolic process;transcription;protein complex assembly;nitrogen compound metabolic process;transport;organelle organization;nucleus organization;nuclear pore organization;cell cycle;mitosis;multicellular organismal development;metabolic process;biosynthetic process;macromolecule biosynthetic process;regulation of b…	nucleic acid binding;DNA binding;transcription factor activity;binding;transcription regulator activity		1	87.0642	1
2567	_pSPSLSPSPPpSPIEK_	RLSPAKSPSLSPS	Mtap1b;Map1b;Mtap1b;Mtap5	A0PJ96;B2RQQ5;Q3TYV8;Q3TZM8;Q3UF78;Q3UPV4;Q8CAI9;Q8CFR9;P14873	Mtap1b protein;Microtubule-associated protein 1B;Putative uncharacterized protein;MAP1 light chain LC1;MAP1(X);MAP1.2;Microtubule-associated protein 1B	-0.570032	1.41342	1.98345			0.635585	0.119789	S	1251	CK1;GSK3;Proline-directed	cell fraction;soluble fraction;cytosol;cytoskeleton;microtubule associated complex;plasma membrane;postsynaptic density;membrane;axon;dendrite;growth cone;site of polarized growth;macromolecular complex;cell projection;neuron projection;cell soma;perikaryon;organelle;non-membrane-bounded organelle;intracellular organelle;intracellular non-membrane-bounded organelle;protein complex;organelle part;…	microtubule cytoskeleton organization;microtubule bundle formation;response to stress;organelle organization;cytoskeleton organization;microtubule-based process;negative regulation of microtubule depolymerization;nervous system development;axonogenesis;synaptogenesis;central nervous system development;response to nutrient;response to external stimulus;response to wounding;response to mechanical s…	actin binding;binding;protein binding;cytoskeletal regulatory protein binding;phospholipid binding;microtubule binding;cytoskeletal protein binding;lipid binding;tubulin binding;protein complex binding		0.832247	6.9558	2
1056	_NVSSFPDDATpSPLQENR_	FPDDATSPLQENR	Kpna2;Rch1;mCG_2886;RP23-170A23.5-001;Kpna2;RP23-170A23.5-002;Kpna2;RP23-170A23.5-003;Kpna2;RP23-170A23.5-004;Kpna2;RP23-170A23.5-005	P52293;Q52L97;Q641N9;A6PW68;A2A601;A2A600;A2A602	Importin alpha P1;Importin subunit alpha-2;Karyopherin subunit alpha-2;Pendulin;Pore targeting complex 58 kDa subunit;RAG cohort protein 1;SRP1-alpha;Karyopherin (Importin) alpha 2;MCG2886, isoform CRA_a;Putative uncharacterized protein;Kpna2 protein;Karyopherin (Importin) alpha 2;Karyopherin (Importin) alpha 2;Karyopherin (Importin) alpha 2;Karyopherin (Importin) alpha 2	0.15682	2.13879	1.98197		+	0.907717	0.00659231	S	62	Proline-directed	nucleus;nuclear pore;cytoplasm;macromolecular complex;organelle;membrane-bounded organelle;intracellular organelle;intracellular membrane-bounded organelle;protein complex;organelle part;intracellular part;membrane part;nuclear part;intracellular organelle part;cell part;pore complex	protein targeting;protein import into nucleus;transport;intracellular protein transport;nucleocytoplasmic transport;protein transport;protein import;establishment of protein localization;intracellular transport;nuclear transport;nuclear import;establishment of localization;establishment of localization in cell	transporter activity;binding;protein binding;protein transporter activity;substrate-specific transporter activity		0.992497	21.2148	1
3156	_NVEAEKpTLENGVLELpSKPLGEEEPR_	NGVLELSKPLGEE	Nes;Nes	Q6P5H2-1;Q6P5H2;Q6P5H2-2;Q8R228	Nestin;Nestin;Nes protein	-0.274504	1.70741	1.98191		+	0.0702042	0.032269	S	606	NEK6	intracellular;cytoplasm;cytoskeleton;intermediate filament;organelle;non-membrane-bounded organelle;intracellular organelle;intracellular non-membrane-bounded organelle;organelle part;intracellular part;cytoskeletal part;intracellular organelle part;cell part	nervous system development;response to radiation;response to external stimulus;response to abiotic stimulus;anatomical structure morphogenesis;cellular process;response to extracellular stimulus;response to ionizing radiation;cellular component organization;cell projection organization;response to nutrient levels;developmental process;cellular component morphogenesis;cell part morphogenesis;respo…	structural molecule activity		1	104.909	2
3157	_NVEAEKpTLENGVLELpSKPLGEEEPR_	NVEAEKTLENGVL	Nes;Nes	Q6P5H2-1;Q6P5H2;Q6P5H2-2;Q8R228	Nestin;Nestin;Nes protein	-0.274504	1.70741	1.98191		+	0.0702042	0.032269	T	597	PLK1	intracellular;cytoplasm;cytoskeleton;intermediate filament;organelle;non-membrane-bounded organelle;intracellular organelle;intracellular non-membrane-bounded organelle;organelle part;intracellular part;cytoskeletal part;intracellular organelle part;cell part	nervous system development;response to radiation;response to external stimulus;response to abiotic stimulus;anatomical structure morphogenesis;cellular process;response to extracellular stimulus;response to ionizing radiation;cellular component organization;cell projection organization;response to nutrient levels;developmental process;cellular component morphogenesis;cell part morphogenesis;respo…	structural molecule activity		1	104.909	2
4024	_pSRLGDLYEEEM(ox)R_	LKGQGKSRLGDLY	Vim;mCG_15706;RP23-185P20.1-001	P20152;A4IF59;Q3TFD9;Q3TWV0;Q3U6S1;Q3UAX1;Q3UD36;Q3V2S4;Q5FWJ3	Vimentin;Vim protein;Putative uncharacterized protein;Vimentin, isoform CRA_b	0.0339732	2.01584	1.98187		+	0.362882	0.0433052	S	144		cytoplasm;cytoskeleton;intermediate filament;plasma membrane;membrane;axon;cell leading edge;cell projection;neuron projection;organelle;non-membrane-bounded organelle;intracellular organelle;intracellular non-membrane-bounded organelle;organelle part;intracellular part;cytoskeletal part;intracellular organelle part;cell part;type III intermediate filament	cellular process;intermediate filament-based process	structural molecule activity;structural constituent of cytoskeleton;binding;protein binding;protein C-terminus binding;enzyme binding;kinase binding;protein kinase binding		0.999775	36.4855	1
2244	_pSKDVEFQDGWPR_	RLSRRRSKDVEFQ	Sipa1l3	A0AUN2;A2VCS4;A6H637;A7MCX1;Q4VBF3;Q8BGC2;Q9CSR2	Sipa1l3 protein;Putative uncharacterized protein	-0.817795	1.15804	1.97584			0.0890269	0.222775	S	140	CAMK2;CHK1;CHK1/2;CK1;PKA;PKD			binding;protein binding		1	94.6627	1
2064	_RPVpSFPETPFAASPAGADR_	HSKRPVSFPETPF	Sipa1l3	A0AUN2;A2VCS4;A6H637;A7MCX1;Q4VBF3;Q8BGC2;Q9CSR2	Sipa1l3 protein;Putative uncharacterized protein	-1.06473	0.900799	1.96553			0.268513	0.284623	S	1129	CAMK2;CK2;PKA			binding;protein binding		0.999958	43.7366	1
2445	_RFpSFpSPSAVpSPR_	TSPRRFSFSPSAV	Kiaa0599;Plekhg3;Kiaa0599;Plekhg3;Kiaa0599;Plekhg3	Q4VAC9-1;Q4VAC9;Q4VAC9-2;Q4VAC9-5	Pleckstrin homology domain-containing family G member 3;Pleckstrin homology domain-containing family G member 3;Pleckstrin homology domain-containing family G member 3	-0.649637	1.31459	1.96423			0.768645	0.0995192	S	1134	AURORA;AURORA-A;CAMK2;GSK3;PKA;PKA/AKT	intracellular;cell part	regulation of signal transduction;regulation of cell communication;regulation of Rho protein signal transduction;regulation of Ras protein signal transduction;regulation of biological process;regulation of cellular process;regulation of small GTPase mediated signal transduction;biological regulation	small GTPase regulator activity;guanyl-nucleotide exchange factor activity;Ras guanyl-nucleotide exchange factor activity;Rho guanyl-nucleotide exchange factor activity;enzyme regulator activity;GTPase regulator activity;nucleoside-triphosphatase regulator activity		0.999878	39.1331	3
1369	_QIpSPVKFNDADSVLPHKK_	AHKRQISPVKFND	mCG_14730;RP24-311F12.2-001;Tdp1;Tdp1	B8JJC1;Q8BJ37;Q6P1B8	Tyrosyl-DNA phosphodiesterase 1;Tyrosyl-DNA phosphodiesterase 1, isoform CRA_b;Protein expressed in male leptotene and zygotene spermatocytes 501;Tyrosyl-DNA phosphodiesterase 1;Tdp1 protein	0.390529	2.35174	1.96121		+	0.600066	0.0228992	S	61	CAMK2;CDK1;CDK2;PKA;Proline-directed	nucleus;cytoplasm;organelle;membrane-bounded organelle;intracellular organelle;intracellular membrane-bounded organelle;intracellular part;cell part	single strand break repair;nucleobase, nucleoside, nucleotide and nucleic acid metabolic process;DNA metabolic process;DNA repair;double-strand break repair;nitrogen compound metabolic process;response to stress;response to DNA damage stimulus;metabolic process;cellular process;cellular response to stress;cellular biopolymer metabolic process;cellular response to DNA damage stimulus;macromolecule…	nucleic acid binding;DNA binding;double-stranded DNA binding;single-stranded DNA binding;catalytic activity;binding;protein binding;phosphoric diester hydrolase activity;hydrolase activity;hydrolase activity, acting on ester bonds;3'-tyrosyl-DNA phosphodiesterase activity;phosphoric ester hydrolase activity;structure-specific DNA binding;tyrosyl-DNA phosphodiesterase activity;nuclease activity;ex…		0.999999	60.7268	1
730	_QDMQPLpSPISVHER_	QDMQPLSPISVHE	Rbl1;Rbl1;RP23-163J20.3-001	Q64701-1;Q64701;Q3U1D4;Q3UI58;Q6NTA5;Q6PAR4;Q8CCD4	107 kDa retinoblastoma-associated protein;pRb1;Retinoblastoma-like protein 1;Putative uncharacterized protein;Retinoblastoma-like 1 (P107);Rbl1 protein	-0.0542233	1.89797	1.9522		+	0.78244	0.0169042	S	640	ERK/MAPK;Proline-directed;WW GroupIV	nucleus;transcription factor complex;macromolecular complex;organelle;membrane-bounded organelle;intracellular organelle;intracellular membrane-bounded organelle;protein complex;organelle part;intracellular part;nuclear part;intracellular organelle part;nucleoplasm part;cell part	negative regulation of transcription from RNA polymerase II promoter;nucleobase, nucleoside, nucleotide and nucleic acid metabolic process;chromatin organization;transcription;regulation of transcription, DNA-dependent;regulation of transcription from RNA polymerase II promoter;nitrogen compound metabolic process;organelle organization;cell cycle;metabolic process;biosynthetic process;macromolecu…	binding;protein binding;transcription factor binding	Cell cycle;TGF-beta signaling pathway	0.877443	8.54879	1
2235	_TPTVDVTVPEAELNVDpSPEINIGGK_	AELNVDSPEINIG	Ahnak	A0JLR7;A0PJF4;Q3UYW8;Q6UIL4;Q8BKS2;Q8BRB8;Q8CGE7;Q8VDN3	Ahnak protein;Putative uncharacterized protein;AHNAK	-0.833402	1.11841	1.95182			0.941077	0.253329	S	4789	ERK/MAPK;Proline-directed			binding;protein binding		1	97.5985	1
1943	_SNSPLPSIQLQPQpSPSASKK_	IQLQPQSPSASKK	Pcdh1;Pcdh1;Pcdh1	Q2TJI9;Q2TJH4;Q2TJI8;Q8CFX3;Q8QZT6;Q9CVI3;Q2TJI7	Protocadherin 1 isoform 2;Protocadherin 1;Protocadherin 1 isoform 1;Pcdh1 protein;Putative uncharacterized protein;Protocadherin 1 isoform 2b	-1.34528	0.604696	1.94997	+		0.000719686	0.572625	S	823	ERK/MAPK;GSK3;Proline-directed;WW GroupIV	integral to plasma membrane;cell-cell junction;integral to membrane;cell junction;intrinsic to membrane;intrinsic to plasma membrane;membrane part;plasma membrane part;cell part;plasma membrane;membrane	cell adhesion;homophilic cell adhesion;cellular process;cell-cell adhesion;calcium-dependent cell-cell adhesion;biological adhesion	binding;protein binding;calcium ion binding;ion binding;cation binding;metal ion binding		0.907577	14.3973	1
2091	_ILDPNSGEPAPVLSSPTPTDLSTFLSFPpSPEK_	TFLSFPSPEKLLR	Fug1;Rangap1;Rangap1;mKIAA1835	P46061;Q3ULJ9;Q3UZD8;Q6NZB5;Q6ZPH4;Q7TMW1;Q8C2E3;Q91YS2;Q9CW20	Ran GTPase-activating protein 1;Putative uncharacterized protein;Rangap1 protein;MKIAA1835 protein	-1.0247	0.92481	1.94951			0.212998	0.37837	S	444	CDK1;CDK2;CK1;Proline-directed	kinetochore;condensed chromosome kinetochore;nucleus;cytoplasm;spindle;cytoskeleton;membrane;organelle membrane;nuclear membrane;macromolecular complex;organelle;membrane-bounded organelle;non-membrane-bounded organelle;intracellular organelle;intracellular membrane-bounded organelle;intracellular non-membrane-bounded organelle;protein complex;organelle part;intracellular part;chromosomal part;nu…	cell communication;signal transduction;cellular process;regulation of biological process;regulation of cellular process;biological regulation	small GTPase regulator activity;GTPase activator activity;Ran GTPase activator activity;Ras GTPase activator activity;binding;protein binding;enzyme activator activity;enzyme regulator activity;GTPase regulator activity;nucleoside-triphosphatase regulator activity		0.910808	10.1738	1
3109	_pSLDENQETIVLLESK_	NQESLRSLDENQE	Nes;Nes	Q6P5H2-1;Q6P5H2;Q6P5H2-2;Q8R228	Nestin;Nestin;Nes protein	-0.296855	1.65168	1.94853	+		0.0246087	0.0822128	S	841	CK1;CK2	intracellular;cytoplasm;cytoskeleton;intermediate filament;organelle;non-membrane-bounded organelle;intracellular organelle;intracellular non-membrane-bounded organelle;organelle part;intracellular part;cytoskeletal part;intracellular organelle part;cell part	nervous system development;response to radiation;response to external stimulus;response to abiotic stimulus;anatomical structure morphogenesis;cellular process;response to extracellular stimulus;response to ionizing radiation;cellular component organization;cell projection organization;response to nutrient levels;developmental process;cellular component morphogenesis;cell part morphogenesis;respo…	structural molecule activity		1	67.5116	1
3164	_QNpSVHGSFHSAETLR_	GRPRQNSVHGSFH	Bike;Bmp2k	Q91Z96-1;Q91Z96;Q3TP15	BMP-2-inducible protein kinase;Putative uncharacterized protein	-0.273701	1.66653	1.94023		+	0.553382	0.0362963	S	1087	CAMK2;GSK3;PKA/AKT	nucleus;organelle;membrane-bounded organelle;intracellular organelle;intracellular membrane-bounded organelle;intracellular part;cell part	protein modification process;protein amino acid phosphorylation;phosphorus metabolic process;phosphate metabolic process;metabolic process;cellular process;phosphorylation;protein metabolic process;regulation of ossification;regulation of bone mineralization;regulation of tissue remodeling;cellular biopolymer metabolic process;macromolecule metabolic process;biopolymer metabolic process;biopolyme…	nucleotide binding;nucleoside binding;purine nucleoside binding;catalytic activity;protein kinase activity;protein serine-threonine kinase activity;binding;ATP binding;kinase activity;transferase activity;transferase activity, transferring phosphorus-containing groups;phosphotransferase activity, alcohol group as acceptor;purine nucleotide binding;phosphatase regulator activity;enzyme regulator a…		0.997686	26.9535	1
112	_GPPQpSPVFEGVYNNSR_	GKGPPQSPVFEGV	A2lp;Atxn2l;A2lp;Atxn2l;A2lp;Atxn2l	Q7TQH0-2;Q7TQH0;Q7TQH0-1;Q3TGG2;Q3TYH7;Q7TQH0-3	Ataxin-2-like protein;Ataxin-2-like protein;Putative uncharacterized protein;Ataxin-2-like protein	-1.0615	0.877924	1.93942	+		0.00910677	0.109568	S	109	ERK/MAPK;Proline-directed;WW GroupIV	membrane;cell part				1	81.8426	1
1897	_DNSISPEpSDVDTASTISLVTGETER_	NSISPESDVDTAS	Cep170;Kiaa0470	Q6A065-1;Q6A065	Centrosomal protein of 170 kDa	-1.55233	0.386525	1.93885			0.943724	0.745382	S	925	CK1;CK2	cytoplasm;centriole;spindle;cytoskeleton;microtubule;organelle;non-membrane-bounded organelle;intracellular organelle;intracellular non-membrane-bounded organelle;organelle part;intracellular part;cytoskeletal part;cytoplasmic part;intracellular organelle part;microtubule organizing center part;cell part				0.966008	14.9612	1
1968	_KPSPAEpSPELWKPFPAIASEPR_	KPSPAESPELWKP	D8Ertd457e;Kiaa1802;Zfp828;Znf828	Q8K327	Zinc finger protein 828	-1.26568	0.67252	1.9382			1	1	S	276	CK1;Proline-directed	intracellular;cell part		binding;zinc ion binding;ion binding;cation binding;metal ion binding;transition metal ion binding		0.824569	6.72121	1
2842	_pSAEAGAVGEAQSK_	SASRARSAEAGAV	Dhx29;Dhx29	Q6PGC1;Q8BN72;Q3TRV5	ATP-dependent RNA helicase Dhx29;DEAH box protein 29;Putative uncharacterized protein;Putative uncharacterized protein	-0.405901	1.52932	1.93522			0.495524	0.102447	S	27	CAMK2;CK1	cytoplasm;mitochondrion;organelle;membrane-bounded organelle;intracellular organelle;intracellular membrane-bounded organelle;intracellular part;cytoplasmic part;cell part	translation;metabolic process;biosynthetic process;macromolecule biosynthetic process;cellular process;protein metabolic process;cellular macromolecule biosynthetic process;cellular biopolymer metabolic process;cellular biopolymer biosynthetic process;macromolecule metabolic process;biopolymer metabolic process;biopolymer biosynthetic process;cellular metabolic process;primary metabolic process;c…	nucleotide binding;nucleoside binding;purine nucleoside binding;nucleic acid binding;translation initiation factor activity;catalytic activity;helicase activity;binding;ATP binding;ATP-dependent helicase activity;translation factor activity, nucleic acid binding;pyrophosphatase activity;hydrolase activity;hydrolase activity, acting on acid anhydrides;hydrolase activity, acting on acid anhydrides,…		0.999791	36.8022	1
1846	_DNEVDGQDpYHFVVSR_	EVDGQDYHFVVSR	Dlg3;Dlgh3;mCG_116782;RP23-142M12.1-003;mKIAA1232;Dlg3;RP23-142M12.1-001;Dlg3;Dlgh3;RP23-142M12.1-006;Dlg3;RP23-142M12.1-004	P70175;A2BEF1;Q80TH1;A2BEE9;Q52KF7;A2BEF2	Disks large homolog 3;Synapse-associated protein 102;Discs, large homolog 3 (Drosophila);Discs, large homolog 3 (Drosophila), isoform CRA_a;Discs, large homolog 3 (Drosophila), isoform CRA_c;MKIAA1232 protein;Discs, large homolog 3 (Drosophila);Discs, large homolog 3 (Drosophila);Dlgh3 protein;Discs, large homolog 3 (Drosophila)	-2.23704	-0.301939	1.9351			0.10872	0.708872	Y	705	ALK	cytoplasm;growth cone;site of polarized growth;cell projection;neuron projection;cell soma;dendritic shaft;intracellular part;cell projection part;cell part;synapse		receptor binding;binding;protein binding;protein C-terminus binding;protein domain specific binding;PDZ domain binding;glutamate receptor binding;ionotropic glutamate receptor binding		0.986266	18.562	1
2262	_SLM(ox)pSpSPEDLTKDFEELKAEEIDVAK_	ERSLMSSPEDLTK	Mtap1b;Map1b;Mtap1b;Mtap5	A0PJ96;B2RQQ5;Q3TYV8;Q3TZM8;Q3UF78;Q3UPV4;Q8CAI9;Q8CFR9;P14873	Mtap1b protein;Microtubule-associated protein 1B;Putative uncharacterized protein;MAP1 light chain LC1;MAP1(X);MAP1.2;Microtubule-associated protein 1B	-0.796572	1.13046	1.92703			1	1	S	829	CK1;CK2;NEK6;Polo box;Proline-directed	cell fraction;soluble fraction;cytosol;cytoskeleton;microtubule associated complex;plasma membrane;postsynaptic density;membrane;axon;dendrite;growth cone;site of polarized growth;macromolecular complex;cell projection;neuron projection;cell soma;perikaryon;organelle;non-membrane-bounded organelle;intracellular organelle;intracellular non-membrane-bounded organelle;protein complex;organelle part;…	microtubule cytoskeleton organization;microtubule bundle formation;response to stress;organelle organization;cytoskeleton organization;microtubule-based process;negative regulation of microtubule depolymerization;nervous system development;axonogenesis;synaptogenesis;central nervous system development;response to nutrient;response to external stimulus;response to wounding;response to mechanical s…	actin binding;binding;protein binding;cytoskeletal regulatory protein binding;phospholipid binding;microtubule binding;cytoskeletal protein binding;lipid binding;tubulin binding;protein complex binding		1	69.479	2
2142	_pSPAGpSPELK_	IRSPAGSPELKKP	D8Ertd457e;Kiaa1802;Zfp828;Znf828	Q8K327	Zinc finger protein 828	-0.941685	0.982278	1.92396			1	1	S	425	CK1;Proline-directed	intracellular;cell part		binding;zinc ion binding;ion binding;cation binding;metal ion binding;transition metal ion binding		1	102.099	2
4081	_pSLLpSLPR_	GRGRPRSLLSLPR	Ehmt2;RP23-349B4.3-009;Bat8;Ehmt2;G9a;Ng36;Ehmt2;RP23-349B4.3-002	A2CG77;Q9Z148-1;Q9Z148;A2CG76;Q3U4G9	Euchromatic histone lysine N-methyltransferase 2;Euchromatic histone-lysine N-methyltransferase 2;Histone H3-K9 methyltransferase 3;Histone-lysine N-methyltransferase, H3 lysine-9 specific 3;HLA-B-associated transcript 8;Protein G9a;Euchromatic histone lysine N-methyltransferase 2;Putative uncharacterized protein	0.055539	1.97875	1.92321		+	0.99657	0.0123715	S	41	CAMK2;PKA/AKT	nucleus;organelle;membrane-bounded organelle;intracellular organelle;intracellular membrane-bounded organelle;intracellular part;cell part	negative regulation of transcription from RNA polymerase II promoter;pachytene;chromatin organization;regulation of transcription, DNA-dependent;regulation of transcription from RNA polymerase II promoter;protein modification process;protein amino acid methylation;one-carbon metabolic process;organelle organization;synaptonemal complex assembly;germ cell development;spermatid development;metaboli…	catalytic activity;methyltransferase activity;transferase activity;transferase activity, transferring one-carbon groups;binding;protein binding;N-methyltransferase activity;zinc ion binding;protein methyltransferase activity;S-adenosylmethionine-dependent methyltransferase activity;lysine N-methyltransferase activity;protein-lysine N-methyltransferase activity;histone-lysine N-methyltransferase a…	Lysine degradation	1	66.4709	2
4082	_pSLLpSLPR_	RPRSLLSLPRAQA	Ehmt2;RP23-349B4.3-009;Bat8;Ehmt2;G9a;Ng36;Ehmt2;RP23-349B4.3-002	A2CG77;Q9Z148-1;Q9Z148;A2CG76;Q3U4G9	Euchromatic histone lysine N-methyltransferase 2;Euchromatic histone-lysine N-methyltransferase 2;Histone H3-K9 methyltransferase 3;Histone-lysine N-methyltransferase, H3 lysine-9 specific 3;HLA-B-associated transcript 8;Protein G9a;Euchromatic histone lysine N-methyltransferase 2;Putative uncharacterized protein	0.055539	1.97875	1.92321		+	0.99657	0.0123715	S	44	CK1	nucleus;organelle;membrane-bounded organelle;intracellular organelle;intracellular membrane-bounded organelle;intracellular part;cell part	negative regulation of transcription from RNA polymerase II promoter;pachytene;chromatin organization;regulation of transcription, DNA-dependent;regulation of transcription from RNA polymerase II promoter;protein modification process;protein amino acid methylation;one-carbon metabolic process;organelle organization;synaptonemal complex assembly;germ cell development;spermatid development;metaboli…	catalytic activity;methyltransferase activity;transferase activity;transferase activity, transferring one-carbon groups;binding;protein binding;N-methyltransferase activity;zinc ion binding;protein methyltransferase activity;S-adenosylmethionine-dependent methyltransferase activity;lysine N-methyltransferase activity;protein-lysine N-methyltransferase activity;histone-lysine N-methyltransferase a…	Lysine degradation	1	66.4709	2
3331	_RQpSVGDFVNGALNK_	KRKRRQSVGDFVN	Arhgap11a;RP23-288M21.5-001;Arhgap11a;Kiaa0013;Arhgap11a;RP23-288M21.5-003;Arhgap11a;RP23-288M21.5-002	A2AL17;Q8CCJ8;Q80Y19;A2AL19;A2AL18	Rho GTPase activating protein 11A;Putative uncharacterized protein;Rho GTPase-activating protein 11A;Rho-type GTPase-activating protein 11A;Rho GTPase activating protein 11A;Rho GTPase activating protein 11A	-0.20827	1.71383	1.9221			0.691026	0.064245	S	284	AURORA;AURORA-1;AURORA-A;CAMK2;CK2;PKA;PKA/AKT	intracellular;cell part	cell communication;signal transduction;cellular process;regulation of biological process;regulation of cellular process;biological regulation	GTPase activator activity;enzyme activator activity;enzyme regulator activity;GTPase regulator activity;nucleoside-triphosphatase regulator activity		1	152.837	1
4984	_pTPPM(ox)LRPVDPQIPQLVAVK_	GVQPARTPPMLRP	Tnik;Tnik;Tnik;Tnik;Kiaa0551;Tnik;Kiaa0551;Tnik	B2RY17;B2RQ80;B9EKN8;B2RXX2;P83510-1;P83510;P83510-2	Tnik protein;Tnik protein;TRAF2 and NCK interacting kinase;Tnik protein;Traf2 and NCK-interacting protein kinase;Traf2 and NCK-interacting protein kinase	0.566778	2.48827	1.92149		+	0.175858	0.00487736	T	581	Proline-directed	nucleus;cytoplasm;organelle;membrane-bounded organelle;intracellular organelle;intracellular membrane-bounded organelle;intracellular part;cell part	protein modification process;protein amino acid phosphorylation;phosphorus metabolic process;phosphate metabolic process;metabolic process;cellular process;phosphorylation;protein metabolic process;cellular biopolymer metabolic process;macromolecule metabolic process;biopolymer metabolic process;biopolymer modification;post-translational protein modification;cellular metabolic process;primary met…	nucleotide binding;nucleoside binding;purine nucleoside binding;catalytic activity;protein kinase activity;protein serine-threonine kinase activity;small GTPase regulator activity;binding;ATP binding;kinase activity;transferase activity;transferase activity, transferring phosphorus-containing groups;phosphotransferase activity, alcohol group as acceptor;purine nucleotide binding;enzyme regulator …		1	122.69	1
2263	_IHVSDQELQpSANApSVDDSRLEELK_	LQSANASVDDSRL	Sbx;Uba1;Ube1;Ube1ax;Ube1x;mCG_126518	Q02053;B9EHN0	Ubiquitin-activating enzyme E1;Ubiquitin-activating enzyme E1 X;Ubiquitin-like modifier-activating enzyme 1;Ubiquitin-like modifier-activating enzyme 1 X	-0.796324	1.12441	1.92073			0.507123	0.234205	S	820	CK1;CK2;GSK3		protein modification process;metabolic process;cellular process;protein metabolic process;cellular biopolymer metabolic process;macromolecule metabolic process;biopolymer metabolic process;biopolymer modification;cellular metabolic process;primary metabolic process;cellular macromolecule metabolic process;cellular protein metabolic process	nucleotide binding;nucleoside binding;purine nucleoside binding;catalytic activity;binding;protein binding;ATP binding;small protein activating enzyme activity;ligase activity;purine nucleotide binding;adenyl nucleotide binding;ribonucleotide binding;purine ribonucleotide binding;adenyl ribonucleotide binding	Ubiquitin mediated proteolysis;Parkinson's disease	0.931333	11.3236	2
118	_SKpSHESQLGNR_	TLTRSKSHESQLG	Ksr;Ksr1;Ksr;Ksr1;RP23-12I13.1-002;Ksr;Ksr1;Ksr1;RP23-12I13.1-004;Ksr1;RP23-12I13.1-003	Q61097-1;Q61097;Q61097-2;Q5SXE1;Q3UV75;Q5SXE4;Q5SXE2	Kinase suppressor of Ras 1;Protein Hb;Kinase suppressor of Ras 1;Protein Hb;Kinase suppressor of ras 1;Putative uncharacterized protein;Kinase suppressor of ras 1;Kinase suppressor of ras 1	-1.04488	0.874772	1.91966			0.385402	0.561707	S	297	CAMK2;CHK1;CHK1/2;CK1;PKD	cytoplasm;membrane;intracellular part;cell part	protein modification process;protein amino acid phosphorylation;phosphorus metabolic process;phosphate metabolic process;metabolic process;cellular process;phosphorylation;protein metabolic process;cellular biopolymer metabolic process;macromolecule metabolic process;biopolymer metabolic process;biopolymer modification;post-translational protein modification;cellular metabolic process;primary met…	nucleotide binding;nucleoside binding;purine nucleoside binding;catalytic activity;protein kinase activity;protein serine-threonine kinase activity;binding;protein binding;ATP binding;kinase activity;transferase activity;transferase activity, transferring phosphorus-containing groups;phosphotransferase activity, alcohol group as acceptor;purine nucleotide binding;adenyl nucleotide binding;ribonuc…		0.999802	37.157	1
3397	_GDPLpSPGR_	GKGDPLSPGRQQR	Kiaa0170;Mdc1	Q5PSV9	Mediator of DNA damage checkpoint protein 1	-0.181597	1.73711	1.91871			0.514153	0.0530009	S	930	CDK1;CDK2;ERK/MAPK;Proline-directed;WW GroupIV	intracellular;nucleus;cytoskeleton;adherens junction;cell-substrate adherens junction;focal adhesion;cell junction;cell-substrate junction;organelle;membrane-bounded organelle;non-membrane-bounded organelle;intracellular organelle;intracellular membrane-bounded organelle;intracellular non-membrane-bounded organelle;intracellular part;membrane part;plasma membrane part;cell part;anchoring junction	nucleobase, nucleoside, nucleotide and nucleic acid metabolic process;DNA metabolic process;DNA repair;nitrogen compound metabolic process;response to stress;response to DNA damage stimulus;cell cycle;metabolic process;cellular process;cellular response to stress;cellular biopolymer metabolic process;cellular response to DNA damage stimulus;macromolecule metabolic process;biopolymer metabolic pro…	binding;protein binding;protein C-terminus binding		1	37.8123	1
3493	_SDHSGTWTSEGpSPEK_	TWTSEGSPEKMGH	AF013969;Bod1l;mKIAA1327	O35243;Q3TR39;Q3USW6;Q6P8H7;Q80TF0;Q8BHG7	Antigen containing epitope to monoclonal antibody MMS-85/12;Putative uncharacterized protein;A230054D04Rik protein;MKIAA1327 protein	-0.14944	1.76857	1.91801			0.649613	0.0769657	S	2554	CDK1;CDK2;CK1;Proline-directed			nucleic acid binding;DNA binding;binding		0.999559	33.559	1
2475	_HQM(ox)LEISLSPDpSPLK_	ISLSPDSPLKVLM	Nfatc2ip;Nip45	O09130	45 kDa NF-AT-interacting protein;NFATC2-interacting protein;Nuclear factor of activated T-cells, cytoplasmic 2-interacting protein	-0.632841	1.27935	1.9122			0.922626	0.204213	S	362	CDK1;CDK2;CK1;ERK/MAPK;Proline-directed;WW GroupIV	nucleus;cytoplasm;organelle;membrane-bounded organelle;intracellular organelle;intracellular membrane-bounded organelle;intracellular part;cell part	cytokine production;regulation of transcription, DNA-dependent;regulation of biosynthetic process;regulation of gene expression;regulation of macromolecule biosynthetic process;regulation of nucleobase, nucleoside, nucleotide and nucleic acid metabolic process;regulation of metabolic process;regulation of cellular metabolic process;regulation of cellular biosynthetic process;multicellular organis…			0.997841	26.6577	1
2513	_DENERApSLpSPMDEPVPDSEpSPVEK_	NERASLSPMDEPV	Mtap1b;Map1b;Mtap1b;Mtap5	A0PJ96;B2RQQ5;Q3TYV8;Q3TZM8;Q3UF78;Q3UPV4;Q8CAI9;Q8CFR9;P14873	Mtap1b protein;Microtubule-associated protein 1B;Putative uncharacterized protein;MAP1 light chain LC1;MAP1(X);MAP1.2;Microtubule-associated protein 1B	-0.605901	1.30376	1.90966			0.437415	0.108479	S	1373	CK2;Proline-directed	cell fraction;soluble fraction;cytosol;cytoskeleton;microtubule associated complex;plasma membrane;postsynaptic density;membrane;axon;dendrite;growth cone;site of polarized growth;macromolecular complex;cell projection;neuron projection;cell soma;perikaryon;organelle;non-membrane-bounded organelle;intracellular organelle;intracellular non-membrane-bounded organelle;protein complex;organelle part;…	microtubule cytoskeleton organization;microtubule bundle formation;response to stress;organelle organization;cytoskeleton organization;microtubule-based process;negative regulation of microtubule depolymerization;nervous system development;axonogenesis;synaptogenesis;central nervous system development;response to nutrient;response to external stimulus;response to wounding;response to mechanical s…	actin binding;binding;protein binding;cytoskeletal regulatory protein binding;phospholipid binding;microtubule binding;cytoskeletal protein binding;lipid binding;tubulin binding;protein complex binding		1	140.107	3
2804	_EpSGEGEEEVADSAR_	RKQHRESGEGEEE	Kiaa1185;Lrrc47;RP23-254N4.4-001	Q505F5;B1AX98	Leucine-rich repeat-containing protein 47;Leucine rich repeat containing 47	-0.429586	1.47802	1.90761			0.980134	0.0662878	S	293	PKA		translation;metabolic process;biosynthetic process;macromolecule biosynthetic process;cellular process;protein metabolic process;cellular macromolecule biosynthetic process;cellular biopolymer metabolic process;cellular biopolymer biosynthetic process;macromolecule metabolic process;biopolymer metabolic process;biopolymer biosynthetic process;cellular metabolic process;primary metabolic process;c…	nucleic acid binding;RNA binding;catalytic activity;aminoacyl-tRNA ligase activity;phenylalanine-tRNA ligase activity;binding;protein binding;ligase activity;ligase activity, forming carbon-oxygen bonds;ligase activity, forming aminoacyl-tRNA and related compounds		0.999618	34.1785	1
48	_ALIQTCLNSPDpSPPRSDPTTDQR_	CLNSPDSPPRSDP	Srf	Q9JM73	Serum response factor	-1.784	0.123403	1.9074	+		0.00551339	0.734649	S	220	CDK1;CDK2;CK1;ERK/MAPK;GSK3;Proline-directed;WW GroupIV	nucleus;cytoplasm;organelle;membrane-bounded organelle;intracellular organelle;intracellular membrane-bounded organelle;intracellular part;cell part	patterning of blood vessels;in utero embryonic development;formation of primary germ layer;mesoderm formation;morphogenesis of a branching structure;trophectodermal cell differentiation;heart looping;cell migration involved in sprouting angiogenesis;heart morphogenesis;nucleobase, nucleoside, nucleotide and nucleic acid metabolic process;transcription;regulation of transcription, DNA-dependent;re…	nucleic acid binding;DNA binding;transcription factor activity;RNA polymerase II transcription factor activity;specific RNA polymerase II transcription factor activity;binding;protein binding;transcription factor binding;serum response element binding;promoter binding;transcription regulator activity;identical protein binding;protein homodimerization activity;sequence-specific DNA binding;protein…	MAPK signaling pathway	0.88304	9.67682	1
2561	_pSMDVDLNQAHM(ox)EDpTPK_	PERRCRSMDVDLN	Kiaa0175;Melk;Pk38;Melk;RP23-382O11.1-001	Q61846;Q3TJF3;Q3TPU1;Q3TU15;Q3UMB0;Q5U440	Maternal embryonic leucine zipper kinase;Protein kinase PK38;Putative uncharacterized protein;Maternal embryonic leucine zipper kinase	-0.573203	1.33101	1.90421			0.688795	0.167653	S	497	CAMK2	cytoplasm;intracellular part;cell part	protein modification process;protein amino acid phosphorylation;phosphorus metabolic process;phosphate metabolic process;metabolic process;cellular process;phosphorylation;protein metabolic process;cellular biopolymer metabolic process;macromolecule metabolic process;biopolymer metabolic process;biopolymer modification;post-translational protein modification;cellular metabolic process;primary met…	nucleotide binding;nucleoside binding;purine nucleoside binding;catalytic activity;protein kinase activity;protein serine-threonine kinase activity;binding;protein binding;ATP binding;kinase activity;transferase activity;transferase activity, transferring phosphorus-containing groups;phosphotransferase activity, alcohol group as acceptor;purine nucleotide binding;adenyl nucleotide binding;ribonuc…		1	52.0259	2
680	_TGTGSPFAGNpSPAR_	SPFAGNSPAREGE	Kiaa1064;Zc3h4;Kiaa1064;Zc3h4	Q6ZPZ3-1;Q6ZPZ3;Q6ZPZ3-2;Q6PAI8	Zinc finger CCCH domain-containing protein 4;Zinc finger CCCH domain-containing protein 4;Zc3h4 protein	-0.0899049	1.8135	1.9034			0.910956	0.0974207	S	1276	CDK1;CDK2;Proline-directed			nucleic acid binding;binding;zinc ion binding;ion binding;cation binding;metal ion binding;transition metal ion binding		0.999999	60.3047	1
2522	_DENERApSLpSPMDEPVPDSEpSPVEK_	DENERASLSPMDE	Mtap1b;Map1b;Mtap1b;Mtap5	A0PJ96;B2RQQ5;Q3TYV8;Q3TZM8;Q3UF78;Q3UPV4;Q8CAI9;Q8CFR9;P14873	Mtap1b protein;Microtubule-associated protein 1B;Putative uncharacterized protein;MAP1 light chain LC1;MAP1(X);MAP1.2;Microtubule-associated protein 1B	-0.600978	1.30205	1.90303			0.493763	0.177841	S	1371	AURORA;AURORA-1;PKA	cell fraction;soluble fraction;cytosol;cytoskeleton;microtubule associated complex;plasma membrane;postsynaptic density;membrane;axon;dendrite;growth cone;site of polarized growth;macromolecular complex;cell projection;neuron projection;cell soma;perikaryon;organelle;non-membrane-bounded organelle;intracellular organelle;intracellular non-membrane-bounded organelle;protein complex;organelle part;…	microtubule cytoskeleton organization;microtubule bundle formation;response to stress;organelle organization;cytoskeleton organization;microtubule-based process;negative regulation of microtubule depolymerization;nervous system development;axonogenesis;synaptogenesis;central nervous system development;response to nutrient;response to external stimulus;response to wounding;response to mechanical s…	actin binding;binding;protein binding;cytoskeletal regulatory protein binding;phospholipid binding;microtubule binding;cytoskeletal protein binding;lipid binding;tubulin binding;protein complex binding		1	145.393	3
[truncated: 5,128 more rows]
