# Supplementary material for: Phosphoproteomic analysis reveals Smarcb1 dependent EGFR signaling in Malignant Rhabdoid tumor cells
Source: Mol Cancer. 2015 Sep 15;14:167. doi: 10.1186/s12943-015-0439-5 (PMC4570560; doi:10.1186/s12943-015-0439-5)
Supplement: Additional file 1: Table S1 and S2. — Mass-spectroscopy peptide ratios, attached as Excel files. (ZIP 5595 kb) [file 12943_2015_439_MOESM1_ESM.zip › Supp_Table_1_Phosphopeptides_Smarcb1.xlsx]

## Sheet: pSTY filetered (1)
Sequence Window	Modified Sequence	SNF+L/SNF-L	SNF+H/SNF-H	SNF+H/SNF-H_2	SNF+L/SNF-L B significant	SNF+H/SNF-H B significant	SNF+H/SNF-H_2 B significant	SNF+L/SNF-L Significance B	SNF+H/SNF-H Significance B	SNF+H/SNF-H_2Significance B	Amino Acid	Position	Protein Names	Gene Names	Uniprot	Motifs	GOCC	GOBP	GOMF	KEGG	Localization Prob	Score Diff	Score	Number of Phospho (STY)	match
TSDIFGSPVTATA	_TSDIFGpSPVTATAPLAHPNKPK_	0.577227	2.4493	1.1307				0.784644	0.0989342	0.849666	S	97	Hematological and neurological expressed 1-like protein;Putative uncharacterized protein;MCG17661	D17Ertd441e;Hn1l;mCG_17661	Q6PGH2;Q3TJZ7;Q3TM10;Q3U7P4	Proline-directed	nucleus;cytoplasm;organelle;membrane-bounded organelle;intracellular organelle;intracellular membrane-bounded organelle;intracellular part;cell part				0.993111	22.401	159.88	1	2
RTKRSSSAENQEG	_SSpSAENQEGDPGTDK_	NaN	NaN	0.82009				1	1	0.753764	S	408	Nuclear SET domain-containing protein 2;Probable histone-lysine N-methyltransferase NSD2;Wolf-Hirschhorn syndrome candidate 1 protein homolog;Nuclear SET domain-containing protein 2;Probable histone-lysine N-methyltransferase NSD2;Wolf-Hirschhorn syndrome candidate 1 protein homolog;Whsc1 protein	Kiaa1090;Nsd2;Whsc1;Kiaa1090;Nsd2;Whsc1;Whsc1	Q8BVE8-2;Q8BVE8;Q8BVE8-1;B2RY48	CAMK2;PKA	nucleus;organelle;membrane-bounded organelle;intracellular organelle;intracellular membrane-bounded organelle;intracellular part;cell part	negative regulation of transcription from RNA polymerase II promoter;nucleobase, nucleoside, nucleotide and nucleic acid metabolic process;chromatin organization;transcription;regulation of transcription, DNA-dependent;regulation of transcription from RNA polymerase II promoter;nitrogen compound metabolic process;organelle organization;metabolic process;biosynthetic process;macromolecule biosynth…	nucleic acid binding;DNA binding;chromatin binding;catalytic activity;binding;protein binding;methyltransferase activity;N-methyltransferase activity;zinc ion binding;protein methyltransferase activity;S-adenosylmethionine-dependent methyltransferase activity;lysine N-methyltransferase activity;protein-lysine N-methyltransferase activity;transferase activity;transferase activity, transferring one…		0.83844	10.1617	88.584	1	1226
ASSGPRSPLDQRS	_AASSGPRpSPLDQR_	0.728504	0.42422	0.55908				0.937068	0.108777	0.319914	S	1678	ATP-dependent helicase CHD1;Chromodomain-helicase-DNA-binding protein 1;Chromodomain helicase DNA binding protein 1;Putative uncharacterized protein	Chd1;Chd-1;Chd1;mCG_4508	P40201;Q14BJ0;Q3USG6;Q8C7Q2;Q8C9F3;Q9CRD9;Q9D5K6	CK1;CK2;ERK/MAPK;Proline-directed;WW GroupIV	chromatin;nucleus;cytoplasm;organelle;membrane-bounded organelle;intracellular organelle;intracellular membrane-bounded organelle;organelle part;intracellular part;chromosomal part;intracellular organelle part;cell part	nucleobase, nucleoside, nucleotide and nucleic acid metabolic process;chromatin organization;chromatin assembly or disassembly;chromatin remodeling;transcription;nitrogen compound metabolic process;organelle organization;metabolic process;biosynthetic process;macromolecule biosynthetic process;regulation of biosynthetic process;cellular process;regulation of gene expression;regulation of macromol…	nucleotide binding;nucleoside binding;purine nucleoside binding;nucleic acid binding;DNA binding;chromatin binding;catalytic activity;helicase activity;binding;ATP binding;pyrophosphatase activity;hydrolase activity;hydrolase activity, acting on acid anhydrides;hydrolase activity, acting on acid anhydrides, in phosphorus-containing anhydrides;purine nucleotide binding;nucleoside-triphosphatase ac…		0.991101	20.4731	87.391	1	3
SPYGSRSPFEHSA	_pSPFEHSAEHR_	1.95893	0.73473	0.7028				0.0526511	0.342739	0.577082	S	1690	ATP-dependent helicase CHD1;Chromodomain-helicase-DNA-binding protein 1;Chromodomain helicase DNA binding protein 1;Putative uncharacterized protein	Chd1;Chd-1;Chd1;mCG_4508	P40201;Q14BJ0;Q3USG6;Q8C7Q2;Q8C9F3;Q9CRD9;Q9D5K6	CK2;Proline-directed	chromatin;nucleus;cytoplasm;organelle;membrane-bounded organelle;intracellular organelle;intracellular membrane-bounded organelle;organelle part;intracellular part;chromosomal part;intracellular organelle part;cell part	nucleobase, nucleoside, nucleotide and nucleic acid metabolic process;chromatin organization;chromatin assembly or disassembly;chromatin remodeling;transcription;nitrogen compound metabolic process;organelle organization;metabolic process;biosynthetic process;macromolecule biosynthetic process;regulation of biosynthetic process;cellular process;regulation of gene expression;regulation of macromol…	nucleotide binding;nucleoside binding;purine nucleoside binding;nucleic acid binding;DNA binding;chromatin binding;catalytic activity;helicase activity;binding;ATP binding;pyrophosphatase activity;hydrolase activity;hydrolase activity, acting on acid anhydrides;hydrolase activity, acting on acid anhydrides, in phosphorus-containing anhydrides;purine nucleotide binding;nucleoside-triphosphatase ac…		0.999971	45.3482	98.29	1	4
LHRAEQSLHDLQE	_AEQpSLHDLQER_	NaN	0.7301	NaN				1	0.33578	1	S	257	Stromal interaction molecule 1;Putative uncharacterized protein;Stromal interaction molecule 1;Stromal interaction molecule 1, isoform CRA_a	Sim;Stim1;Stim1;mCG_124597	P70302;Q3TUX9;Q8K1E1	CK2;PLK;PLK1	endoplasmic reticulum;endoplasmic reticulum membrane;microtubule;plasma membrane;integral to plasma membrane;membrane;integral to membrane;integral to endoplasmic reticulum membrane;organelle membrane;intrinsic to membrane;intrinsic to plasma membrane;intrinsic to endoplasmic reticulum membrane;intrinsic to organelle membrane;integral to organelle membrane;organelle;membrane-bounded organelle;int…	detection of calcium ion;transport;ion transport;cation transport;calcium ion transport;detection of chemical stimulus;response to inorganic substance;response to metal ion;regulation of metal ion transport;di-, tri-valent inorganic cation transport;regulation of transmembrane transporter activity;metal ion transport;regulation of calcium ion transport via store-operated calcium channel activity;…	binding;calcium ion binding;protein binding;microtubule binding;cytoskeletal protein binding;tubulin binding;ion binding;cation binding;metal ion binding;microtubule plus-end binding		1	132.183	132.18	1	5
VEKLPDSPALAKK	_LPDpSPALAK_	1.89542	1.8604	1.4706				0.184367	0.190225	0.519841	S	575	Stromal interaction molecule 1;Putative uncharacterized protein;Stromal interaction molecule 1;Stromal interaction molecule 1, isoform CRA_a	Sim;Stim1;Stim1;mCG_124597	P70302;Q3TUX9;Q8K1E1	ERK/MAPK;NEK6;Proline-directed;WW GroupIV	endoplasmic reticulum;endoplasmic reticulum membrane;microtubule;plasma membrane;integral to plasma membrane;membrane;integral to membrane;integral to endoplasmic reticulum membrane;organelle membrane;intrinsic to membrane;intrinsic to plasma membrane;intrinsic to endoplasmic reticulum membrane;intrinsic to organelle membrane;integral to organelle membrane;organelle;membrane-bounded organelle;int…	detection of calcium ion;transport;ion transport;cation transport;calcium ion transport;detection of chemical stimulus;response to inorganic substance;response to metal ion;regulation of metal ion transport;di-, tri-valent inorganic cation transport;regulation of transmembrane transporter activity;metal ion transport;regulation of calcium ion transport via store-operated calcium channel activity;…	binding;calcium ion binding;protein binding;microtubule binding;cytoskeletal protein binding;tubulin binding;ion binding;cation binding;metal ion binding;microtubule plus-end binding		1	70.5455	73.855	1	#N/A
TRTRMFSQSELEK	_MFpSQSELEK_	NaN	NaN	NaN				1	1	1	S	294	S100P-binding protein;S100P-binding protein;S100P binding protein;S100P binding protein;S100P-binding protein;S100P-binding protein	S100pbp;S100pbp;RP23-284L6.5-007;RP23-284L6.5-004;RP23-284L6.5-011;S100pbp;RP23-284L6.5-008;RP23-284L6.5-009;S100pbp;S100pbp	Q9D5K4-1;Q9D5K4;Q9D5K4-2;A2A7S0;A2A7S1;A2A7S2;A2A7S3;A2A7S4;Q9D5K4-3;Q9D5K4-4	CAMK2;CK1;CK2;PKA/AKT	nucleus;organelle;membrane-bounded organelle;intracellular organelle;intracellular membrane-bounded organelle;intracellular part;cell part		binding;protein binding;calcium-dependent protein binding		0.999792	36.8145	73.157	1	#N/A
TQGPNESPSAFLE	_GITQGPNEpSPSAFLER_	NaN	NaN	0.29066				1	1	0.0500383	S	362	Gag-Pol polyprotein;Gag polyprotein pr65;Gag-pro-pol polyprotein;Gag protein;Pol protein;Reverse transcriptase;Putative uncharacterized protein;Gag protein	gag-pol;Mela;gag;pol;Gm3168;Mela	P70355;Q1KYL8;Q1KYL9;Q1KYM1;Q1KYM2;Q60588;Q61918;Q6T3U6;Q8BFR9;Q8C1W7;Q6YIY0	Proline-directed	viral capsid;virion part	nucleobase, nucleoside, nucleotide and nucleic acid metabolic process;DNA metabolic process;DNA replication;RNA-dependent DNA replication;proteolysis;nitrogen compound metabolic process;metabolic process;catabolic process;macromolecule catabolic process;biosynthetic process;macromolecule biosynthetic process;cellular process;anatomical structure formation;cellular component assembly involved in m…	nucleic acid binding;DNA binding;RNA binding;catalytic activity;RNA-directed DNA polymerase activity;endopeptidase activity;aspartic-type endopeptidase activity;nuclease activity;endonuclease activity;endoribonuclease activity;ribonuclease H activity;ribonuclease activity;structural molecule activity;binding;peptidase activity;zinc ion binding;transferase activity;transferase activity, transferri…		0.98708	18.831	148.12	1	7
KASEDESDLEDEE	_ASEDEpSDLEDEEEKSQEDTEQKR_	0.909632	1.0572	0.79773				0.978911	0.601248	0.806846	S	672	DNA polymerase alpha holoenzyme-associated protein P1;DNA replication licensing factor MCM3;P1-MCM3;Putative uncharacterized protein	Mcm3;Mcmd;Mcmd3	P25206;Q3UI57;Q3ULD6;Q3UZH2	CK1;CK2	nucleus;cytoplasm;centrosome;microtubule organizing center;organelle;membrane-bounded organelle;non-membrane-bounded organelle;intracellular organelle;intracellular membrane-bounded organelle;intracellular non-membrane-bounded organelle;organelle part;intracellular part;cytoskeletal part;cytoplasmic part;intracellular organelle part;cell part	nucleobase, nucleoside, nucleotide and nucleic acid metabolic process;DNA metabolic process;DNA replication;DNA replication initiation;transcription;nitrogen compound metabolic process;cell cycle;metabolic process;biosynthetic process;macromolecule biosynthetic process;regulation of biosynthetic process;cellular process;regulation of gene expression;regulation of macromolecule biosynthetic proces…	nucleotide binding;nucleoside binding;purine nucleoside binding;nucleic acid binding;DNA binding;catalytic activity;binding;protein binding;ATP binding;pyrophosphatase activity;hydrolase activity;hydrolase activity, acting on acid anhydrides;hydrolase activity, acting on acid anhydrides, in phosphorus-containing anhydrides;purine nucleotide binding;nucleoside-triphosphatase activity;adenyl nucleo…	DNA replication;Cell cycle;Cell cycle - yeast	1	68.5292	272.8	1	#N/A
KRRRLSSLRASTS	_RLSpSLRApSTSK_	0.539942	4.8734	2.624		+		0.391101	0.00217096	0.0687486	S	236	40S ribosomal protein S6;Phosphoprotein NP33;Putative uncharacterized protein;MCG6542, isoform CRA_f;Ribosomal protein S6;Doublecortin domain containing 5;DNA polymerase eta;RAD30 homolog A;Xeroderma pigmentosum variant type protein homolog	Rps6;mCG_6542;RP24-468M3.2-001;Dcdc5;RP23-50K11.1-002;Polh;Rad30a;Xpv	P62754;Q3TL53;Q5BLK1;Q8BT09;A2BHQ4;Q9JJN0	CAMK2;GSK3;PKA/AKT;PKC	intracellular;nucleus;nucleolus;ribosome;polysome;small ribosomal subunit;cytosolic small ribosomal subunit;ribonucleoprotein complex;macromolecular complex;ribosomal subunit;organelle;membrane-bounded organelle;non-membrane-bounded organelle;intracellular organelle;intracellular membrane-bounded organelle;intracellular non-membrane-bounded organelle;organelle part;intracellular part;nuclear part…	ribosomal small subunit assembly;cell cycle checkpoint;G1-S transition of mitotic cell cycle;nuclear division;cell activation;placenta development;cell activation during immune response;lymphocyte activation during immune response;T cell activation during immune response;T cell proliferation during immune response;leukocyte activation during immune response;immune system process;leukocyte differe…	structural constituent of ribosome;structural molecule activity;binding;protein binding;nucleic acid binding;DNA binding;damaged DNA binding;catalytic activity;DNA-directed DNA polymerase activity;transferase activity;transferase activity, transferring phosphorus-containing groups;nucleotidyltransferase activity;DNA polymerase activity;ion binding;cation binding;metal ion binding	Ribosome;mTOR signaling pathway;Insulin signaling pathway	0.817115	6.50327	106.35	2	9
LSSLRASTSKSES	_RLSpSLRApSTSK_	0.232689	0.75812	2.624				0.115277	0.656319	1	S	240	40S ribosomal protein S6;Phosphoprotein NP33;Putative uncharacterized protein;MCG6542, isoform CRA_f;Ribosomal protein S6	Rps6;mCG_6542;RP24-468M3.2-001	P62754;Q3TL53;Q5BLK1;Q8BT09	CK1;GSK3;NEK6;PKA	intracellular;nucleus;nucleolus;ribosome;polysome;small ribosomal subunit;cytosolic small ribosomal subunit;ribonucleoprotein complex;macromolecular complex;ribosomal subunit;organelle;membrane-bounded organelle;non-membrane-bounded organelle;intracellular organelle;intracellular membrane-bounded organelle;intracellular non-membrane-bounded organelle;organelle part;intracellular part;nuclear part…	ribosomal small subunit assembly;cell cycle checkpoint;G1-S transition of mitotic cell cycle;nuclear division;cell activation;placenta development;cell activation during immune response;lymphocyte activation during immune response;T cell activation during immune response;T cell proliferation during immune response;leukocyte activation during immune response;immune system process;leukocyte differe…	structural constituent of ribosome;structural molecule activity;binding;protein binding	Ribosome;mTOR signaling pathway;Insulin signaling pathway	0.996506	24.8044	106.35	2	9
PEVWGLSPKNPEP	_IGELGAPEVWGLpSPK_	NaN	NaN	NaN				1	1	1	S	147	NF-kappa-B-activating protein;NFKB activating protein;RIKEN cDNA 2610020O08;Putative uncharacterized protein;NFKB activating protein-like;Nkapl protein;Novel protein	Nkap;mCG_116469;Rhox3b;RP23-43O20.3-001;Nkapl;RP23-298F22.1;RP23-298F22.1-001	Q9D0F4;B1APM8;Q3TV39;Q4KKZ9;Q5EBJ1;Q5SZT7;Q6P8T3;Q9CUJ2;Q9D5Y8	CDK1;Proline-directed	nucleus;cytoplasm;organelle;membrane-bounded organelle;intracellular organelle;intracellular membrane-bounded organelle;intracellular part;cell part	regulation of immune system process;positive regulation of immune system process;regulation of leukocyte activation;positive regulation of leukocyte activation;nucleobase, nucleoside, nucleotide and nucleic acid metabolic process;transcription;nitrogen compound metabolic process;cell communication;signal transduction;cell surface receptor linked signal transduction;Notch signaling pathway;metabol…	chromatin binding;binding;transcription repressor activity;transcription regulator activity		1	166.613	166.61	1	11
GRTRHGSASQVQK	_HGpSASQVQK_	NaN	1.318	NaN				1	0.866217	1	S	2819	Neurofibromatosis-related protein NF-1;Neurofibromin;Neurofibromatosis 1;Neurofibromatosis-related protein NF-1;Neurofibromin;Neurofibromatosis 1;Putative uncharacterized protein;Neurofibromatosis 1;Putative uncharacterized protein	Nf1;RP23-188A3.1-001;Nf1;RP23-188A3.1-003;Nf1;RP23-188A3.1-006	Q04690-1;Q04690;B1AQE7;Q04690-2;B1AQE8;Q3TYD2;Q8CCE8;Q5SYH9;Q8BQG3	CAMK2;CK1;PIM1/2;PKA/AKT	intracellular;nucleus;cytoplasm;organelle;membrane-bounded organelle;intracellular organelle;intracellular membrane-bounded organelle;intracellular part;cell part	MAPKKK cascade;osteoblast differentiation;metanephros development;response to hypoxia;kidney development;liver development;regulation of endothelial cell proliferation;negative regulation of endothelial cell proliferation;positive regulation of endothelial cell proliferation;regulation of cell-matrix adhesion;negative regulation of cell-matrix adhesion;regulation of immune system process;regulati…	GTPase activator activity;binding;protein binding;enzyme activator activity;enzyme regulator activity;GTPase regulator activity;nucleoside-triphosphatase regulator activity	MAPK signaling pathway	0.920594	10.6422	70.78	1	#N/A
LLGTRKSFDHLIS	_pSFDHLISDTK_	NaN	NaN	2.5786				1	1	0.139008	S	2545	Neurofibromatosis-related protein NF-1;Neurofibromin;Neurofibromatosis 1;Neurofibromatosis-related protein NF-1;Neurofibromin;Neurofibromatosis 1;Putative uncharacterized protein;Neurofibromatosis 1;Putative uncharacterized protein	Nf1;RP23-188A3.1-001;Nf1;RP23-188A3.1-003;Nf1;RP23-188A3.1-006	Q04690-1;Q04690;B1AQE7;Q04690-2;B1AQE8;Q3TYD2;Q8CCE8;Q5SYH9;Q8BQG3	AURORA;PKA	intracellular;nucleus;cytoplasm;organelle;membrane-bounded organelle;intracellular organelle;intracellular membrane-bounded organelle;intracellular part;cell part	MAPKKK cascade;osteoblast differentiation;metanephros development;response to hypoxia;kidney development;liver development;regulation of endothelial cell proliferation;negative regulation of endothelial cell proliferation;positive regulation of endothelial cell proliferation;regulation of cell-matrix adhesion;negative regulation of cell-matrix adhesion;regulation of immune system process;regulati…	GTPase activator activity;binding;protein binding;enzyme activator activity;enzyme regulator activity;GTPase regulator activity;nucleoside-triphosphatase regulator activity	MAPK signaling pathway	0.999952	43.5785	54.625	1	12
LRIRTPSGEFLER	_IRTPpSGEFLER_	0.761529	0.89474	0.36692				0.871093	0.603334	0.112965	S	581	FAS-associated factor 1;Fas-associated factor 1	Faf1;Faf1;mCG_141641;RP23-113G7.1-001	P54731;Q6P1F8	CAMK2;PKA/AKT	nucleus;nuclear envelope;cytoplasm;cytosol;organelle envelope;envelope;organelle;membrane-bounded organelle;intracellular organelle;intracellular membrane-bounded organelle;organelle part;intracellular part;nuclear part;cytoplasmic part;intracellular organelle part;cell part;perinuclear region of cytoplasm	apoptosis;cytoplasmic sequestering of NF-kappaB;cell death;regulation of catabolic process;cellular process;regulation of cell death;positive regulation of cell death;programmed cell death;death;regulation of metabolic process;regulation of cell adhesion;positive regulation of protein complex assembly;regulation of intracellular transport;negative regulation of intracellular transport;maintenance…	binding;protein binding;transcription factor binding;enzyme binding;kinase binding;protein kinase binding;protein domain specific binding;heat shock protein binding;NF-kappaB binding		0.958439	13.6287	62.077	1	#N/A
DQLGEESEERDDH	_GVGDDQLGEEpSEERDDHLLPM_	0.716352	0.32974	0.57403		+		0.609675	0.022614	0.393069	S	268	46 kDa mannose 6-phosphate receptor;Cation-dependent mannose-6-phosphate receptor;Putative uncharacterized protein;Mannose-6-phosphate receptor, cation dependent, isoform CRA_a	46mpr;M6pr;mCG_132197	P24668;Q3UF03;Q3UKQ5		lytic vacuole;lysosome;lysosomal membrane;endosome;late endosome;vacuole;vacuolar membrane;cell surface;membrane;integral to membrane;organelle membrane;intrinsic to membrane;organelle;membrane-bounded organelle;intracellular organelle;intracellular membrane-bounded organelle;organelle part;intracellular part;membrane part;vacuolar part;cytoplasmic part;intracellular organelle part;cell part	transport;intracellular protein transport;carbohydrate transport;hexose transport;protein transport;monosaccharide transport;mannose transport;establishment of protein localization;intracellular transport;establishment of localization;establishment of localization in cell	signal transducer activity;receptor activity;transporter activity;binding;protein binding;sugar binding;mannose binding;carbohydrate transmembrane transporter activity;monosaccharide transmembrane transporter activity;hexose transmembrane transporter activity;mannose transmembrane transporter activity;transmembrane transporter activity;substrate-specific transmembrane transporter activity;substra…		1	119.018	157.07	1	#N/A
FLEDDTSDPTYTS	_FLEDDTpSDPTYTSALGGK_	3.0057	10.268	3.2419	+	+		0.00610155	0.0126654	0.305653	S	785	Ephrin type-B receptor 2;Neural kinase;Nuk receptor tyrosine kinase;Tyrosine-protein kinase receptor EPH-3;Tyrosine-protein kinase receptor SEK-3;Ephrin type-B receptor 2;Neural kinase;Nuk receptor tyrosine kinase;Tyrosine-protein kinase receptor EPH-3;Tyrosine-protein kinase receptor SEK-3;Ephrin receptor;Ephrin receptor;Ephrin receptor	Ephb2;Epth3;Nuk;Sek3;Ephb2;Epth3;Nuk;Sek3;Ephb2;RP23-426N4.7-003;Ephb2;RP23-426N4.7-002;Ephb2;RP23-426N4.7-001	P54763-2;P54763;P54763-1;A3KG00;Q6P5F1;A3KG02;A3KG01		integral to plasma membrane;membrane;integral to membrane;intrinsic to membrane;intrinsic to plasma membrane;cell soma;membrane part;plasma membrane part;cell part;synapse	cell morphogenesis;system process;protein modification process;protein amino acid phosphorylation;phosphorus metabolic process;phosphate metabolic process;cell motion;cell communication;signal transduction;cell surface receptor linked signal transduction;enzyme linked receptor protein signaling pathway;transmembrane receptor protein tyrosine kinase signaling pathway;axonogenesis;axon guidance;beh…	nucleotide binding;nucleoside binding;purine nucleoside binding;catalytic activity;protein kinase activity;protein tyrosine kinase activity;transmembrane receptor protein tyrosine kinase activity;signal transducer activity;receptor activity;transmembrane receptor activity;ephrin receptor activity;transmembrane-ephrin receptor activity;receptor binding;binding;protein binding;ATP binding;axon guid…	Axon guidance	0.961796	16.3182	130.23	1	#N/A
KRRRLDSEDKENL	_RLDpSEDKENLTEDASK_	0.38749	0.86898	0.2791			+	0.398525	0.92329	0.029197	S	10	Fanconi anemia group D2 protein homolog;Fanconi anemia, complementation group D2;MCG132961;Putative uncharacterized protein;Fanconi anemia group D2 protein homolog	Fancd2;mCG_132961;Fancd2	Q80V62-1;Q80V62;B2RSU4;Q3TLN3;Q3U202;Q3UQJ0;Q80V62-2	CAMK2;PKA/AKT	condensed chromosome;nucleus;chromosome;organelle;membrane-bounded organelle;non-membrane-bounded organelle;intracellular organelle;intracellular membrane-bounded organelle;intracellular non-membrane-bounded organelle;intracellular part;cell part	nucleobase, nucleoside, nucleotide and nucleic acid metabolic process;DNA metabolic process;DNA repair;nitrogen compound metabolic process;response to stress;response to DNA damage stimulus;organelle organization;cell cycle;synapsis;multicellular organismal development;gamete generation;metabolic process;response to radiation;response to abiotic stimulus;cellular process;response to ionizing radi…	binding;protein binding		1	67.0062	82.814	1	#N/A
APVPLISPKRQIR	_ELSESVQQQSAPVPLIpSPKR_	NaN	NaN	0.51366				1	1	0.290906	S	573	Protein kinase C binding protein 1;MKIAA1125 protein;Protein kinase C binding protein 1;Putative uncharacterized protein;Prkcbp1 protein;Protein kinase C binding protein 1;Putative uncharacterized protein;Protein kinase C binding protein 1	Prkcbp1;RP23-108D12.1-001;Zmynd8;mKIAA1125;Prkcbp1;RP23-108D12.1-015;Zmynd8;Prkcbp1;RP23-108D12.1-014;Zmynd8;Prkcbp1;RP23-108D12.1-007	A2A484;Q80Y82;Q8CHB3;A2A482;Q3U1M7;Q3UH28;Q3V437;Q80XT8;A2A483;Q3V1I9;A2A485	CDK1;CDK2;Proline-directed			catalytic activity;binding;protein binding;zinc ion binding;kinase activity;transferase activity;transferase activity, transferring phosphorus-containing groups;ion binding;cation binding;metal ion binding;transition metal ion binding		0.998476	28.2742	185.68	1	#N/A
NFDMTASPKILLS	_LNFDMTApSPK_	NaN	NaN	1.3101				1	1	0.674506	S	430	Protein kinase C binding protein 1;MKIAA1125 protein;Protein kinase C binding protein 1;Putative uncharacterized protein;Prkcbp1 protein;Protein kinase C binding protein 1;Putative uncharacterized protein;Protein kinase C binding protein 1;Protein kinase C binding protein 1;Protein kinase C binding protein 1;Prkcbp1 protein	Prkcbp1;RP23-108D12.1-001;Zmynd8;mKIAA1125;Prkcbp1;RP23-108D12.1-015;Zmynd8;Prkcbp1;RP23-108D12.1-014;Zmynd8;Prkcbp1;RP23-108D12.1-007;Prkcbp1;RP23-108D12.1-010;Prkcbp1;RP23-108D12.1-013;Zmynd8	A2A484;Q80Y82;Q8CHB3;A2A482;Q3U1M7;Q3UH28;Q3V437;Q80XT8;A2A483;Q3V1I9;A2A485;A2A481;A2A480;Q6P4S7	CDK1;Proline-directed			catalytic activity;binding;protein binding;zinc ion binding;kinase activity;transferase activity;transferase activity, transferring phosphorus-containing groups;ion binding;cation binding;metal ion binding;transition metal ion binding		0.999663	34.7162	148.78	1	#N/A
TSAGNQSPPETPV	_QDAIGKPPPSSTSAGNQpSPPETPVLTR_	0.841253	1.3158	0.9124				0.726812	0.867705	0.785554	S	783	Protein kinase C binding protein 1;MKIAA1125 protein;Protein kinase C binding protein 1;Putative uncharacterized protein;Prkcbp1 protein;Protein kinase C binding protein 1;Putative uncharacterized protein;Protein kinase C binding protein 1	Prkcbp1;RP23-108D12.1-001;Zmynd8;mKIAA1125;Prkcbp1;RP23-108D12.1-015;Zmynd8;Prkcbp1;RP23-108D12.1-014;Zmynd8;Prkcbp1;RP23-108D12.1-007	A2A484;Q80Y82;Q8CHB3;A2A482;Q3U1M7;Q3UH28;Q3V437;Q80XT8;A2A483;Q3V1I9;A2A485	CK2;Proline-directed			catalytic activity;binding;protein binding;zinc ion binding;kinase activity;transferase activity;transferase activity, transferring phosphorus-containing groups;ion binding;cation binding;metal ion binding;transition metal ion binding		0.999231	31.6434	194.11	1	#N/A
GAGRRISLSDMPR	_RIpSLSDMPR_	0.558104	1.0442	1.3464				0.747802	0.85468	0.541944	S	449	Protein kinase C binding protein 1;MKIAA1125 protein;Protein kinase C binding protein 1;Putative uncharacterized protein;Prkcbp1 protein;Protein kinase C binding protein 1;Putative uncharacterized protein;Protein kinase C binding protein 1;Protein kinase C binding protein 1;Protein kinase C binding protein 1;Prkcbp1 protein	Prkcbp1;RP23-108D12.1-001;Zmynd8;mKIAA1125;Prkcbp1;RP23-108D12.1-015;Zmynd8;Prkcbp1;RP23-108D12.1-014;Zmynd8;Prkcbp1;RP23-108D12.1-007;Prkcbp1;RP23-108D12.1-010;Prkcbp1;RP23-108D12.1-013;Zmynd8	A2A484;Q80Y82;Q8CHB3;A2A482;Q3U1M7;Q3UH28;Q3V437;Q80XT8;A2A483;Q3V1I9;A2A485;A2A481;A2A480;Q6P4S7	AURORA;AURORA-1;AURORA-A;CAMK2;CK2;PKA;PKA/AKT			catalytic activity;binding;protein binding;zinc ion binding;kinase activity;transferase activity;transferase activity, transferring phosphorus-containing groups;ion binding;cation binding;metal ion binding;transition metal ion binding		0.99675	24.8665	94.399	1	13
EEAKSNSPVSEKP	_SNpSPVSEKPDPTPAK_	0.805928	1.1713	0.81986				0.788117	0.9722	0.753427	S	678	Protein kinase C binding protein 1;MKIAA1125 protein;Protein kinase C binding protein 1;Putative uncharacterized protein;Prkcbp1 protein;Protein kinase C binding protein 1;Putative uncharacterized protein;Protein kinase C binding protein 1	Prkcbp1;RP23-108D12.1-001;Zmynd8;mKIAA1125;Prkcbp1;RP23-108D12.1-015;Zmynd8;Prkcbp1;RP23-108D12.1-014;Zmynd8;Prkcbp1;RP23-108D12.1-007	A2A484;Q80Y82;Q8CHB3;A2A482;Q3U1M7;Q3UH28;Q3V437;Q80XT8;A2A483;Q3V1I9;A2A485	Proline-directed			catalytic activity;binding;protein binding;zinc ion binding;kinase activity;transferase activity;transferase activity, transferring phosphorus-containing groups;ion binding;cation binding;metal ion binding;transition metal ion binding		0.999327	33.657	58.671	1	14
SHSRQASTDAGTA	_QApSTDAGTAGALTPQHVR_	0.948582	1.128	0.81077				0.795346	0.476722	0.81597	S	94	65 kDa Yes-associated protein;Yorkie homolog;65 kDa Yes-associated protein;Yorkie homolog;Putative uncharacterized protein;Putative uncharacterized protein	Yap;Yap1;Yap65;Yap;Yap1;Yap65;Yap1	Q91WL1;P46938;Q3TUW1;Q3U046	CAMK2;CK1	nucleus;transcription factor complex;cytoplasm;macromolecular complex;organelle;membrane-bounded organelle;intracellular organelle;intracellular membrane-bounded organelle;protein complex;organelle part;intracellular part;nuclear part;intracellular organelle part;nucleoplasm part;cell part	nucleobase, nucleoside, nucleotide and nucleic acid metabolic process;transcription;regulation of transcription, DNA-dependent;regulation of transcription from RNA polymerase II promoter;nitrogen compound metabolic process;metabolic process;biosynthetic process;macromolecule biosynthetic process;regulation of biosynthetic process;positive regulation of biosynthetic process;positive regulation of …	transcription cofactor activity;transcription coactivator activity;binding;protein binding;transcription factor binding;transcription activator activity;transcription regulator activity;proline-rich region binding		0.836829	7.11692	196.74	1	#N/A
SLSKASSFADMMG	_ASpSFADMMGILK_	NaN	NaN	1.2332				1	1	0.613938	S	235	Protein FAM54B	Fam54b	Q9CWE0-1;Q9CWE0	CHK1;CK1;CK2;PKD					0.9517	12.9455	74.177	1	#N/A
VMQRNASVPNLRG	_NApSVPNLR_	1.12728	1.8778	1.5179				0.886065	0.184546	0.425466	S	100	Protein FAM54B	Fam54b	Q9CWE0-1;Q9CWE0	CAMK2;CHK1					1	108.082	108.08	1	15
RRLLEDSESEDEA	_LLEDpSEpSEDEAPPSRPR_	NaN	NaN	1.0971				1	1	0.886809	S	211	Coiled-coil domain-containing protein 94	Ccdc94	Q9D6J3	CK2;NEK6					1	155.278	214.48	2	16
LLEDSESEDEAPP	_LLEDpSEpSEDEAPPSRPR_	NaN	NaN	1.0971				1	1	0.886809	S	213	Coiled-coil domain-containing protein 94	Ccdc94	Q9D6J3	CK2					1	120.798	214.48	2	16
PRGGFDSPFYRDS	_GGFDpSPFYR_	0.829233	1.3524	1.189				0.830564	0.536452	0.75196	S	502	Hamartin;Tuberous sclerosis 1 protein homolog;Hamartin;Tuberous sclerosis 1 protein homolog;Hamartin;Tuberous sclerosis 1 protein homolog;Putative uncharacterized protein;Hamartin;Tuberous sclerosis 1 protein homolog	Kiaa0243;Tsc1;Kiaa0243;Tsc1;Kiaa0243;Tsc1;Kiaa0243;Tsc1	Q9EP53-1;Q9EP53;Q9EP53-2;Q9EP53-3;Q8BQP0;Q9EP53-4	Proline-directed	cell fraction;membrane fraction;insoluble fraction;cytoplasm;microsome;cytosol;actin filament;cell cortex;membrane;lamellipodium;growth cone;site of polarized growth;macromolecular complex;TSC1-TSC2 complex;vesicular fraction;cell projection;neuron projection;protein complex;organelle part;intracellular part;cytoskeletal part;cytoplasmic part;cytosolic part;intracellular organelle part;cell part	kidney development;neural tube closure;regulation of cell-matrix adhesion;positive regulation of cell-matrix adhesion;morphogenesis of an epithelium;RNA export from nucleus;rRNA export from nucleus;regulation of translation;protein complex assembly;transport;ion transport;cation transport;potassium ion transport;nucleocytoplasmic transport;cell adhesion;cell-matrix adhesion;ensheathment of neuron…	binding;protein binding;enzyme regulator activity;GTPase regulator activity;GTPase activating protein binding;protein N-terminus binding;chaperone binding;nucleoside-triphosphatase regulator activity	mTOR signaling pathway;Insulin signaling pathway	0.999999	62.3044	102.22	1	#N/A
GTGRPNSPQRLDR	_GTGRPNpSPQR_	0.791365	0.51597	0.71744				0.814605	0.225148	0.59954	S	196	CD2 antigen cytoplasmic tail-binding protein 2;Putative uncharacterized protein;MKIAA1178 protein	Cd2bp2;mKIAA1178	Q9CWK3;Q3U4A3;Q69ZP6	CAMK2;CDK1;CDK2;ERK/MAPK;Proline-directed;WW GroupIV	nucleus;nucleoplasm;U5 snRNP;cytoplasm;nuclear body;nuclear speck;ribonucleoprotein complex;small nuclear ribonucleoprotein complex;macromolecular complex;organelle;membrane-bounded organelle;intracellular organelle;intracellular membrane-bounded organelle;organelle part;intracellular part;nuclear part;intracellular organelle part;nucleoplasm part;cell part		binding;protein binding;ribonucleoprotein binding		0.999997	54.6726	71.479	1	18
GKHSLDSDEEDDD	_HSLDpSDEEDDDEEGSSK_	0.430103	0.73472	0.88777				0.487191	0.342723	0.859455	S	49	CD2 antigen cytoplasmic tail-binding protein 2;Putative uncharacterized protein;MKIAA1178 protein	Cd2bp2;mKIAA1178	Q9CWK3;Q3U4A3;Q69ZP6	CK1;CK2	nucleus;nucleoplasm;U5 snRNP;cytoplasm;nuclear body;nuclear speck;ribonucleoprotein complex;small nuclear ribonucleoprotein complex;macromolecular complex;organelle;membrane-bounded organelle;intracellular organelle;intracellular membrane-bounded organelle;organelle part;intracellular part;nuclear part;intracellular organelle part;nucleoplasm part;cell part		binding;protein binding;ribonucleoprotein binding		0.95722	13.4977	250.96	1	19
NLHFRASPHLHSC	_ApSPHLHSCD_	NaN	NaN	NaN				1	1	1	S	407	LAG1 longevity assurance homolog 5;Translocating chain-associating membrane protein homolog 4;Putative uncharacterized protein	Lass5;Trh4	Q9D6K9-1;Q9D6K9;Q3UK15	PKA;Proline-directed	cell fraction;membrane fraction;insoluble fraction;nucleus;endoplasmic reticulum;endoplasmic reticulum membrane;microsome;membrane;integral to membrane;organelle membrane;intrinsic to membrane;nuclear membrane;vesicular fraction;organelle;membrane-bounded organelle;intracellular organelle;intracellular membrane-bounded organelle;organelle part;intracellular part;membrane part;nuclear part;endopla…	regulation of transcription, DNA-dependent;lipid metabolic process;membrane lipid metabolic process;sphingolipid metabolic process;ceramide metabolic process;metabolic process;lipid biosynthetic process;biosynthetic process;regulation of biosynthetic process;cellular process;regulation of gene expression;regulation of macromolecule biosynthetic process;regulation of nucleobase, nucleoside, nucleo…	nucleic acid binding;DNA binding;transcription factor activity;catalytic activity;binding;acyltransferase activity;N-acyltransferase activity;transferase activity;transferase activity, transferring acyl groups;transferase activity, transferring acyl groups other than amino-acyl groups;transcription regulator activity;sequence-specific DNA binding;sphingosine N-acyltransferase activity		1	66.1946	85.308	1	20
RSPFPGSPEQTKK	_SPFPGpSPEQTKK_	1.02353	0.61527	0.62745				0.846844	0.388867	0.409693	S	440	tRNA (guanine-N(7)-)-methyltransferase subunit WDR4;WD repeat-containing protein 4	Wdr4	Q9EP82	ERK/MAPK;Proline-directed	nucleus;nucleoplasm;cytoplasm;organelle;membrane-bounded organelle;intracellular organelle;intracellular membrane-bounded organelle;organelle part;intracellular part;nuclear part;intracellular organelle part;cell part	nucleobase, nucleoside, nucleotide and nucleic acid metabolic process;RNA processing;tRNA metabolic process;tRNA modification;nitrogen compound metabolic process;tRNA processing;metabolic process;RNA modification;cellular process;RNA metabolic process;ncRNA processing;ncRNA metabolic process;cellular biopolymer metabolic process;macromolecule metabolic process;biopolymer metabolic process;biopoly…	catalytic activity;binding;protein binding;methyltransferase activity;RNA methyltransferase activity;tRNA methyltransferase activity;tRNA (guanine-N7-)-methyltransferase activity;S-adenosylmethionine-dependent methyltransferase activity;tRNA (guanine) methyltransferase activity;transferase activity;transferase activity, transferring one-carbon groups		0.866923	8.13879	80.717	1	21
EDGMRGSPPVPSG	_GpSPPVPSGPPMEEDGLR_	2.10525	0.52523	1.4626				0.137266	0.219178	0.553674	S	206	Sentrin/SUMO-specific protease SENP3;Sentrin-specific protease 3;Smt3-specific isopeptidase 1;SUMO-1-specific protease 3	Senp3;Smt3ip;Smt3ip1	Q9EP97	PKA;Proline-directed	nucleus;nucleoplasm;nucleolus;organelle;membrane-bounded organelle;non-membrane-bounded organelle;intracellular organelle;intracellular membrane-bounded organelle;intracellular non-membrane-bounded organelle;organelle part;intracellular part;nuclear part;intracellular organelle part;cell part	proteolysis;metabolic process;catabolic process;macromolecule catabolic process;protein metabolic process;protein catabolic process;macromolecule metabolic process;biopolymer metabolic process;biopolymer catabolic process;primary metabolic process	catalytic activity;ubiquitin-specific protease activity;binding;protein binding;peptidase activity;cysteine-type peptidase activity;hydrolase activity;small conjugating protein-specific protease activity;peptidase activity, acting on L-amino acid peptides		0.999999	59.1307	122.56	1	#N/A
HPKNHLSPQEGGA	_NHLpSPQEGGATPQVPSPCCR_	NaN	NaN	1.154				1	1	0.824734	S	163	Sentrin/SUMO-specific protease SENP3;Sentrin-specific protease 3;Smt3-specific isopeptidase 1;SUMO-1-specific protease 3	Senp3;Smt3ip;Smt3ip1	Q9EP97	CK2;Proline-directed	nucleus;nucleoplasm;nucleolus;organelle;membrane-bounded organelle;non-membrane-bounded organelle;intracellular organelle;intracellular membrane-bounded organelle;intracellular non-membrane-bounded organelle;organelle part;intracellular part;nuclear part;intracellular organelle part;cell part	proteolysis;metabolic process;catabolic process;macromolecule catabolic process;protein metabolic process;protein catabolic process;macromolecule metabolic process;biopolymer metabolic process;biopolymer catabolic process;primary metabolic process	catalytic activity;ubiquitin-specific protease activity;binding;protein binding;peptidase activity;cysteine-type peptidase activity;hydrolase activity;small conjugating protein-specific protease activity;peptidase activity, acting on L-amino acid peptides		0.998929	29.6962	96.279	1	22
RQGDNISDDEDEV	_QGDNIpSDDEDEVR_	0.710884	1.1313	0.96409				0.59884	0.686991	0.939794	S	15	Syntaxin-4	Stx4;Stx4a	P70452	CK2	cell fraction;plasma membrane enriched fraction;cytoplasm;trans-Golgi network;plasma membrane;cell surface;membrane;integral to membrane;cytoplasmic membrane-bounded vesicle;basolateral plasma membrane;apical plasma membrane;secretory granule;extracellular matrix;SNARE complex;intrinsic to membrane;cytoplasmic vesicle;vesicle;membrane-bounded vesicle;macromolecular complex;sarcolemma;specific gra…	protein complex assembly;transport;neurotransmitter transport;intracellular protein transport;exocytosis;vesicle docking during exocytosis;membrane fusion;cellular process;anatomical structure formation;protein transport;cellular component organization;membrane organization;synaptic vesicle exocytosis;synaptic vesicle docking during exocytosis;vesicle-mediated transport;membrane docking;cellular …	SNARE binding;small GTPase regulator activity;SNAP receptor activity;binding;protein binding;cytoskeletal protein binding;Ras GTPase binding;Rab GTPase binding;enzyme binding;enzyme regulator activity;spectrin binding;GTPase regulator activity;small GTPase binding;GTPase binding;nucleoside-triphosphatase regulator activity	SNARE interactions in vesicular transport	1	130.736	146.03	1	23
DNPPRGSPKALKK	_AVDNPPRGpSPK_	0.989021	0.66764	0.54012				0.869283	0.484773	0.365037	S	429	RNA polymerase II-associated protein 3	D15Ertd682e;Rpap3	Q9D706	CDK1;PKA;Proline-directed			binding		1	61.2606	126.54	1	24
SFFSGCSPIQEES	_ALASNTSFFSGCpSPIQEESH_	NaN	NaN	NaN				1	1	1	S	1224	Chromokinesin;Chromosome-associated kinesin KIF4;Putative uncharacterized protein;Kinesin family member 4;Kinesin family member 4, isoform CRA_a	Kif4;Kif4a;Kns4;Kif4;mCG_12204;RP23-213F21.3-001	P33174;Q3UWH4;Q3UXW0;Q80YP3	CK1;Proline-directed	nucleus;microtubule;organelle;membrane-bounded organelle;intracellular organelle;intracellular membrane-bounded organelle;organelle part;intracellular part;cytoskeletal part;intracellular organelle part;cell part	microtubule-based process;microtubule-based movement;cellular process	nucleotide binding;nucleoside binding;purine nucleoside binding;nucleic acid binding;DNA binding;motor activity;microtubule motor activity;catalytic activity;binding;ATP binding;pyrophosphatase activity;hydrolase activity;hydrolase activity, acting on acid anhydrides;hydrolase activity, acting on acid anhydrides, in phosphorus-containing anhydrides;purine nucleotide binding;nucleoside-triphosphat…		0.919261	10.8877	240.54	1	#N/A
GGPWVGSPGRMRP	_PGGPWVGpSPGR_	NaN	NaN	NaN				1	1	1	S	540	Guanine nucleotide exchange factor GEFT;p63RhoGEF;Rac/Cdc42/Rho exchange factor GEFT;RhoA/Rac/Cdc42 guanine nucleotide exchange factor GEFT;Guanine nucleotide exchange factor GEFT;p63RhoGEF;Rac/Cdc42/Rho exchange factor GEFT;RhoA/Rac/Cdc42 guanine nucleotide exchange factor GEFT	D10Ertd610e;Geft;D10Ertd610e;Geft	Q9CWR0-1;Q9CWR0;Q9CWR0-2	CDK1;CDK2;ERK/MAPK;Proline-directed	intracellular;cytoplasm;plasma membrane;membrane;myofibril;sarcomere;contractile fiber;intracellular part;cytoplasmic part;contractile fiber part;cell part	regulation of signal transduction;regulation of cell communication;regulation of Rho protein signal transduction;regulation of Ras protein signal transduction;regulation of biological process;regulation of cellular process;regulation of small GTPase mediated signal transduction;biological regulation	small GTPase regulator activity;guanyl-nucleotide exchange factor activity;Ras guanyl-nucleotide exchange factor activity;Rho guanyl-nucleotide exchange factor activity;binding;protein binding;enzyme regulator activity;GTPase regulator activity;nucleoside-triphosphatase regulator activity		1	143.763	143.76	1	#N/A
AAKRHESLTSLNL	_RHEpSLTSLNLER_	13.5212	2.7911	14.435	+		+	7.64308e-07	0.308642	0.00233765	S	132	E2-induced gene 5 protein homolog;Protein FAM162A	E2ig5;Fam162a	Q9D6U8	CAMK2;PKA	mitochondrion;membrane;integral to membrane;intrinsic to membrane;organelle;membrane-bounded organelle;intracellular organelle;intracellular membrane-bounded organelle;intracellular part;membrane part;cytoplasmic part;cell part				0.984738	18.1499	73.301	1	#N/A
TKQKVLSPPHTKA	_VLpSPPHTK_	NaN	0.79666	NaN				1	0.729313	1	S	146	Ubiquitin-associated protein 1;Ubiquitin-associated protein 1, isoform CRA_b;Putative uncharacterized protein;Ubiquitin-associated protein 1;Ubiquitin-associated protein 1, isoform CRA_a	Ubap1;mCG_9744;RP23-328E6.5-001;Ubap1;mCG_9744;RP23-328E6.5-002	Q8BH48-1;Q8BH48;A2AMY1;Q3TQY7;Q8BH48-2;A2AMY0	ERK/MAPK;Proline-directed	cytoplasm;intracellular part;cell part				0.99989	39.5805	81.842	1	#N/A
AGAKAISSDMFFG	_AIpSSDMFFGR_	0.510867	1.4448	1.3208				0.341863	0.463553	0.561969	S	445	ADP-ribosylation factor GTPase-activating protein 2;GTPase-activating protein ZNF289;Zinc finger protein 289;ADP-ribosylation factor GTPase-activating protein 2;GTPase-activating protein ZNF289;Zinc finger protein 289;Putative uncharacterized protein	Arfgap2;Zfp289;Znf289;Arfgap2;Zfp289;Znf289	Q99K28-2;Q99K28;Q99K28-1;Q3UR67		Golgi membrane;cytoplasm;Golgi apparatus;plasma membrane;membrane;organelle membrane;organelle;membrane-bounded organelle;intracellular organelle;intracellular membrane-bounded organelle;organelle part;intracellular part;Golgi apparatus part;cytoplasmic part;intracellular organelle part;cell part	transport;cellular process;protein transport;vesicle-mediated transport;regulation of ARF GTPase activity;regulation of Ras GTPase activity;regulation of GTPase activity;establishment of protein localization;regulation of catalytic activity;establishment of localization;regulation of hydrolase activity;biological regulation;regulation of molecular function	small GTPase regulator activity;GTPase activator activity;binding;enzyme activator activity;ARF GTPase activator activity;zinc ion binding;enzyme regulator activity;GTPase regulator activity;ion binding;cation binding;metal ion binding;transition metal ion binding;nucleoside-triphosphatase regulator activity		0.902052	9.64235	139.44	1	25
KIEILDSPASKKK	_IEILDpSPASK_	0.285552	0.68246	0.6515	+			0.0175703	0.522349	0.536677	S	177	Uncharacterized protein C12orf45 homolog	D10Wsu102e	Q9CX66	Proline-directed					0.914834	10.3108	166.88	1	27
KENGFSSPPRIKD	_ENGFSpSPPR_	0.618774	1.2343	1.3598				0.862107	0.924972	0.632485	S	114	DNA topoisomerase 1;DNA topoisomerase I;Putative uncharacterized protein;Top1 protein;Topoisomerase I;Putative uncharacterized protein;Topoisomerase I	Top1;Top-1;TOP;Top1;TOP	Q04750;Q3TPX7;Q3TUS4;Q3ULF5;Q569Q5;Q6LBJ0;Q3TSR2;Q6LBJ1	CDK1;CDK2;Polo box;Proline-directed	nuclear chromosome;nucleus;nucleoplasm;chromosome;nucleolus;cytoplasm;perikaryon;organelle;membrane-bounded organelle;non-membrane-bounded organelle;intracellular organelle;intracellular membrane-bounded organelle;intracellular non-membrane-bounded organelle;organelle part;intracellular part;nuclear part;intracellular organelle part;cell part	nucleobase, nucleoside, nucleotide and nucleic acid metabolic process;DNA metabolic process;DNA replication;DNA topological change;nitrogen compound metabolic process;metabolic process;biosynthetic process;macromolecule biosynthetic process;cellular process;cellular macromolecule biosynthetic process;cellular biopolymer metabolic process;cellular biopolymer biosynthetic process;embryonic cleavage…	nucleotide binding;nucleoside binding;purine nucleoside binding;nucleic acid binding;DNA binding;chromatin binding;catalytic activity;DNA topoisomerase activity;DNA topoisomerase type I activity;DNA topoisomerase (ATP-hydrolyzing) activity;binding;protein binding;ATP binding;isomerase activity;purine nucleotide binding;adenyl nucleotide binding;ribonucleotide binding;purine ribonucleotide binding…		0.918917	10.5435	65.458	1	#N/A
DHLHNDSQIEADF	_(ac)SGDHLHNDpSQIEADFR_	0.166079	1.6825	2.3264	+			0.00457253	0.31846	0.374714	S	10	DNA topoisomerase 1;DNA topoisomerase I;Putative uncharacterized protein;Top1 protein;Topoisomerase I	Top1;Top-1;TOP	Q04750;Q3TPX7;Q3TUS4;Q3ULF5;Q569Q5;Q6LBJ0	CK2	nuclear chromosome;nucleus;nucleoplasm;chromosome;nucleolus;cytoplasm;perikaryon;organelle;membrane-bounded organelle;non-membrane-bounded organelle;intracellular organelle;intracellular membrane-bounded organelle;intracellular non-membrane-bounded organelle;organelle part;intracellular part;nuclear part;intracellular organelle part;cell part	nucleobase, nucleoside, nucleotide and nucleic acid metabolic process;DNA metabolic process;DNA replication;DNA topological change;nitrogen compound metabolic process;metabolic process;biosynthetic process;macromolecule biosynthetic process;cellular process;cellular macromolecule biosynthetic process;cellular biopolymer metabolic process;cellular biopolymer biosynthetic process;embryonic cleavage…	nucleotide binding;nucleoside binding;purine nucleoside binding;nucleic acid binding;DNA binding;chromatin binding;catalytic activity;DNA topoisomerase activity;DNA topoisomerase type I activity;DNA topoisomerase (ATP-hydrolyzing) activity;binding;protein binding;ATP binding;isomerase activity;purine nucleotide binding;adenyl nucleotide binding;ribonucleotide binding;purine ribonucleotide binding…		0.999995	52.8387	140.79	1	#N/A
MREDYDSVEQDGD	_MREDYDpSVEQDGDEPGPQR_	NaN	NaN	1.1369				1	1	0.966514	S	56	Ribonucleoprotein RBM8A;RNA-binding motif protein 8A;RNA-binding protein 8A;Ribonucleoprotein RBM8A;RNA-binding motif protein 8A;RNA-binding protein 8A;Putative uncharacterized protein	Rbm8;Rbm8a;Rbm8;Rbm8a	Q9CWZ3-1;Q9CWZ3;Q9CWZ3-2;Q9CT44		nucleus;spliceosomal complex;cytoplasm;nuclear body;nuclear speck;ribonucleoprotein complex;macromolecular complex;exon-exon junction complex;organelle;membrane-bounded organelle;intracellular organelle;intracellular membrane-bounded organelle;protein complex;organelle part;intracellular part;nuclear part;intracellular organelle part;nucleoplasm part;cell part	nuclear-transcribed mRNA catabolic process, nonsense-mediated decay;nuclear-transcribed mRNA catabolic process;nucleobase, nucleoside, nucleotide and nucleic acid metabolic process;RNA processing;mRNA processing;RNA catabolic process;mRNA catabolic process;regulation of translation;nitrogen compound metabolic process;transport;metabolic process;RNA splicing;catabolic process;macromolecule catabol…	nucleotide binding;nucleic acid binding;RNA binding;binding;protein binding;mRNA binding		0.996731	24.8423	86.394	1	#N/A
RRRPRDSPVLSNS	_DpSPVLSNSGPR_	NaN	NaN	1.2032				1	1	0.872062	S	896	Probable cation-transporting ATPase 13A1;ATPase type 13A1;MKIAA1825 protein	Atp13a;Atp13a1;mCG_23321;Atp13a1;mKIAA1825	Q9EPE9;B2RS54;Q69Z96	GSK3;PKA;Proline-directed	membrane;integral to membrane;intrinsic to membrane;membrane part;cell part	nucleobase, nucleoside, nucleotide and nucleic acid metabolic process;purine nucleotide metabolic process;purine nucleotide biosynthetic process;nucleoside phosphate metabolic process;ATP biosynthetic process;nitrogen compound metabolic process;transport;ion transport;cation transport;metabolic process;biosynthetic process;nucleotide metabolic process;nucleoside triphosphate metabolic process;nuc…	nucleotide binding;nucleoside binding;purine nucleoside binding;catalytic activity;transporter activity;binding;ATP binding;ion transmembrane transporter activity;primary active transmembrane transporter activity;P-P-bond-hydrolysis-driven transmembrane transporter activity;ATPase activity, coupled to transmembrane movement of ions, phosphorylative mechanism;pyrophosphatase activity;hydrolase act…		0.999987	50.161	54.455	1	28
LAREYGSPLKAYT	_EYGpSPLK_	1.10153	0.81629	0.90761				0.742651	0.854399	0.994758	S	578	Cell division cycle 2-like protein kinase 1;Cell division protein kinase 11;Galactosyltransferase-associated protein kinase p58/GTA;PITSLRE serine/threonine-protein kinase CDC2L1;Cell division cycle 2-like 1;Cell division cycle 2-like 1, isoform CRA_d;Putative uncharacterized protein;Cell division cycle 2-like protein kinase 1;Cell division protein kinase 11;Galactosyltransferase-associated prote…	Cdc2l1;Cdk11;mCG_132264;RP23-183D11.4-001;Cdk11b;Cdc2l1;Cdk11;RP23-183D11.4-003;Cdk11b	P24788-1;P24788;A2A9P5;Q3UXP3;Q9CVG6;P24788-2;A2A9P6;Q8R190	CDK1;CDK2;Proline-directed	nucleus;organelle;membrane-bounded organelle;intracellular organelle;intracellular membrane-bounded organelle;intracellular part;cell part	blastocyst development;protein modification process;protein amino acid phosphorylation;phosphorus metabolic process;phosphate metabolic process;apoptosis;cell cycle;regulation of mitosis;regulation of mitotic cell cycle;metabolic process;cell death;cellular process;regulation of cell cycle process;programmed cell death;death;phosphorylation;protein metabolic process;developmental process;regulati…	nucleotide binding;nucleoside binding;purine nucleoside binding;catalytic activity;protein kinase activity;protein serine-threonine kinase activity;cyclin-dependent protein kinase activity;binding;ATP binding;kinase activity;transferase activity;transferase activity, transferring phosphorus-containing groups;phosphotransferase activity, alcohol group as acceptor;purine nucleotide binding;adenyl n…		0.999985	48.2936	76.879	1	29
EITIRNSPYRRED	_MEITIRNpSPYRR_	7.8704	0.89167	4.0656	+		+	7.15452e-07	0.979118	0.0195712	S	65	Cell division cycle 2-like protein kinase 1;Cell division protein kinase 11;Galactosyltransferase-associated protein kinase p58/GTA;PITSLRE serine/threonine-protein kinase CDC2L1;Cell division cycle 2-like 1;Cell division cycle 2-like 1, isoform CRA_d;Putative uncharacterized protein;Cell division cycle 2-like protein kinase 1;Cell division protein kinase 11;Galactosyltransferase-associated prote…	Cdc2l1;Cdk11;mCG_132264;RP23-183D11.4-001;Cdk11b;Cdc2l1;Cdk11;RP23-183D11.4-003;Cdk11b	P24788-1;P24788;A2A9P5;Q3UXP3;Q9CVG6;P24788-2;A2A9P6;Q8R190	CDK1;CDK2;CK1;PKA;Proline-directed	nucleus;organelle;membrane-bounded organelle;intracellular organelle;intracellular membrane-bounded organelle;intracellular part;cell part	blastocyst development;protein modification process;protein amino acid phosphorylation;phosphorus metabolic process;phosphate metabolic process;apoptosis;cell cycle;regulation of mitosis;regulation of mitotic cell cycle;metabolic process;cell death;cellular process;regulation of cell cycle process;programmed cell death;death;phosphorylation;protein metabolic process;developmental process;regulati…	nucleotide binding;nucleoside binding;purine nucleoside binding;catalytic activity;protein kinase activity;protein serine-threonine kinase activity;cyclin-dependent protein kinase activity;binding;ATP binding;kinase activity;transferase activity;transferase activity, transferring phosphorus-containing groups;phosphotransferase activity, alcohol group as acceptor;purine nucleotide binding;adenyl n…		0.993937	22.2014	88.08	1	#N/A
RDSKRDSLEEGEL	_RDpSLEEGELRDHR_	0.377195	0.62358	0.99518				0.144446	0.399416	0.890099	S	47	Cell division cycle 2-like protein kinase 1;Cell division protein kinase 11;Galactosyltransferase-associated protein kinase p58/GTA;PITSLRE serine/threonine-protein kinase CDC2L1;Cell division cycle 2-like 1;Cell division cycle 2-like 1, isoform CRA_d;Putative uncharacterized protein;Cell division cycle 2-like protein kinase 1;Cell division protein kinase 11;Galactosyltransferase-associated prote…	Cdc2l1;Cdk11;mCG_132264;RP23-183D11.4-001;Cdk11b;Cdc2l1;Cdk11;RP23-183D11.4-003;Cdk11b	P24788-1;P24788;A2A9P5;Q3UXP3;Q9CVG6;P24788-2;A2A9P6;Q8R190	AURORA;AURORA-1;AURORA-A;CK1;CK2;PKA	nucleus;organelle;membrane-bounded organelle;intracellular organelle;intracellular membrane-bounded organelle;intracellular part;cell part	blastocyst development;protein modification process;protein amino acid phosphorylation;phosphorus metabolic process;phosphate metabolic process;apoptosis;cell cycle;regulation of mitosis;regulation of mitotic cell cycle;metabolic process;cell death;cellular process;regulation of cell cycle process;programmed cell death;death;phosphorylation;protein metabolic process;developmental process;regulati…	nucleotide binding;nucleoside binding;purine nucleoside binding;catalytic activity;protein kinase activity;protein serine-threonine kinase activity;cyclin-dependent protein kinase activity;binding;ATP binding;kinase activity;transferase activity;transferase activity, transferring phosphorus-containing groups;phosphotransferase activity, alcohol group as acceptor;purine nucleotide binding;adenyl n…		1	52.8092	129.03	1	#N/A
KMPLDLSPLATPI	_MPLDLpSPLATPIIR_	NaN	NaN	1.0789				1	1	0.867902	S	94	Activating transcription factor 2;cAMP response element-binding protein CRE-BP1;Cyclic AMP-dependent transcription factor ATF-2;MXBP protein;Activating transcription factor 2, isoform CRA_b;CRE-BP1;Putative uncharacterized protein;Atf2 protein;Activating transcription factor 2;cAMP response element-binding protein CRE-BP1;Cyclic AMP-dependent transcription factor ATF-2;MXBP protein;Activating tra…	Atf2;mCG_19373;RP23-290B1.2-005;Atf2;mCG_19373;RP23-290B1.2-002;Atf2;Atf2;RP23-290B1.2-001;Atf2;Atf2;RP23-290B1.2-015;Atf2;Atf2;RP23-290B1.2-011;Atf2;RP23-290B1.2-013	P16951-1;P16951;A2AQF2;P70299;Q8BN75;Q8CGB4;P16951-3;Q543G2;Q68FE3;Q8CBR9;P16951-2;Q640L6;Q8BQY2;Q3UKS5;A2AQE8;Q3UT24;A2AQF0;A2AQE9;Q3US39	NEK6;Proline-directed	cell fraction;intracellular;membrane fraction;insoluble fraction;nucleus;organelle;membrane-bounded organelle;intracellular organelle;intracellular membrane-bounded organelle;intracellular part;cell part	nucleobase, nucleoside, nucleotide and nucleic acid metabolic process;transcription;regulation of transcription, DNA-dependent;nitrogen compound metabolic process;metabolic process;biosynthetic process;macromolecule biosynthetic process;regulation of biosynthetic process;cellular process;regulation of gene expression;regulation of macromolecule biosynthetic process;regulation of nucleobase, nucle…	nucleic acid binding;DNA binding;transcription factor activity;binding;protein binding;zinc ion binding;transcription regulator activity;ion binding;cation binding;sequence-specific DNA binding;metal ion binding;transition metal ion binding;protein dimerization activity	MAPK signaling pathway	0.999735	35.7613	157.15	1	#N/A
SEAKDDSPTQTLA	_DDpSPTQTLASPNACR_	NaN	NaN	0.36587				1	1	0.111939	S	655	GTPase-activating protein RAB7;TBC1 domain family member 15;Putative uncharacterized protein;TBC1 domain family, member 15	Tbc1d15;Tbc1D15	Q9CXF4;Q3TSE1;Q4TVN0;Q7TPU5;Q9CRG4	Proline-directed	extracellular region;intracellular;cytoplasm;mitochondrion;organelle;membrane-bounded organelle;intracellular organelle;intracellular membrane-bounded organelle;intracellular part;cytoplasmic part;cell part	regulation of Rab GTPase activity;regulation of Ras GTPase activity;regulation of GTPase activity;regulation of catalytic activity;regulation of hydrolase activity;biological regulation;regulation of molecular function	small GTPase regulator activity;GTPase activator activity;Rab GTPase activator activity;Ras GTPase activator activity;enzyme activator activity;enzyme regulator activity;GTPase regulator activity;nucleoside-triphosphatase regulator activity		0.999583	33.8758	184.14	1	#N/A
AAGAGCSPRPKYQ	_QAGIGGEPVAAGAGCpSPRPK_	NaN	1.3194	NaN				1	0.865271	1	S	127	Hampin;Male-specific lethal 1 homolog;Male-specific lethal 1-like 1;Male-specific lethal-1 homolog 1;Hampin;Male-specific lethal 1 homolog;Male-specific lethal 1-like 1;Male-specific lethal-1 homolog 1;Hampin;Male-specific lethal 1 homolog;Male-specific lethal 1-like 1;Male-specific lethal-1 homolog 1	Msl1;Msl1l1;Msl1;Msl1l1;Msl1;Msl1l1	Q6PDM1-1;Q6PDM1;Q6PDM1-2;Q6PDM1-4	CDK1;Proline-directed	nucleus;organelle;membrane-bounded organelle;intracellular organelle;intracellular membrane-bounded organelle;intracellular part;cell part	chromatin organization;organelle organization;cellular process;cellular component organization;chromatin modification;chromosome organization			1	81.4005	81.4	1	#N/A
GKRVDLSDEEAKE	_VDLpSDEEAKETEHLK_	0.585608	0.68021	0.73212				0.35812	0.544999	0.68714	S	306	DNA polymerase delta subunit 3;DNA polymerase delta subunit p66;Putative uncharacterized protein;Polymerase (DNA-directed), delta 3, accessory subunit	Pold3;Pold3	Q9EQ28;Q3THQ7;Q3TS65;Q8BH76	CK2	nucleus;organelle;membrane-bounded organelle;intracellular organelle;intracellular membrane-bounded organelle;intracellular part;cell part	nucleobase, nucleoside, nucleotide and nucleic acid metabolic process;DNA metabolic process;DNA replication;DNA-dependent DNA replication;nitrogen compound metabolic process;metabolic process;biosynthetic process;macromolecule biosynthetic process;cellular process;cellular macromolecule biosynthetic process;cellular biopolymer metabolic process;cellular biopolymer biosynthetic process;macromolecu…	catalytic activity;DNA-directed DNA polymerase activity;binding;protein binding;transferase activity;transferase activity, transferring phosphorus-containing groups;nucleotidyltransferase activity;DNA polymerase activity	DNA replication;Nucleotide excision repair	0.998532	28.3262	75.779	1	30
RHRMNVSPQTGWH	_MNVpSPQTGWHQLHL_	NaN	NaN	NaN				1	1	1	S	182	Chromatin modification-related protein MEAF6;Esa1-associated factor 6 homolog;Novel protein;RIKEN cDNA 2310005N01, isoform CRA_b	Meaf6;2310005N01Rik;mCG_17238;RP23-325M14.8-008	Q2VPQ9-2;Q2VPQ9;B1ASC7	Proline-directed	histone acetyltransferase complex;nucleus;nucleolus;macromolecular complex;NuA4 histone acetyltransferase complex;H4-H2A histone acetyltransferase complex;organelle;membrane-bounded organelle;non-membrane-bounded organelle;intracellular organelle;intracellular membrane-bounded organelle;intracellular non-membrane-bounded organelle;protein complex;organelle part;intracellular part;nuclear part;int…	nucleobase, nucleoside, nucleotide and nucleic acid metabolic process;chromatin organization;transcription;protein modification process;protein amino acid acetylation;nitrogen compound metabolic process;organelle organization;metabolic process;biosynthetic process;macromolecule biosynthetic process;regulation of biosynthetic process;cellular process;regulation of gene expression;regulation of mac…			0.999967	44.8236	158.95	1	31
RLRRAASALLLRS	_AApSALLLR_	0.941931	1.3977	1.3214				0.967919	0.430401	0.53209	S	15	Iron-sulfur cluster assembly enzyme ISCU, mitochondrial;NifU-like N-terminal domain-containing protein;NifU-like protein	Iscu;Nifun	Q9D7P6	CAMK2;CHK1;CHK1/2;PKD	mitochondrion;organelle;membrane-bounded organelle;intracellular organelle;intracellular membrane-bounded organelle;intracellular part;cytoplasmic part;cell part	metabolic process;biosynthetic process;cellular process;iron-sulfur cluster assembly;metallo-sulfur cluster assembly;cellular metabolic process;cellular biosynthetic process;cofactor metabolic process;cofactor biosynthetic process	binding;iron ion binding;protein binding;ion binding;cation binding;metal ion binding;transition metal ion binding;iron-sulfur cluster binding;metal cluster binding		1	116.93	131.25	1	#N/A
KKEKRSSPYHSEL	_RSpSPYHSELTK_	0.429243	0.72868	0.95634				0.121505	0.62248	0.945819	S	144	Protein SFRS12IP1;SFRS12-interacting protein 1	Sfrs12ip1	Q4V9W2-1;Q4V9W2	GSK3;PKA;Polo box;Proline-directed		nucleobase, nucleoside, nucleotide and nucleic acid metabolic process;RNA processing;mRNA processing;nitrogen compound metabolic process;metabolic process;RNA splicing;cellular process;RNA metabolic process;mRNA metabolic process;cellular biopolymer metabolic process;macromolecule metabolic process;biopolymer metabolic process;cellular metabolic process;primary metabolic process;cellular macromol…	nucleic acid binding;binding;zinc ion binding;ion binding;cation binding;metal ion binding;transition metal ion binding		0.827749	6.82176	151.66	1	#N/A
QGQGSGSPTGSST	_GLVHAEQGQGSGpSPTGSSTR_	NaN	1.6594	NaN				1	0.667714	1	S	280	Coiled-coil domain-containing protein 51;Coiled-coil domain-containing protein 51	Ccdc51;Ccdc51	Q3URS9-1;Q3URS9;Q3URS9-2	GSK3;Proline-directed	mitochondrion;membrane;integral to membrane;intrinsic to membrane;organelle;membrane-bounded organelle;intracellular organelle;intracellular membrane-bounded organelle;intracellular part;membrane part;cytoplasmic part;cell part				0.96149	15.5281	100.09	1	#N/A
SQDEDGSESED__	_YFQISQDEDGpSESED_	NaN	NaN	NaN				1	1	1	S	118	60S ribosomal protein L22-like 1;MCG16976, isoform CRA_c;Ribosomal protein L22 like 1;60S ribosomal protein L22-like 1	Rpl22l1;mCG_16976;Rpl22l1	Q9D7S7-1;Q9D7S7;Q0VBA4;Q9D7S7-2	CK2	intracellular;ribosome;ribonucleoprotein complex;macromolecular complex;organelle;non-membrane-bounded organelle;intracellular organelle;intracellular non-membrane-bounded organelle;intracellular part;cytoplasmic part;cell part	translation;metabolic process;biosynthetic process;macromolecule biosynthetic process;cellular process;protein metabolic process;cellular macromolecule biosynthetic process;cellular biopolymer metabolic process;cellular biopolymer biosynthetic process;macromolecule metabolic process;biopolymer metabolic process;biopolymer biosynthetic process;cellular metabolic process;primary metabolic process;c…	structural constituent of ribosome;structural molecule activity	Ribosome	0.803704	6.12306	87.262	1	#N/A
QNKEAGSEAESSS	_EAGpSEAESSSADPGPGR_	0.516872	1.1799	1.3046				0.351914	0.631487	0.646214	S	434	Novel nuclear protein 1;Nucleolar protein Nop52;Ribosomal RNA processing protein 1 homolog A;RRP1-like protein;Rrp1 protein;Novel nuclear protein 1;Nucleolar protein Nop52;Ribosomal RNA processing protein 1 homolog A;RRP1-like protein;Novel nuclear protein 1;Nucleolar protein Nop52;Ribosomal RNA processing protein 1 homolog A;RRP1-like protein;Rrp1 protein	Nnp1;Rrp1;Nnp1;Rrp1;Nnp1;Rrp1	P56183-1;P56183;Q05CN2;P56183-3;P56183-2;Q05DT3	CK2;GSK3	nucleus;nucleolus;ribonucleoprotein complex;preribosome;preribosome, small subunit precursor;macromolecular complex;organelle;membrane-bounded organelle;non-membrane-bounded organelle;intracellular organelle;intracellular membrane-bounded organelle;intracellular non-membrane-bounded organelle;organelle part;intracellular part;nuclear part;intracellular organelle part;cell part	nucleobase, nucleoside, nucleotide and nucleic acid metabolic process;rRNA processing;RNA processing;nitrogen compound metabolic process;metabolic process;cellular process;RNA metabolic process;rRNA metabolic process;ncRNA processing;ncRNA metabolic process;cellular biopolymer metabolic process;macromolecule metabolic process;biopolymer metabolic process;cellular metabolic process;primary metabol…			0.999999	59.0739	174.47	1	35
HRPSAPSPPPRSR	_AHRPSAPpSPPPR_	0.505916	0.83125	0.38307				0.643943	0.793927	0.158639	S	24	LysM and putative peptidoglycan-binding domain-containing protein 2	Lysmd2	Q9D7V2-1;Q9D7V2	CK1;Proline-directed		metabolic process;catabolic process;cell wall macromolecule catabolic process;macromolecule metabolic process;cell wall macromolecule metabolic process			0.999985	48.3691	86.064	1	#N/A
LASAPMSPTKRRV	_ESAALLASAPMpSPTKR_	0.885196	1.2013	0.84404				0.677636	0.370718	0.872367	S	182	Sodium channel modifier 1;Sodium channel modifier 1	Scnm1;Scnm1	Q8K136-1;Q8K136;Q8K136-2	CDK1;CDK2;CK1;ERK/MAPK;Proline-directed;WW GroupIV	nucleus;organelle;membrane-bounded organelle;intracellular organelle;intracellular membrane-bounded organelle;intracellular part;cell part	nucleobase, nucleoside, nucleotide and nucleic acid metabolic process;RNA processing;mRNA processing;nitrogen compound metabolic process;metabolic process;RNA splicing;cellular process;RNA metabolic process;mRNA metabolic process;cellular biopolymer metabolic process;macromolecule metabolic process;biopolymer metabolic process;cellular metabolic process;primary metabolic process;cellular macromol…	binding;ion binding;cation binding;metal ion binding		0.920366	11.1929	199.55	1	#N/A
ELQKGDSDSEEDE	_IAAPELQKGDpSDpSEEDEPAK_	NaN	NaN	1.041				1	1	0.911441	S	157	Papillary renal cell carcinoma (Translocation-associated);Papillary renal cell carcinoma-associated protein;Putative uncharacterized protein;Prcc protein	mCG_3086;Prcc;Prcc	Q9EQC8;Q05CA9	CHK1;CK2;PKD					1	82.0305	82.031	2	36
QKGDSDSEEDEPA	_IAAPELQKGDpSDpSEEDEPAK_	NaN	NaN	1.041				1	1	0.911441	S	159	Papillary renal cell carcinoma (Translocation-associated);Papillary renal cell carcinoma-associated protein;Putative uncharacterized protein;Prcc protein	mCG_3086;Prcc;Prcc	Q9EQC8;Q05CA9	CK2					1	82.0305	82.031	2	36
PYSRSSSMSSIDL	_SSpSMSSIDLVSASDDVHR_	0.328182	1.583	0.39608				0.0904615	0.70698	0.132811	S	377	Ceramide transfer protein;Collagen type IV alpha-3-binding protein;Goodpasture antigen-binding protein;StAR-related lipid transfer protein 11;START domain-containing protein 11;Putative uncharacterized protein	Col4a3bp;Stard11	Q9EQG9-1;Q9EQG9;Q8BSX8	CAMK2;CK1;PKA/AKT	cytoplasm;mitochondrion;endoplasmic reticulum;Golgi apparatus;cytosol;organelle;membrane-bounded organelle;intracellular organelle;intracellular membrane-bounded organelle;intracellular part;cytoplasmic part;cell part;perinuclear region of cytoplasm	cell morphogenesis;in utero embryonic development;heart morphogenesis;system process;muscle system process;lipid metabolic process;membrane lipid metabolic process;sphingolipid metabolic process;ceramide metabolic process;transport;lipid transport;muscle contraction;response to stress;organelle organization;mitochondrion organization;endoplasmic reticulum organization;cell communication;signal tr…	catalytic activity;binding;protein binding;kinase activity;transferase activity;transferase activity, transferring phosphorus-containing groups		0.882757	10.2367	70.229	1	#N/A
RMSRRASLSDIGF	_RApSLSDIGFGK_	NaN	NaN	1.8807				1	1	0.30649	S	109	Cell division protein kinase 18;PCTAIRE-motif protein kinase 3;Serine/threonine-protein kinase PCTAIRE-3;Pctk3 protein	Cdk18;Pctk3;mCG_2609	Q04899;Q0VDL6	AURORA;AURORA-1;AURORA-A;CAMK2;CHK1;CK1;CK2;PKA;PKA/AKT		protein modification process;protein amino acid phosphorylation;phosphorus metabolic process;phosphate metabolic process;metabolic process;cellular process;phosphorylation;protein metabolic process;cellular biopolymer metabolic process;macromolecule metabolic process;biopolymer metabolic process;biopolymer modification;post-translational protein modification;cellular metabolic process;primary met…	nucleotide binding;nucleoside binding;purine nucleoside binding;catalytic activity;protein kinase activity;protein serine-threonine kinase activity;cyclin-dependent protein kinase activity;binding;ATP binding;kinase activity;transferase activity;transferase activity, transferring phosphorus-containing groups;phosphotransferase activity, alcohol group as acceptor;purine nucleotide binding;adenyl n…		0.989766	19.855	80.627	1	38
QNQRRFSMEDLNK	_RFpSMEDLNKR_	1.23883	2.1827	2.0544				0.281628	0.459503	0.204341	S	66	Cell division protein kinase 18;PCTAIRE-motif protein kinase 3;Serine/threonine-protein kinase PCTAIRE-3;Pctk3 protein	Cdk18;Pctk3;mCG_2609	Q04899;Q0VDL6	AURORA;AURORA-A;CAMK2;CK2;PKA		protein modification process;protein amino acid phosphorylation;phosphorus metabolic process;phosphate metabolic process;metabolic process;cellular process;phosphorylation;protein metabolic process;cellular biopolymer metabolic process;macromolecule metabolic process;biopolymer metabolic process;biopolymer modification;post-translational protein modification;cellular metabolic process;primary met…	nucleotide binding;nucleoside binding;purine nucleoside binding;catalytic activity;protein kinase activity;protein serine-threonine kinase activity;cyclin-dependent protein kinase activity;binding;ATP binding;kinase activity;transferase activity;transferase activity, transferring phosphorus-containing groups;phosphotransferase activity, alcohol group as acceptor;purine nucleotide binding;adenyl n…		1	43.4685	92.775	1	#N/A
DLEEQLSDEEKVR	_(ac)ADLEEQLpSDEEKVR_	NaN	17.674	NaN		+		1	3.70396e-07	1	S	9	CapZ alpha-2;F-actin-capping protein subunit alpha-2;Putative uncharacterized protein;Capping protein (Actin filament) muscle Z-line, alpha 2, isoform CRA_c;F-actin capping protein alpha-2 subunit	Cappa2;Capza2;mCG_13469	P47754;Q3U7G3;Q3UBZ3;Q3UCD2;Q5DQJ3	CK2	cytoskeleton;F-actin capping protein complex;membrane;cortical cytoskeleton;macromolecular complex;organelle;non-membrane-bounded organelle;intracellular organelle;intracellular non-membrane-bounded organelle;protein complex;organelle part;intracellular part;cytoskeletal part;cytoplasmic part;intracellular organelle part;cell cortex part;cell part	organelle organization;cytoskeleton organization;regulation of actin polymerization or depolymerization;negative regulation of metabolic process;cellular process;negative regulation of macromolecule metabolic process;negative regulation of organelle organization;cellular component organization;regulation of metabolic process;actin filament-based process;actin cytoskeleton organization;regulation …	actin binding;binding;protein binding;cytoskeletal protein binding		1	114.945	114.94	1	39
LRSFHLSPQEQSI	_SFHLpSPQEQSIRPQDR_	NaN	NaN	0.95632				1	1	0.839345	S	79	Kinetochore-associated protein DSN1 homolog;DSN1, MIND kinetochore complex component, homolog (S. cerevisiae);RIKEN cDNA 1700022L09;DSN1, MIND kinetochore complex component, homolog (S. cerevisiae);DSN1, MIND kinetochore complex component, homolog (S. cerevisiae)	Dsn1;1700022L09Rik;mCG_21984;RP23-430P1.2-001;Dsn1;RP23-430P1.2-005;Dsn1;RP23-430P1.2-004	Q9CYC5;A2ACV4;A2ACV5;B0QZT4	CK1;CK2;Proline-directed	MIS12-MIND type complex;kinetochore;condensed chromosome kinetochore;nucleus;cytoplasm;macromolecular complex;organelle;membrane-bounded organelle;non-membrane-bounded organelle;intracellular organelle;intracellular membrane-bounded organelle;intracellular non-membrane-bounded organelle;protein complex;organelle part;intracellular part;chromosomal part;intracellular organelle part;cell part	nuclear division;organelle organization;cell cycle;chromosome segregation;mitosis;cellular process;cellular component organization;cell cycle process;cell cycle phase;organelle fission;cell division	binding;protein binding		0.999951	43.142	88.48	1	40
PSPLPESPKARKS	_APEPEPGLDLSLSPSPLPEpSPKAR_	NaN	1.4495	NaN				1	0.460118	1	S	53	UPF0683 protein C7orf47 homolog		Q9D8C8	CDK1;ERK/MAPK;NEK6;Proline-directed;WW GroupIV					0.994619	22.798	85.602	1	#N/A
FQLAPPSPVRSEP	_FQLAPPpSPVR_	0.786504	1.087	0.34135				0.820769	0.741319	0.0703584	S	85	UPF0683 protein C7orf47 homolog		Q9D8C8	CDK1;CDK2;ERK/MAPK;GSK3;Proline-directed;WW GroupIV					1	110.232	139.26	1	#N/A
LSRILKSPEIQRA	_ILKpSPEIQR_	1.14485	0.83522	0.95097				0.85591	0.89618	0.958803	S	295	60S ribosomal protein L4;Putative uncharacterized protein;Ribosomal protein L4	Rpl4;mCG_12784	Q9D8E6;Q564E8;Q5ZEY2;Q9CSM5	Proline-directed	intracellular;ribosome;ribonucleoprotein complex;macromolecular complex;organelle;non-membrane-bounded organelle;intracellular organelle;intracellular non-membrane-bounded organelle;intracellular part;cytoplasmic part;cell part	translation;metabolic process;biosynthetic process;macromolecule biosynthetic process;cellular process;protein metabolic process;cellular macromolecule biosynthetic process;cellular biopolymer metabolic process;cellular biopolymer biosynthetic process;macromolecule metabolic process;biopolymer metabolic process;biopolymer biosynthetic process;cellular metabolic process;primary metabolic process;c…	structural constituent of ribosome;structural molecule activity;binding;protein binding	Ribosome	1	68.9442	106.85	1	41
KYSRLASTDDGYI	_LApSTDDGYIDLQFK_	NaN	NaN	1.1762				1	1	0.934552	S	24	UPF0414 transmembrane protein C20orf30 homolog;MCG15179;Orthologue of H. sapiens chromosome 20 open reading frame 30 (C20orf30)	5730494N06Rik;mCG_15179;RP23-74B12.3;RP23-74B12.3-001	Q8CIB6;A2AMQ1	CAMK2;CK1;CK2	membrane;integral to membrane;intrinsic to membrane;membrane part;cell part				0.972215	15.4399	97.007	1	#N/A
FPFDEESPSKFRM	_IGDGFPFDEEpSPSKFR_	0.379376	1.7655	2.3626				0.147125	0.224577	0.136906	S	1015	DNA helicase B	Helb	Q6NVF4	CDK1;CDK2;Proline-directed	alpha DNA polymerase:primase complex;macromolecular complex;protein complex;organelle part;intracellular part;chromosomal part;nuclear part;intracellular organelle part;nuclear chromosome part;cell part	nucleobase, nucleoside, nucleotide and nucleic acid metabolic process;DNA metabolic process;DNA replication;DNA-dependent DNA replication;DNA replication, synthesis of RNA primer;nitrogen compound metabolic process;metabolic process;biosynthetic process;macromolecule biosynthetic process;cellular process;RNA metabolic process;RNA biosynthetic process;cellular macromolecule biosynthetic process;ce…	nucleotide binding;nucleoside binding;purine nucleoside binding;DNA helicase activity;catalytic activity;ATP-dependent DNA helicase activity;helicase activity;binding;ATP binding;ATP-dependent helicase activity;DNA-dependent ATPase activity;pyrophosphatase activity;hydrolase activity;hydrolase activity, acting on acid anhydrides;hydrolase activity, acting on acid anhydrides, in phosphorus-contain…		0.858296	7.82256	139.25	1	42
RMVEAPSPQVSSV	_MVEAPpSPQVSSVFQNMR_	NaN	NaN	2.6751				1	1	0.124298	S	1026	DNA helicase B	Helb	Q6NVF4	GSK3;Proline-directed	alpha DNA polymerase:primase complex;macromolecular complex;protein complex;organelle part;intracellular part;chromosomal part;nuclear part;intracellular organelle part;nuclear chromosome part;cell part	nucleobase, nucleoside, nucleotide and nucleic acid metabolic process;DNA metabolic process;DNA replication;DNA-dependent DNA replication;DNA replication, synthesis of RNA primer;nitrogen compound metabolic process;metabolic process;biosynthetic process;macromolecule biosynthetic process;cellular process;RNA metabolic process;RNA biosynthetic process;cellular macromolecule biosynthetic process;ce…	nucleotide binding;nucleoside binding;purine nucleoside binding;DNA helicase activity;catalytic activity;ATP-dependent DNA helicase activity;helicase activity;binding;ATP binding;ATP-dependent helicase activity;DNA-dependent ATPase activity;pyrophosphatase activity;hydrolase activity;hydrolase activity, acting on acid anhydrides;hydrolase activity, acting on acid anhydrides, in phosphorus-contain…		0.999884	39.8414	166.35	1	#N/A
LEDKSASPGLPKG	_SApSPGLPKGEK_	1.02877	0.8736	0.3693				0.93946	0.978791	0.10056	S	30	Phosphatase 2A inhibitor I2PP2A;Protein SET;Template-activating factor I;Putative uncharacterized protein;SET translocation;cDNA sequence BC085271;SET translocation;SET translocation;Set protein;Putative uncharacterized protein;Phosphatase 2A inhibitor I2PP2A;Protein SET;Template-activating factor I	Set;RP23-261D24.1-001;BC085271;Set;RP23-261D24.1-004;Set;RP23-261D24.1-003;Set;Set	Q9EQU5-1;Q9EQU5;Q3T9S3;Q5U445;A2BE93;A2BE92;Q921H2;Q9CRT3;Q9EQU5-3	Proline-directed	nucleus;nucleoplasm;cytoplasm;endoplasmic reticulum;cytosol;organelle;membrane-bounded organelle;intracellular organelle;intracellular membrane-bounded organelle;organelle part;intracellular part;nuclear part;cytoplasmic part;intracellular organelle part;cell part	chromatin organization;nucleosome assembly;organelle organization;cellular process;anatomical structure formation;cellular component organization;cellular component assembly;cellular macromolecular complex subunit organization;cellular macromolecular complex assembly;nucleosome organization;macromolecular complex subunit organization;chromosome organization;macromolecular complex assembly;protein…			0.99933	31.7344	108.98	1	43
RFRRLESFVHDSW	_RLEpSFVHDSWR_	4.50582	0.78827	0.71998	+			0.0034843	0.713493	0.628182	S	54	60S ribosomal protein L7-like 1;Putative uncharacterized protein;Rpl7l1 protein	Rpl7l1	Q9D8M4;Q3U8B9;Q99L18	CAMK2	intracellular;ribosome;large ribosomal subunit;ribonucleoprotein complex;macromolecular complex;ribosomal subunit;organelle;non-membrane-bounded organelle;intracellular organelle;intracellular non-membrane-bounded organelle;organelle part;intracellular part;cytoplasmic part;intracellular organelle part;cell part	translation;metabolic process;biosynthetic process;macromolecule biosynthetic process;cellular process;protein metabolic process;cellular macromolecule biosynthetic process;cellular biopolymer metabolic process;cellular biopolymer biosynthetic process;macromolecule metabolic process;biopolymer metabolic process;biopolymer biosynthetic process;cellular metabolic process;primary metabolic process;c…	structural constituent of ribosome;structural molecule activity;binding;protein binding;transcription regulator activity		0.999998	56.1015	58.222	1	#N/A
DEKRKLSLSEGKV	_KLpSLSEGK_	NaN	NaN	1.7847				1	1	0.346254	S	130	Glyoxylate reductase 1 homolog;Nuclear protein NP60;Putative oxidoreductase GLYR1	Glyr1;Np60	Q922P9	AURORA;AURORA-1;AURORA-A;CAMK2;CK2;PKA	nucleus;organelle;membrane-bounded organelle;intracellular organelle;intracellular membrane-bounded organelle;intracellular part;cell part	carbohydrate metabolic process;monosaccharide metabolic process;glucose metabolic process;glucose catabolic process;alcohol metabolic process;pentose-phosphate shunt;nucleobase, nucleoside, nucleotide and nucleic acid metabolic process;coenzyme metabolic process;oxidoreduction coenzyme metabolic process;NADP metabolic process;NADPH regeneration;nucleoside phosphate metabolic process;vitamin metab…	nucleic acid binding;DNA binding;catalytic activity;phosphogluconate dehydrogenase (decarboxylating) activity;binding;oxidoreductase activity;oxidoreductase activity, acting on CH-OH group of donors;oxidoreductase activity, acting on the CH-OH group of donors, NAD or NADP as acceptor;cofactor binding;coenzyme binding		0.990276	20.0792	72.304	1	47
KSSLPHSQENLPK	_SSLPHpSQENLPK_	0.594917	1.4318	0.58281				0.818073	0.793135	0.427049	S	135	Interferon regulatory factor 3;Interferon regulatory factor-3;Interferon regulatory factor 3, isoform CRA_a;Putative uncharacterized protein;Interferon regulatory factor 3 transcript variant a	Irf3;IRF3;mCG_23141;Irf3	P70671;O54726;Q3U9K6;Q3UJM9;C0IXK2	CK1;NEK6	nucleus;cytoplasm;organelle;membrane-bounded organelle;intracellular organelle;intracellular membrane-bounded organelle;intracellular part;cell part	response to molecule of bacterial origin;nucleobase, nucleoside, nucleotide and nucleic acid metabolic process;transcription;regulation of transcription, DNA-dependent;nitrogen compound metabolic process;cell communication;signal transduction;cell surface receptor linked signal transduction;metabolic process;biosynthetic process;macromolecule biosynthetic process;response to biotic stimulus;respo…	nucleic acid binding;DNA binding;transcription factor activity;binding;protein binding;transcription regulator activity;identical protein binding;protein homodimerization activity;protein dimerization activity	Toll-like receptor signaling pathway	0.999989	50.6615	72.324	1	48
SRFEGMSPLQRHR	_FEGMpSPLQR_	NaN	NaN	0.53913				1	1	0.338829	S	81	BolA-like protein 1	Bola1	Q9D8S9	Proline-directed	extracellular region;mitochondrion;organelle;membrane-bounded organelle;intracellular organelle;intracellular membrane-bounded organelle;intracellular part;cytoplasmic part;cell part		binding;protein binding		1	94.7203	107.14	1	#N/A
QKGCRLSPRDTYS	_GCRLpSPR_	0.888305	1.2786	3.0818				0.683443	0.531239	0.0571547	S	562	CTP synthase 1;CTP synthetase 1;UTP--ammonia ligase 1;Cytidine 5'-triphosphate synthase;Cytidine 5'-triphosphate synthase, isoform CRA_a;Putative uncharacterized protein	Ctps;mCG_122871;RP23-106K5.3-001	P70698;B1AS53;Q3TPP2	CDK1;CK2;PKA;Proline-directed		organic acid metabolic process;nucleobase, nucleoside, nucleotide and nucleic acid metabolic process;pyrimidine nucleoside metabolic process;pyrimidine nucleotide metabolic process;pyrimidine nucleotide biosynthetic process;CTP biosynthetic process;cellular amino acid and derivative metabolic process;cellular amino acid metabolic process;glutamine metabolic process;nucleoside phosphate metabolic …	nucleotide binding;nucleoside binding;purine nucleoside binding;catalytic activity;CTP synthase activity;binding;protein binding;ATP binding;ligase activity;ligase activity, forming carbon-nitrogen bonds;purine nucleotide binding;adenyl nucleotide binding;ribonucleotide binding;purine ribonucleotide binding;adenyl ribonucleotide binding	Pyrimidine metabolism	1	56.1814	104.06	1	49
VWAERDSDEERPS	_EEATYGVWAERDpSDEERPSFGGK_	0.998131	0.97937	1.0844				0.856675	0.954151	0.86174	S	60	Septin and tuftelin-interacting protein 1;Tuftelin-interacting protein 11;Tuftelin-interacting protein 39;Putative uncharacterized protein;Tuftelin interacting protein 11;Putative uncharacterized protein	Stip;Tfip11;Tip39;mCG_3481;Tfip11	Q9ERA6;Q3TTV6;Q3UGE9;Q3TPF9	CK2;PKA	proteinaceous extracellular matrix;intracellular;nucleus;spliceosomal complex;cytoplasm;nuclear body;nuclear speck;ribonucleoprotein complex;extracellular matrix;macromolecular complex;organelle;membrane-bounded organelle;intracellular organelle;intracellular membrane-bounded organelle;extracellular region part;organelle part;intracellular part;nuclear part;intracellular organelle part;nucleoplas…	nucleobase, nucleoside, nucleotide and nucleic acid metabolic process;RNA processing;mRNA processing;nitrogen compound metabolic process;metabolic process;RNA splicing;tissue development;cellular process;cellular component organization;RNA metabolic process;mRNA metabolic process;cell differentiation;extracellular matrix organization;biomineral formation;developmental process;cellular biopolymer …	nucleic acid binding;binding;protein binding		0.883443	8.7964	171.13	1	50
AAEEADSEDSDAE	_GAAEEADpSEDpSDAEEKPVKQEDFPK_	NaN	NaN	0.79084				1	1	0.629081	S	96	Septin and tuftelin-interacting protein 1;Tuftelin-interacting protein 11;Tuftelin-interacting protein 39;Putative uncharacterized protein;Tuftelin interacting protein 11;Putative uncharacterized protein	Stip;Tfip11;Tip39;mCG_3481;Tfip11	Q9ERA6;Q3TTV6;Q3UGE9;Q3TPF9		proteinaceous extracellular matrix;intracellular;nucleus;spliceosomal complex;cytoplasm;nuclear body;nuclear speck;ribonucleoprotein complex;extracellular matrix;macromolecular complex;organelle;membrane-bounded organelle;intracellular organelle;intracellular membrane-bounded organelle;extracellular region part;organelle part;intracellular part;nuclear part;intracellular organelle part;nucleoplas…	nucleobase, nucleoside, nucleotide and nucleic acid metabolic process;RNA processing;mRNA processing;nitrogen compound metabolic process;metabolic process;RNA splicing;tissue development;cellular process;cellular component organization;RNA metabolic process;mRNA metabolic process;cell differentiation;extracellular matrix organization;biomineral formation;developmental process;cellular biopolymer …	nucleic acid binding;binding;protein binding		1	152.434	152.43	2	51
EADSEDSDAEEKP	_GAAEEADpSEDpSDAEEKPVKQEDFPK_	NaN	NaN	0.79084				1	1	0.629081	S	99	Septin and tuftelin-interacting protein 1;Tuftelin-interacting protein 11;Tuftelin-interacting protein 39;Putative uncharacterized protein;Tuftelin interacting protein 11;Putative uncharacterized protein	Stip;Tfip11;Tip39;mCG_3481;Tfip11	Q9ERA6;Q3TTV6;Q3UGE9;Q3TPF9	CK1;CK2	proteinaceous extracellular matrix;intracellular;nucleus;spliceosomal complex;cytoplasm;nuclear body;nuclear speck;ribonucleoprotein complex;extracellular matrix;macromolecular complex;organelle;membrane-bounded organelle;intracellular organelle;intracellular membrane-bounded organelle;extracellular region part;organelle part;intracellular part;nuclear part;intracellular organelle part;nucleoplas…	nucleobase, nucleoside, nucleotide and nucleic acid metabolic process;RNA processing;mRNA processing;nitrogen compound metabolic process;metabolic process;RNA splicing;tissue development;cellular process;cellular component organization;RNA metabolic process;mRNA metabolic process;cell differentiation;extracellular matrix organization;biomineral formation;developmental process;cellular biopolymer …	nucleic acid binding;binding;protein binding		1	152.434	152.43	2	51
KRHLACSPERFDA	_HLACpSPER_	NaN	NaN	0.89417				1	1	0.859527	S	797	Centrosomal protein of 97 kDa;Leucine-rich repeat and IQ domain-containing protein 2;Centrosomal protein of 97 kDa;Leucine-rich repeat and IQ domain-containing protein 2	Cep97;Lrriq2;Cep97;Lrriq2	Q9CZ62-1;Q9CZ62;Q9CZ62-2	CDK1;CDK2;NEK6;Proline-directed	cytoplasm;microtubule organizing center;cytoskeleton;organelle;non-membrane-bounded organelle;intracellular organelle;intracellular non-membrane-bounded organelle;organelle part;intracellular part;cytoskeletal part;cytoplasmic part;intracellular organelle part;cell part		binding;protein binding		1	54.5084	54.508	1	#N/A
DQKGKASPFEEDQ	_GKApSPFEEDQNR_	0.801035	1.1063	1.0639				0.776338	0.717205	0.804777	S	136	Pumilio homolog 2;Putative uncharacterized protein;Pumilio homolog 2;Putative uncharacterized protein;Pumilio homolog 2	Kiaa0235;Pum2;Pum2;Kiaa0235;Pum2;Kiaa0235;Pum2	Q80U58-1;Q80U58;Q3TTH9;Q3UR91;Q80U58-2;Q3TQ29;Q80U58-3	CK2;Proline-directed	cytoplasm;intracellular part;cell part	regulation of translation;regulation of biosynthetic process;regulation of gene expression;regulation of macromolecule biosynthetic process;posttranscriptional regulation of gene expression;regulation of metabolic process;regulation of cellular metabolic process;regulation of cellular biosynthetic process;regulation of cellular protein metabolic process;regulation of biological process;regulation…	nucleic acid binding;RNA binding;binding;protein binding		1	79.881	166.24	1	53
PGSRQASPTEVVE	_QApSPTEVVER_	0.869478	0.80839	0.81105				0.90612	0.79575	0.830574	S	181	Pumilio homolog 2;Putative uncharacterized protein;Pumilio homolog 2;Putative uncharacterized protein;Pumilio homolog 2	Kiaa0235;Pum2;Pum2;Kiaa0235;Pum2;Kiaa0235;Pum2	Q80U58-1;Q80U58;Q3TTH9;Q3UR91;Q80U58-2;Q3TQ29;Q80U58-3	CAMK2;CK1;CK2;Proline-directed	cytoplasm;intracellular part;cell part	regulation of translation;regulation of biosynthetic process;regulation of gene expression;regulation of macromolecule biosynthetic process;posttranscriptional regulation of gene expression;regulation of metabolic process;regulation of cellular metabolic process;regulation of cellular biosynthetic process;regulation of cellular protein metabolic process;regulation of biological process;regulation…	nucleic acid binding;RNA binding;binding;protein binding		0.991343	20.5888	98.552	1	54
GIGEPQSPSRRVF	_RADLNQGIGEPQpSPSR_	2.39702	1.4237	2.0034				0.086699	0.798092	0.278115	S	74	EF hand domain containing 2;Efhd2 protein;Putative uncharacterized protein;EF-hand domain-containing protein D2;Swiprosin-1	Efhd2;RP23-423G13.3-001;Efhd2;Sws1	Q8C845;Q9D8Y0	CDK1;CDK2;ERK/MAPK;Proline-directed;WW GroupIV	membrane;membrane part;cell part;membrane raft		binding;calcium ion binding;protein binding;ion binding;cation binding;metal ion binding		0.827142	6.79892	195.17	1	55
TFSVVPSPKVSDT	_IMNTFSVVPpSPK_	NaN	NaN	9.5055			+	1	1	0.000430193	S	172	Tubulin beta-3 chain;Putative uncharacterized protein;Tubulin beta-5 chain;Tubb5 protein;Tubulin beta-2C chain;Putative uncharacterized protein;Tubulin beta-4 chain	Tubb3;Tubb5;Tubb2c;Tubb2c1;Tubb4	Q9ERD7;Q9CRT0;P99024;Q80ZV2;P68372;Q9CVR0;Q9DCR1;Q9D6F9	CDK1;CK1;ERK/MAPK;GSK3;Proline-directed	intracellular;cytoplasm;cytoskeleton;microtubule;plasma membrane;microtubule cytoskeleton;membrane;axon;macromolecular complex;cell projection;neuron projection;organelle;non-membrane-bounded organelle;intracellular organelle;intracellular non-membrane-bounded organelle;protein complex;organelle part;intracellular part;cytoskeletal part;intracellular organelle part;cell part;cytosol;cytoplasmic p…	nuclear division;regulation of cytokine production;negative regulation of cytokine production;regulation of nucleotide metabolic process;protein complex assembly;cell motion;organelle organization;microtubule-based process;microtubule-based movement;mitosis;axon guidance;regulation of biosynthetic process;positive regulation of biosynthetic process;positive regulation of metabolic process;cellula…	nucleotide binding;peptide receptor activity;catalytic activity;GTPase activity;signal transducer activity;receptor activity;transmembrane receptor activity;G-protein coupled receptor activity;melanocortin receptor activity;melanocyte stimulating hormone receptor activity;structural molecule activity;binding;protein binding;GTP binding;peptide receptor activity, G-protein coupled;pyrophosphatase …	Gap junction	0.999997	55.2581	148.74	1	#N/A
SGKLKISPEQHWD	_LKIpSPEQHWDFTAEDLK_	NaN	NaN	0.85174				1	1	0.799633	S	88	C-JUN N-terminal kinase kinase 1;Dual specificity mitogen-activated protein kinase kinase 4;JNK-activating kinase 1;MAPK/ERK kinase 4;SAPK/ERK kinase 1;Mitogen activated protein kinase kinase 4, variant 1;Putative uncharacterized protein;Map2k4 protein;Mitogen activated protein kinase kinase 4, variant 1	Jnkk1;Map2k4;Prkmk4;Sek1;Serk1;RP23-340L19.1-005;Map2k4;RP23-340L19.1-003	P47809;Q543X6;Q8K2U0;B1ATL6	NEK6;Proline-directed	nucleus;cytosol;cell projection cytoplasm;dendrite cytoplasm;axon part;perikaryon;organelle;membrane-bounded organelle;intracellular organelle;intracellular membrane-bounded organelle;intracellular part;cytoplasmic part;cell projection part;cell part	MAPKKK cascade;activation of MAPK activity;regulation of protein amino acid phosphorylation;positive regulation of protein amino acid phosphorylation;regulation of DNA replication;protein modification process;protein amino acid phosphorylation;phosphorus metabolic process;phosphate metabolic process;response to stress;cell communication;signal transduction;intracellular signaling cascade;protein …	nucleotide binding;nucleoside binding;purine nucleoside binding;catalytic activity;protein kinase activity;protein serine-threonine kinase activity;MAP kinase kinase activity;protein serine-threonine-tyrosine kinase activity;protein tyrosine kinase activity;binding;protein binding;ATP binding;JUN kinase kinase activity;kinase activity;transferase activity;transferase activity, transferring phosph…	MAPK signaling pathway;ErbB signaling pathway;Toll-like receptor signaling pathway;Fc epsilon RI signaling pathway;GnRH signaling pathway;Epithelial cell signaling in Helicobacter pylori infection	1	88.1815	144.23	1	56
EVVRELSVEEQIK	_ELpSVEEQIKR_	1.1694	1.0377	1.2908				0.647225	0.874452	0.658025	S	735	Epithelial protein lost in neoplasm;LIM domain and actin-binding protein 1;Putative uncharacterized protein;LIM domain and actin binding 1;Lima1 protein;Epithelial protein lost in neoplasm;LIM domain and actin-binding protein 1;Putative uncharacterized protein	D15Ertd366e;Eplin;Lima1;mCG_20141;D15Ertd366e;Eplin;Lima1;D15Ertd366e;Lima1	Q9ERG0-2;Q9ERG0;Q8BT15;Q8C3R7;Q8C7S2;Q8K2H0;Q9ERG0-1;Q8CD09	CAMK2;CHK1;CK2;PKD;PLK;PLK1	stress fiber;cytoplasm;cytoskeleton;adherens junction;cell-substrate adherens junction;focal adhesion;actin cytoskeleton;cell junction;cell-substrate junction;actin filament bundle;actomyosin;organelle;non-membrane-bounded organelle;intracellular organelle;intracellular non-membrane-bounded organelle;organelle part;intracellular part;membrane part;cytoskeletal part;intracellular organelle part;pl…	organelle organization;cytoskeleton organization;actin filament organization;regulation of actin polymerization or depolymerization;negative regulation of metabolic process;cellular process;negative regulation of macromolecule metabolic process;negative regulation of organelle organization;anatomical structure formation;cellular component organization;regulation of metabolic process;cellular comp…	actin binding;actin monomer binding;binding;protein binding;cytoskeletal protein binding;zinc ion binding;ion binding;cation binding;metal ion binding;transition metal ion binding;actin filament binding		1	54.2843	80.389	1	57
MHPKPLSPDARTS	_SEAQQPM(ox)HPKPLpSPDAR_	0.936005	0.61745	0.54546				0.772166	0.40702	0.345622	S	360	Epithelial protein lost in neoplasm;LIM domain and actin-binding protein 1;Putative uncharacterized protein;LIM domain and actin binding 1;Lima1 protein;Epithelial protein lost in neoplasm;LIM domain and actin-binding protein 1;Putative uncharacterized protein	D15Ertd366e;Eplin;Lima1;mCG_20141;D15Ertd366e;Eplin;Lima1;D15Ertd366e;Lima1	Q9ERG0-2;Q9ERG0;Q8BT15;Q8C3R7;Q8C7S2;Q8K2H0;Q9ERG0-1;Q8CD09	ERK/MAPK;Proline-directed;WW GroupIV	stress fiber;cytoplasm;cytoskeleton;adherens junction;cell-substrate adherens junction;focal adhesion;actin cytoskeleton;cell junction;cell-substrate junction;actin filament bundle;actomyosin;organelle;non-membrane-bounded organelle;intracellular organelle;intracellular non-membrane-bounded organelle;organelle part;intracellular part;membrane part;cytoskeletal part;intracellular organelle part;pl…	organelle organization;cytoskeleton organization;actin filament organization;regulation of actin polymerization or depolymerization;negative regulation of metabolic process;cellular process;negative regulation of macromolecule metabolic process;negative regulation of organelle organization;anatomical structure formation;cellular component organization;regulation of metabolic process;cellular comp…	actin binding;actin monomer binding;binding;protein binding;cytoskeletal protein binding;zinc ion binding;ion binding;cation binding;metal ion binding;transition metal ion binding;actin filament binding		1	114.121	199.49	1	#N/A
RQWTSLSLRVTAK	_QWTSLpSLR_	NaN	NaN	0.15119			+	1	1	0.00118363	S	15	Epithelial protein lost in neoplasm;LIM domain and actin-binding protein 1;Putative uncharacterized protein;LIM domain and actin binding 1;Lima1 protein;Epithelial protein lost in neoplasm;LIM domain and actin-binding protein 1	D15Ertd366e;Eplin;Lima1;mCG_20141;D15Ertd366e;Eplin;Lima1	Q9ERG0-2;Q9ERG0;Q8BT15;Q8C3R7;Q8C7S2;Q8K2H0;Q9ERG0-1		stress fiber;cytoplasm;cytoskeleton;adherens junction;cell-substrate adherens junction;focal adhesion;actin cytoskeleton;cell junction;cell-substrate junction;actin filament bundle;actomyosin;organelle;non-membrane-bounded organelle;intracellular organelle;intracellular non-membrane-bounded organelle;organelle part;intracellular part;membrane part;cytoskeletal part;intracellular organelle part;pl…	organelle organization;cytoskeleton organization;actin filament organization;regulation of actin polymerization or depolymerization;negative regulation of metabolic process;cellular process;negative regulation of macromolecule metabolic process;negative regulation of organelle organization;anatomical structure formation;cellular component organization;regulation of metabolic process;cellular comp…	actin binding;actin monomer binding;binding;protein binding;cytoskeletal protein binding;zinc ion binding;ion binding;cation binding;metal ion binding;transition metal ion binding;actin filament binding		0.999004	30.1913	74.063	1	58
AGGRRLSENNCSL	_RLpSENNCSLDDWEIGAGHLSSSAFNSEK_	0.825276	1.602	1.1496				0.56589	0.0828643	0.702349	S	225	Epithelial protein lost in neoplasm;LIM domain and actin-binding protein 1;Putative uncharacterized protein;LIM domain and actin binding 1;Lima1 protein;Epithelial protein lost in neoplasm;LIM domain and actin-binding protein 1;Putative uncharacterized protein	D15Ertd366e;Eplin;Lima1;mCG_20141;D15Ertd366e;Eplin;Lima1;D15Ertd366e;Lima1	Q9ERG0-2;Q9ERG0;Q8BT15;Q8C3R7;Q8C7S2;Q8K2H0;Q9ERG0-1;Q8CD09	CAMK2;PKA	stress fiber;cytoplasm;cytoskeleton;adherens junction;cell-substrate adherens junction;focal adhesion;actin cytoskeleton;cell junction;cell-substrate junction;actin filament bundle;actomyosin;organelle;non-membrane-bounded organelle;intracellular organelle;intracellular non-membrane-bounded organelle;organelle part;intracellular part;membrane part;cytoskeletal part;intracellular organelle part;pl…	organelle organization;cytoskeleton organization;actin filament organization;regulation of actin polymerization or depolymerization;negative regulation of metabolic process;cellular process;negative regulation of macromolecule metabolic process;negative regulation of organelle organization;anatomical structure formation;cellular component organization;regulation of metabolic process;cellular comp…	actin binding;actin monomer binding;binding;protein binding;cytoskeletal protein binding;zinc ion binding;ion binding;cation binding;metal ion binding;transition metal ion binding;actin filament binding		0.999702	35.2536	202.21	1	#N/A
_____MSQERPTF	_(ac)pSQERPTFYR_	1.98581	0.94485	1.19				0.157602	0.995557	0.750977	S	2	CRK1;Mitogen-activated protein kinase 14;Mitogen-activated protein kinase p38 alpha;CRK1;Mitogen-activated protein kinase 14;Mitogen-activated protein kinase p38 alpha;Mapk14 protein;Mitogen activated protein kinase 14;Mitogen activated protein kinase 14, isoform CRA_b;CRK1;Mitogen-activated protein kinase 14;Mitogen-activated protein kinase p38 alpha;Mitogen activated protein kinase 14;Mitogen a…	Crk1;Csbp1;Csbp2;Mapk14;Crk1;Csbp1;Csbp2;Mapk14;mCG_18525;RP24-137E7.1-001;Crk1;Csbp1;Csbp2;Mapk14;RP24-137E7.1-004;Mapk14;RP24-137E7.1-006	P47811-1;P47811;P47811-3;Q5U421;P47811-2;B2KF35;B2KF34		cell fraction;spindle pole;cell;soluble fraction;nucleus;cytoplasm;cytosol;organelle;membrane-bounded organelle;intracellular organelle;intracellular membrane-bounded organelle;organelle part;intracellular part;cytoskeletal part;cytoplasmic part;cytosolic part;intracellular organelle part;cell part	cell cycle checkpoint;DNA damage checkpoint;MAPKKK cascade;cell morphogenesis;angiogenesis;chondrocyte differentiation;response to molecule of bacterial origin;regulation of immune system process;carbohydrate metabolic process;monosaccharide metabolic process;glucose metabolic process;alcohol metabolic process;organic acid metabolic process;regulation of transcription, DNA-dependent;regulation of…	nucleotide binding;nucleoside binding;purine nucleoside binding;catalytic activity;protein kinase activity;protein serine-threonine kinase activity;receptor signaling protein serine-threonine kinase activity;MAP kinase activity;signal transducer activity;receptor signaling protein activity;binding;protein binding;ATP binding;protein C-terminus binding;MP kinase activity;kinase activity;transferas…	MAPK signaling pathway;MAPK signaling pathway - yeast;VEGF signaling pathway;Toll-like receptor signaling pathway;T cell receptor signaling pathway;Fc epsilon RI signaling pathway;Leukocyte transendothelial migration;GnRH signaling pathway;Progesterone-mediated oocyte maturation;Amyotrophic lateral sclerosis (ALS);Epithelial cell signaling in Helicobacter pylori infection	0.999988	52.2697	81.464	1	#N/A
TKLESLSPKGVPQ	_LESLpSPK_	0.661228	0.80899	0.9478				0.604706	0.797038	0.963439	S	261	Mllt1 protein;Leukemia-associated protein MLLT1;Leukemia associated gene protein;Btk-PH-domain binding protein;Myeloid/lymphoid or mixed-lineage leukemia (Trithorax homolog, Drosophila); translocated to, 1;Putative uncharacterized protein	Mllt1	A4VCJ2;Q8CJ76;Q9EPX7;Q9ERL0	CDK1;Proline-directed	nucleus;organelle;membrane-bounded organelle;intracellular organelle;intracellular membrane-bounded organelle;intracellular part;cell part	regulation of transcription, DNA-dependent;negative regulation of protein kinase activity;regulation of biosynthetic process;regulation of gene expression;regulation of macromolecule biosynthetic process;regulation of nucleobase, nucleoside, nucleotide and nucleic acid metabolic process;regulation of phosphate metabolic process;regulation of metabolic process;regulation of cellular metabolic proc…	binding;protein binding		0.999216	31.0545	92.004	1	#N/A
AEAGAGSATEFQF	_AEAGAGpSATEFQFR_	0.405153	1.0274	1.9428				0.435157	0.888127	0.499771	S	146	40S ribosomal protein S10;Putative uncharacterized protein;MCG21688;Ribosomal protein S10	Rps10;mCG_21688;RP24-535O17.1-001	P63325;Q3U9P0;Q5M9K7	CK2	cytoplasm;ribosome;ribonucleoprotein complex;macromolecular complex;organelle;non-membrane-bounded organelle;intracellular organelle;intracellular non-membrane-bounded organelle;intracellular part;cytoplasmic part;cell part			Ribosome	0.805516	6.17191	91.055	1	#N/A
NFMYDQSPSRTSG	_NFMYDQpSPSR_	NaN	NaN	1.5908				1	1	0.444477	S	282	Nuclear distribution protein nudE homolog 1;Nuclear distribution protein nudE homolog 1;Nuclear distribution protein nudE homolog 1;Nuclear distribution protein nudE homolog 1	Nde1;Nude;Nde1;Nude;Nde1;Nude;Nde1;Nude	Q9CZA6-1;Q9CZA6;Q9CZA6-3;Q9CZA6-2;Q9CZA6-4	CDK1;CDK2;Proline-directed	kinetochore;condensed chromosome kinetochore;cytoplasm;centrosome;microtubule organizing center;spindle;cytoskeleton;microtubule;spindle pole centrosome;macromolecular complex;organelle;non-membrane-bounded organelle;intracellular organelle;intracellular non-membrane-bounded organelle;protein complex;organelle part;intracellular part;chromosomal part;cytoskeletal part;cytoplasmic part;intracellul…	establishment of mitotic spindle orientation;microtubule cytoskeleton organization;nuclear division;neuron migration;transport;cell motion;organelle organization;cytoskeleton organization;microtubule-based process;microtubule-based movement;microtubule nucleation;cell cycle;mitosis;multicellular organismal development;nervous system development;neuroblast proliferation;cell proliferation;cellular…	binding;protein binding;microtubule binding;cytoskeletal protein binding;tubulin binding;identical protein binding		0.878483	8.59096	115.83	1	59
DLKHSVSLPKELA	_HSVpSLPK_	NaN	0.91844	NaN				1	0.643602	1	S	221	Putative uncharacterized protein;Apolipoprotein O-like;Protein FAM121A;RIKEN cDNA 9430083G14, isoform CRA_c;Apolipoprotein O-like	Apool;Apool;Fam121a;9430083G14Rik;mCG_49654;RP23-436F2.1-001;Apool;RP23-436F2.1-003	Q9CZB4;Q78IK4;B1AV13;B1AV14		mitochondrion;mitochondrial inner membrane;membrane;organelle inner membrane;organelle membrane;mitochondrial membrane;organelle;membrane-bounded organelle;intracellular organelle;intracellular membrane-bounded organelle;organelle part;intracellular part;mitochondrial part;cytoplasmic part;intracellular organelle part;cell part;extracellular region				0.999746	35.9463	56.093	1	#N/A
SDEIHASLPDLKH	_SDEIHApSLPDLK_	NaN	6.4041	NaN				1	0.0501741	1	S	212	Putative uncharacterized protein;Apolipoprotein O-like;Protein FAM121A;RIKEN cDNA 9430083G14, isoform CRA_c;Apolipoprotein O-like	Apool;Apool;Fam121a;9430083G14Rik;mCG_49654;RP23-436F2.1-001;Apool;RP23-436F2.1-003	Q9CZB4;Q78IK4;B1AV13;B1AV14	CK2	mitochondrion;mitochondrial inner membrane;membrane;organelle inner membrane;organelle membrane;mitochondrial membrane;organelle;membrane-bounded organelle;intracellular organelle;intracellular membrane-bounded organelle;organelle part;intracellular part;mitochondrial part;cytoplasmic part;intracellular organelle part;cell part;extracellular region				1	74.9938	83.454	1	60
LRHLLNSPTDPFN	_HLLNpSPTDPFNR_	NaN	NaN	0.49496				1	1	0.273057	S	1136	Ubiquitin conjugation factor E4 B;Ubiquitin fusion degradation protein 2;Ufd2a;Ubiquitination factor E4B, UFD2 homolog (S. cerevisiae);MKIAA0684 protein;Ubiquitination factor E4B, UFD2 homolog (S. cerevisiae)	Ube4b;Ufd2;RP23-173D8.1-001;mKIAA0684;RP23-173D8.1-001;Ube4b	Q9ES00;B2KFK2;Q6NWW1;Q80TU3;Q6DID4	CK2;NEK6;Proline-directed	ubiquitin ligase complex;nucleus;cytoplasm;macromolecular complex;organelle;membrane-bounded organelle;intracellular organelle;intracellular membrane-bounded organelle;protein complex;intracellular part;cell part	protein polyubiquitination;protein folding;protein modification process;proteolysis;ubiquitin-dependent protein catabolic process;apoptosis;metabolic process;cell death;catabolic process;macromolecule catabolic process;response to radiation;response to UV;response to light stimulus;response to abiotic stimulus;cellular process;programmed cell death;death;protein ubiquitination;protein metabolic p…	catalytic activity;ubiquitin-protein ligase activity;binding;protein binding;ligase activity;ligase activity, forming carbon-nitrogen bonds;acid-amino acid ligase activity;small conjugating protein ligase activity;enzyme binding;ubiquitin-ubiquitin ligase activity;unfolded protein binding	Ubiquitin mediated proteolysis	0.983475	17.7462	108.2	1	61
SLSRSQSMDIDGV	_SQpSMDIDGVSCEK_	0.40452	0.9246	1.2554				0.43384	0.961074	0.723909	S	105	Ubiquitin conjugation factor E4 B;Ubiquitin fusion degradation protein 2;Ufd2a;Ubiquitination factor E4B, UFD2 homolog (S. cerevisiae);MKIAA0684 protein;Ubiquitination factor E4B, UFD2 homolog (S. cerevisiae);Ubiquitination factor E4B, UFD2 homolog (S. cerevisiae);Putative uncharacterized protein;Ubiquitination factor E4B, UFD2 homolog (S. cerevisiae)	Ube4b;Ufd2;RP23-173D8.1-001;mKIAA0684;RP23-173D8.1-001;Ube4b;RP23-173D8.1-003;Ube4b;RP23-173D8.1-003;Ube4b	Q9ES00;B2KFK2;Q6NWW1;Q80TU3;Q6DID4;B2KFK1;Q3V426	CAMK2;CHK1;CHK1/2;CK1;PKD	ubiquitin ligase complex;nucleus;cytoplasm;macromolecular complex;organelle;membrane-bounded organelle;intracellular organelle;intracellular membrane-bounded organelle;protein complex;intracellular part;cell part	protein polyubiquitination;protein folding;protein modification process;proteolysis;ubiquitin-dependent protein catabolic process;apoptosis;metabolic process;cell death;catabolic process;macromolecule catabolic process;response to radiation;response to UV;response to light stimulus;response to abiotic stimulus;cellular process;programmed cell death;death;protein ubiquitination;protein metabolic p…	catalytic activity;ubiquitin-protein ligase activity;binding;protein binding;ligase activity;ligase activity, forming carbon-nitrogen bonds;acid-amino acid ligase activity;small conjugating protein ligase activity;enzyme binding;ubiquitin-ubiquitin ligase activity;unfolded protein binding	Ubiquitin mediated proteolysis	0.99558	23.5431	94.837	1	62
RPEGQYSEDEDTD	_GLMAGGRPEGQYpSEDEDpTDTEEYR_	NaN	NaN	0.94846				1	1	0.972753	S	435	Protein Ric-8A;Synembryn-A	Ric8;Ric8a	Q3TIR3	CK2	cytoplasm;intracellular part;cell part	in utero embryonic development;system process;behavior;learning or memory;learning;visual behavior;visual learning;response to radiation;response to light stimulus;response to abiotic stimulus;embryonic development;embryonic development ending in birth or egg hatching;multicellular organismal process;developmental process;chordate embryonic development;neurological system process;cognition;respon…	guanyl-nucleotide exchange factor activity;binding;protein binding;enzyme regulator activity;GTPase regulator activity;nucleoside-triphosphatase regulator activity		0.999968	44.9019	235.45	2	63
QQQLQLSPLKRLT	_TPLATIADQQQLQLpSPLKR_	0.200186	0.6112	0.63497	+			0.000159562	0.393838	0.502361	S	20	Ribonucleoside-diphosphate reductase subunit M2;Ribonucleotide reductase small chain;Ribonucleotide reductase small subunit;Putative uncharacterized protein	Rrm2	P11157;Q3THV8	CDK1;CDK2;NEK6;Proline-directed	cytoplasm;intracellular part;cell part	nucleobase, nucleoside, nucleotide and nucleic acid metabolic process;DNA metabolic process;DNA replication;protein complex assembly;nucleoside phosphate metabolic process;nitrogen compound metabolic process;metabolic process;biosynthetic process;macromolecule biosynthetic process;nucleotide metabolic process;nucleoside diphosphate metabolic process;nucleotide biosynthetic process;deoxyribonucleo…	catalytic activity;ribonucleoside-diphosphate reductase activity;binding;protein binding;oxidoreductase activity;oxidoreductase activity, acting on CH or CH2 groups;oxidoreductase activity, acting on CH or CH2 groups, disulfide as acceptor;class I ribonucleotide reductase activity;ion binding;cation binding;metal ion binding;transition metal ion binding	Purine metabolism;Pyrimidine metabolism;Glutathione metabolism;p53 signaling pathway	1	134.984	342.22	1	#N/A
RDAAQSSPAFGDR	_DAAQSpSPAFGDR_	NaN	NaN	0.66845				1	1	0.464745	S	215	Delta-aminolevulinic acid dehydratase;Porphobilinogen synthase;Alad protein	Alad;Lv	P10518;O89061;Q8VCZ1;Q9DD05	Polo box;Proline-directed		protein complex assembly;porphyrin metabolic process;porphyrin biosynthetic process;heme biosynthetic process;nitrogen compound metabolic process;metabolic process;biosynthetic process;cellular process;anatomical structure formation;cellular component organization;heterocycle biosynthetic process;cellular component assembly;tetrapyrrole metabolic process;tetrapyrrole biosynthetic process;cellular…	catalytic activity;porphobilinogen synthase activity;binding;protein binding;zinc ion binding;lyase activity;carbon-oxygen lyase activity;hydro-lyase activity;lead ion binding;identical protein binding;ion binding;cation binding;metal ion binding;transition metal ion binding	Porphyrin and chlorophyll metabolism	0.996329	24.3366	110.45	1	64
PEELDDSDFETED	_TPEELDDpSDFETEDFDVR_	1.27235	2.2546	2.173				0.552695	0.0968491	0.135835	S	641	102 kDa cadherin-associated protein;Alpha E-catenin;CAP102;Catenin alpha-1;Putative uncharacterized protein;Catenin (Cadherin associated protein), alpha 1;Catenin (Cadherin associated protein), alpha 1, isoform CRA_a	Catna1;Ctnna1;mCG_123912	P26231;Q3TGQ3;Q545R0;Q6NV50	CK2;NEK6	acrosomal vesicle;cytoplasm;cytoskeleton;plasma membrane;cell-cell junction;adherens junction;cell-cell adherens junction;zonula adherens;actin cytoskeleton;membrane;cytoplasmic membrane-bounded vesicle;lamellipodium;cell junction;secretory granule;cytoplasmic vesicle;vesicle;membrane-bounded vesicle;cell projection;organelle;membrane-bounded organelle;non-membrane-bounded organelle;intracellular…	ovarian follicle development;reproductive developmental process;protein complex assembly;response to stress;cell-cell junction assembly;cell adhesion;establishment or maintenance of cell polarity;negative regulation of neuroblast proliferation;axonogenesis;aging;negative regulation of cell proliferation;gonad development;male gonad development;regulation of smoothened signaling pathway;response t…	actin binding;structural molecule activity;binding;protein binding;cytoskeletal protein binding;cadherin binding;cell adhesion molecule binding;actin filament binding	Adherens junction;Tight junction;Leukocyte transendothelial migration;Pathways in cancer;Endometrial cancer	0.998019	27.0511	285.93	1	65
DDFLAVSENHILE	_VLTDAVDDITSIDDFLAVpSENHILEDVNK_	NaN	111.88	NaN		+		1	2.01997e-07	1	S	515	102 kDa cadherin-associated protein;Alpha E-catenin;CAP102;Catenin alpha-1;Putative uncharacterized protein;Catenin (Cadherin associated protein), alpha 1;Catenin (Cadherin associated protein), alpha 1, isoform CRA_a	Catna1;Ctnna1;mCG_123912	P26231;Q3TGQ3;Q545R0;Q6NV50	NEK6	acrosomal vesicle;cytoplasm;cytoskeleton;plasma membrane;cell-cell junction;adherens junction;cell-cell adherens junction;zonula adherens;actin cytoskeleton;membrane;cytoplasmic membrane-bounded vesicle;lamellipodium;cell junction;secretory granule;cytoplasmic vesicle;vesicle;membrane-bounded vesicle;cell projection;organelle;membrane-bounded organelle;non-membrane-bounded organelle;intracellular…	ovarian follicle development;reproductive developmental process;protein complex assembly;response to stress;cell-cell junction assembly;cell adhesion;establishment or maintenance of cell polarity;negative regulation of neuroblast proliferation;axonogenesis;aging;negative regulation of cell proliferation;gonad development;male gonad development;regulation of smoothened signaling pathway;response t…	actin binding;structural molecule activity;binding;protein binding;cytoskeletal protein binding;cadherin binding;cell adhesion molecule binding;actin filament binding	Adherens junction;Tight junction;Leukocyte transendothelial migration;Pathways in cancer;Endometrial cancer	0.991349	24.2653	87.052	1	#N/A
NQSECLSPELRFL	_GHFQPLENQSECLpSPELR_	0.325609	0.5133	0.57586				0.087976	0.200407	0.395955	S	28	MKIAA4222 protein;Zinc finger protein 655;Putative uncharacterized protein;Zinc finger protein 655, isoform CRA_a;Putative uncharacterized protein;Zfp655 protein	mKIAA4222;Zfp655;mCG_17256;Zfp655	Q5DTG8;Q6P9P9;Q9CZP3;Q6P8W7	CK1;Proline-directed	intracellular;cell part;nucleus;nucleolus;cytoplasm;organelle;membrane-bounded organelle;non-membrane-bounded organelle;intracellular organelle;intracellular membrane-bounded organelle;intracellular non-membrane-bounded organelle;organelle part;intracellular part;nuclear part;intracellular organelle part	regulation of mitotic cell cycle;cellular process;cell cycle process;cell cycle phase;regulation of biological process;regulation of cellular process;G1 phase;regulation of cell cycle;biological regulation;regulation of transcription, DNA-dependent;regulation of biosynthetic process;regulation of gene expression;regulation of macromolecule biosynthetic process;regulation of nucleobase, nucleoside…	nucleic acid binding;binding;zinc ion binding;ion binding;cation binding;metal ion binding;transition metal ion binding		0.999765	36.2942	251.55	1	66
SQEAAESPRGHFQ	_(ac)MEEVTSQEAAEpSPR_	NaN	NaN	0.46845				1	1	0.230582	S	12	MKIAA4222 protein;Zinc finger protein 655;Putative uncharacterized protein;Zinc finger protein 655, isoform CRA_a;Putative uncharacterized protein;Zfp655 protein	mKIAA4222;Zfp655;mCG_17256;Zfp655	Q5DTG8;Q6P9P9;Q9CZP3;Q6P8W7	CDK1;Proline-directed	intracellular;cell part;nucleus;nucleolus;cytoplasm;organelle;membrane-bounded organelle;non-membrane-bounded organelle;intracellular organelle;intracellular membrane-bounded organelle;intracellular non-membrane-bounded organelle;organelle part;intracellular part;nuclear part;intracellular organelle part	regulation of mitotic cell cycle;cellular process;cell cycle process;cell cycle phase;regulation of biological process;regulation of cellular process;G1 phase;regulation of cell cycle;biological regulation;regulation of transcription, DNA-dependent;regulation of biosynthetic process;regulation of gene expression;regulation of macromolecule biosynthetic process;regulation of nucleobase, nucleoside…	nucleic acid binding;binding;zinc ion binding;ion binding;cation binding;metal ion binding;transition metal ion binding		1	106.835	159.12	1	#N/A
MKLGMLSPDGTCR	_LGMLpSPDGTCR_	NaN	NaN	0.42193				1	1	0.20481	S	207	[Acyl-carrier-protein] S-acetyltransferase;[Acyl-carrier-protein] S-malonyltransferase;3-hydroxypalmitoyl-[acyl-carrier-protein] dehydratase;3-oxoacyl-[acyl-carrier-protein] reductase;3-oxoacyl-[acyl-carrier-protein] synthase;Enoyl-[acyl-carrier-protein] reductase;Fatty acid synthase;Oleoyl-[acyl-carrier-protein] hydrolase;Putative uncharacterized protein	Fasn	P19096;O89060;Q3TB22;Q3UHT6	Proline-directed	cytoplasm;mitochondrion;Golgi apparatus;cytoplasmic membrane-bounded vesicle;cytoplasmic vesicle;vesicle;membrane-bounded vesicle;melanosome;glycogen granule;organelle;membrane-bounded organelle;intracellular organelle;intracellular membrane-bounded organelle;intracellular part;cytoplasmic part;cell part;pigment granule	organic acid metabolic process;lipid metabolic process;fatty acid metabolic process;fatty acid biosynthetic process;metabolic process;lipid biosynthetic process;biosynthetic process;cellular process;organic acid biosynthetic process;carboxylic acid metabolic process;monocarboxylic acid metabolic process;cellular ketone metabolic process;oxoacid metabolic process;cellular metabolic process;primary…	acyl carrier activity;catalytic activity;fatty-acid synthase activity;[acyl-carrier-protein] S-acetyltransferase activity;[acyl-carrier-protein] S-malonyltransferase activity;3-oxoacyl-[acyl-carrier-protein] synthase activity;3-oxoacyl-[acyl-carrier-protein] reductase activity;3-hydroxypalmitoyl-[acyl-carrier-protein] dehydratase activity;enoyl-[acyl-carrier-protein] reductase (NADPH, B-specific)…	Fatty acid biosynthesis;Insulin signaling pathway	0.999847	38.1545	69.993	1	#N/A
GMPSPVSPKLSPG	_AVGMPSPVpSPK_	0.931613	1.0612	0.8694				0.952178	0.843897	0.860085	S	1055	AF4/FMR2 family member 4;AF4/FMR2 family, member 4;Aff4 protein	Aff4;Alf4;Aff4;RP23-226J16.7-007	Q9ESC8;B7ZC43;B7ZNX0	CDK1;CK1;ERK/MAPK;GSK3;Proline-directed;WW GroupIV	nucleus;organelle;membrane-bounded organelle;intracellular organelle;intracellular membrane-bounded organelle;intracellular part;cell part	nucleobase, nucleoside, nucleotide and nucleic acid metabolic process;transcription;nitrogen compound metabolic process;germ cell development;spermatid development;metabolic process;biosynthetic process;macromolecule biosynthetic process;regulation of biosynthetic process;cellular process;regulation of gene expression;regulation of macromolecule biosynthetic process;regulation of nucleobase, nucl…			0.998756	29.0462	111.13	1	#N/A
FRQRMFSPMEEKE	_MFpSPMEEK_	NaN	NaN	1.176				1	1	0.801807	S	689	AF4/FMR2 family member 4;AF4/FMR2 family, member 4;Aff4 protein	Aff4;Alf4;Aff4;RP23-226J16.7-007	Q9ESC8;B7ZC43;B7ZNX0	CAMK2;CK2;PKA/AKT;Proline-directed	nucleus;organelle;membrane-bounded organelle;intracellular organelle;intracellular membrane-bounded organelle;intracellular part;cell part	nucleobase, nucleoside, nucleotide and nucleic acid metabolic process;transcription;nitrogen compound metabolic process;germ cell development;spermatid development;metabolic process;biosynthetic process;macromolecule biosynthetic process;regulation of biosynthetic process;cellular process;regulation of gene expression;regulation of macromolecule biosynthetic process;regulation of nucleobase, nucl…			1	60.3571	60.357	1	#N/A
CLGRPDSLNEHEG	_ECLGRPDpSLNEHEGSEK_	1.13631	1.7753	2.4285				0.699817	0.275316	0.165852	S	222	Coiled-coil-forming protein 1;LaXp180;RB1-inducible coiled-coil protein 1;RB1-inducible coiled-coil 1;MKIAA0203 protein;Rb1cc1 protein	Cc1;Kiaa0203;Rb1cc1;mKIAA0203;Rb1cc1;Rb1cc1	Q9ESK9;B2RX00;Q8CHH8;Q6NZG0	CAMK2;CHK1;CHK1/2;CK2;PKD	pre-autophagosomal structure;nucleus;cytoplasm;cytosol;organelle;membrane-bounded organelle;intracellular organelle;intracellular membrane-bounded organelle;intracellular part;cytoplasmic part;cell part	autophagic vacuole formation;MAPKKK cascade;liver development;regulation of protein amino acid phosphorylation;positive regulation of protein amino acid phosphorylation;nucleobase, nucleoside, nucleotide and nucleic acid metabolic process;transcription;nitrogen compound metabolic process;autophagy;response to stress;organelle organization;cell cycle;cell communication;signal transduction;intracel…	binding;protein binding		0.999992	51.1202	86.65	1	#N/A
EAKKEESEESEDD	_KEEpSEEpSEDDMGFGLFD_	NaN	NaN	1.089				1	1	0.773502	S	101	60S acidic ribosomal protein P1;MCG10168;Putative uncharacterized protein;Ribosomal protein, large, P1;Rplp1 protein	Rplp1;mCG_10168	P47955;Q58E35		intracellular;ribosome;ribonucleoprotein complex;macromolecular complex;organelle;non-membrane-bounded organelle;intracellular organelle;intracellular non-membrane-bounded organelle;intracellular part;cytoplasmic part;cell part	translational elongation;metabolic process;biosynthetic process;macromolecule biosynthetic process;cellular process;cellular macromolecule biosynthetic process;cellular biopolymer metabolic process;cellular biopolymer biosynthetic process;macromolecule metabolic process;biopolymer metabolic process;biopolymer biosynthetic process;cellular metabolic process;cellular biosynthetic process;cellular m…	structural constituent of ribosome;structural molecule activity	Ribosome	1	150.309	150.31	2	#N/A
KEESEESEDDMGF	_KEEpSEEpSEDDMGFGLFD_	NaN	NaN	1.089				1	1	0.773502	S	104	60S acidic ribosomal protein P1;MCG10168;Putative uncharacterized protein;Ribosomal protein, large, P1;Rplp1 protein	Rplp1;mCG_10168	P47955;Q58E35	CK1;CK2	intracellular;ribosome;ribonucleoprotein complex;macromolecular complex;organelle;non-membrane-bounded organelle;intracellular organelle;intracellular non-membrane-bounded organelle;intracellular part;cytoplasmic part;cell part	translational elongation;metabolic process;biosynthetic process;macromolecule biosynthetic process;cellular process;cellular macromolecule biosynthetic process;cellular biopolymer metabolic process;cellular biopolymer biosynthetic process;macromolecule metabolic process;biopolymer metabolic process;biopolymer biosynthetic process;cellular metabolic process;cellular biosynthetic process;cellular m…	structural constituent of ribosome;structural molecule activity	Ribosome	1	150.309	150.31	2	#N/A
IRSADVSPTTEGV	_SADVpSPTTEGVK_	0.591341	0.73992	0.17685			+	0.811368	0.350595	0.00616856	S	454	Putative uncharacterized protein;MKIAA0517 protein;Putative uncharacterized protein;Neural activity-related RING finger protein;Tripartite motif-containing protein 2;Putative uncharacterized protein	Trim2;mKIAA0517;Trim2;Narf;Trim2;Trim2	Q3URK9;Q5DU27;Q3TPI3;Q3UHH4;Q9ESN6;Q8CA33	CK1;Proline-directed	intracellular;cell part;cytoplasm;intracellular part		binding;protein binding;zinc ion binding;ion binding;cation binding;metal ion binding;transition metal ion binding;cytoskeletal protein binding;myosin binding		0.855779	8.36645	123.37	1	#N/A
LQPQEISPPPTAN	_LQPQEIpSPPPTANLDR_	0.326085	0.14329	0.20945	+	+	+	0.0352439	3.32005e-05	0.0124116	S	948	Focal adhesion kinase 1;pp125FAK;Protein-tyrosine kinase 2;Focal adhesion kinase 1;pp125FAK;Protein-tyrosine kinase 2;Focal adhesion kinase 1;pp125FAK;Protein-tyrosine kinase 2;Focal adhesion kinase 1;pp125FAK;Protein-tyrosine kinase 2	Fadk;Fak;Fak1;Kiaa4203;Ptk2;Fadk;Fak;Fak1;Kiaa4203;Ptk2;Fadk;Fak;Fak1;Kiaa4203;Ptk2;Fadk;Fak;Fak1;Kiaa4203;Ptk2	P34152-1;P34152;P34152-2;P34152-4;P34152-3	Proline-directed	cytoplasm;cytosol;cytoskeleton;plasma membrane;adherens junction;cell-substrate adherens junction;focal adhesion;membrane;apical plasma membrane;lamellipodium;cell junction;cell-substrate junction;cell projection;organelle;non-membrane-bounded organelle;intracellular organelle;intracellular non-membrane-bounded organelle;intracellular part;membrane part;cytoplasmic part;plasma membrane part;cell …	microtubule cytoskeleton organization;angiogenesis;blood vessel development;vasculogenesis;neuron migration;vasculature development;protein complex assembly;protein modification process;protein amino acid phosphorylation;phosphorus metabolic process;phosphate metabolic process;cell motion;organelle organization;cytoskeleton organization;microtubule-based process;cell communication;signal transduc…	nucleotide binding;nucleoside binding;purine nucleoside binding;catalytic activity;protein kinase activity;protein tyrosine kinase activity;non-membrane spanning protein tyrosine kinase activity;signal transducer activity;binding;protein binding;ATP binding;kinase activity;transferase activity;transferase activity, transferring phosphorus-containing groups;phosphotransferase activity, alcohol gro…	ErbB signaling pathway;Chemokine signaling pathway;Axon guidance;VEGF signaling pathway;Focal adhesion;Leukocyte transendothelial migration;Regulation of actin cytoskeleton;Pathways in cancer;Small cell lung cancer	0.999918	40.8831	126.63	1	67
ATAHLGSPCKDRT	_FGATAHLGpSPCKDR_	0.522816	1.3321	0.73386				0.108297	0.231527	0.680807	S	334	ATP-dependent RNA helicase DDX24;DEAD box protein 24;Putative uncharacterized protein;Putative uncharacterized protein;DEAD (Asp-Glu-Ala-Asp) box polypeptide 24;DEAD (Asp-Glu-Ala-Asp) box polypeptide 24, isoform CRA_b	Ddx24;Ddx24;mCG_18595	Q9ESV0;Q3U7R4;Q3TLR1;Q3UYV7;Q7TM97;Q9CRZ6	CDK1;CDK2;Proline-directed	nucleolus;cytoplasm;organelle;non-membrane-bounded organelle;intracellular organelle;intracellular non-membrane-bounded organelle;organelle part;intracellular part;nuclear part;intracellular organelle part;cell part		nucleotide binding;nucleoside binding;purine nucleoside binding;nucleic acid binding;RNA binding;catalytic activity;helicase activity;binding;ATP binding;ATP-dependent helicase activity;pyrophosphatase activity;hydrolase activity;hydrolase activity, acting on acid anhydrides;hydrolase activity, acting on acid anhydrides, in phosphorus-containing anhydrides;ATPase activity;purine nucleotide bindin…		0.999998	56.6481	183.16	1	68
RKAQAVSEEEEEE	_KAQAVpSEEEEEEEGQSSSPK_	0.649149	2.2047	0.63112				0.916347	0.45264	0.49811	S	126	ATP-dependent RNA helicase DDX24;DEAD box protein 24;Putative uncharacterized protein;Putative uncharacterized protein;DEAD (Asp-Glu-Ala-Asp) box polypeptide 24;DEAD (Asp-Glu-Ala-Asp) box polypeptide 24, isoform CRA_b	Ddx24;Ddx24;mCG_18595	Q9ESV0;Q3U7R4;Q3TLR1;Q3UYV7;Q7TM97;Q9CRZ6	CK2	nucleolus;cytoplasm;organelle;non-membrane-bounded organelle;intracellular organelle;intracellular non-membrane-bounded organelle;organelle part;intracellular part;nuclear part;intracellular organelle part;cell part		nucleotide binding;nucleoside binding;purine nucleoside binding;nucleic acid binding;RNA binding;catalytic activity;helicase activity;binding;ATP binding;ATP-dependent helicase activity;pyrophosphatase activity;hydrolase activity;hydrolase activity, acting on acid anhydrides;hydrolase activity, acting on acid anhydrides, in phosphorus-containing anhydrides;ATPase activity;purine nucleotide bindin…		1	141.868	173.99	1	#N/A
IKRKRDSESESDE	_RDpSEpSESDETPTVPQLK_	0.45949	0.8477	0.94681				0.259185	0.879144	0.964891	S	451	Dyskerin;H/ACA ribonucleoprotein complex subunit 4;Nopp140-associated protein of 57 kDa;Nucleolar protein family A member 4;Nucleolar protein NAP57;snoRNP protein DKC1;Putative uncharacterized protein;Dyskeratosis congenita 1, dyskerin homolog (Human);Dkc1 protein	Dkc1;BC068171;Dkc1;RP23-62O13.1-001	Q9ESX5;Q3TI79;Q3TM67;Q3UWE5;Q499D4	CK2;GSK3;PKA	nucleus;nucleolus;Cajal body;nuclear body;ribonucleoprotein complex;macromolecular complex;organelle;membrane-bounded organelle;non-membrane-bounded organelle;intracellular organelle;intracellular membrane-bounded organelle;intracellular non-membrane-bounded organelle;organelle part;intracellular part;nuclear part;intracellular organelle part;nucleoplasm part;cell part	rRNA modification;pseudouridine synthesis;nucleobase, nucleoside, nucleotide and nucleic acid metabolic process;rRNA processing;RNA processing;nitrogen compound metabolic process;metabolic process;RNA modification;cellular process;RNA metabolic process;rRNA metabolic process;ribonucleoprotein complex biogenesis;ncRNA processing;ncRNA metabolic process;cellular biopolymer metabolic process;ribosom…	nucleic acid binding;RNA binding;catalytic activity;pseudouridylate synthase activity;binding;pseudouridine synthase activity;lyase activity;carbon-oxygen lyase activity;hydro-lyase activity;isomerase activity;intramolecular transferase activity		0.869376	7.79456	106.7	2	#N/A
RKRDSESESDETP	_RDpSEpSESDETPTVPQLK_	0.45949	0.8477	0.94681				0.259185	0.879144	0.964891	S	453	Dyskerin;H/ACA ribonucleoprotein complex subunit 4;Nopp140-associated protein of 57 kDa;Nucleolar protein family A member 4;Nucleolar protein NAP57;snoRNP protein DKC1;Putative uncharacterized protein;Dyskeratosis congenita 1, dyskerin homolog (Human);Dkc1 protein	Dkc1;BC068171;Dkc1;RP23-62O13.1-001	Q9ESX5;Q3TI79;Q3TM67;Q3UWE5;Q499D4	CK2	nucleus;nucleolus;Cajal body;nuclear body;ribonucleoprotein complex;macromolecular complex;organelle;membrane-bounded organelle;non-membrane-bounded organelle;intracellular organelle;intracellular membrane-bounded organelle;intracellular non-membrane-bounded organelle;organelle part;intracellular part;nuclear part;intracellular organelle part;nucleoplasm part;cell part	rRNA modification;pseudouridine synthesis;nucleobase, nucleoside, nucleotide and nucleic acid metabolic process;rRNA processing;RNA processing;nitrogen compound metabolic process;metabolic process;RNA modification;cellular process;RNA metabolic process;rRNA metabolic process;ribonucleoprotein complex biogenesis;ncRNA processing;ncRNA metabolic process;cellular biopolymer metabolic process;ribosom…	nucleic acid binding;RNA binding;catalytic activity;pseudouridylate synthase activity;binding;pseudouridine synthase activity;lyase activity;carbon-oxygen lyase activity;hydro-lyase activity;isomerase activity;intramolecular transferase activity		0.9163	9.72844	106.7	2	#N/A
PKTVLESGGETGD	_TVLEpSGGETGDGDNDTTKK_	0.309993	0.72675	0.79495				0.244445	0.61827	0.801865	S	481	Dyskerin;H/ACA ribonucleoprotein complex subunit 4;Nopp140-associated protein of 57 kDa;Nucleolar protein family A member 4;Nucleolar protein NAP57;snoRNP protein DKC1;Putative uncharacterized protein;Dyskeratosis congenita 1, dyskerin homolog (Human);Dkc1 protein	Dkc1;BC068171;Dkc1;RP23-62O13.1-001	Q9ESX5;Q3TI79;Q3TM67;Q3UWE5;Q499D4	CK1;CK2	nucleus;nucleolus;Cajal body;nuclear body;ribonucleoprotein complex;macromolecular complex;organelle;membrane-bounded organelle;non-membrane-bounded organelle;intracellular organelle;intracellular membrane-bounded organelle;intracellular non-membrane-bounded organelle;organelle part;intracellular part;nuclear part;intracellular organelle part;nucleoplasm part;cell part	rRNA modification;pseudouridine synthesis;nucleobase, nucleoside, nucleotide and nucleic acid metabolic process;rRNA processing;RNA processing;nitrogen compound metabolic process;metabolic process;RNA modification;cellular process;RNA metabolic process;rRNA metabolic process;ribonucleoprotein complex biogenesis;ncRNA processing;ncRNA metabolic process;cellular biopolymer metabolic process;ribosom…	nucleic acid binding;RNA binding;catalytic activity;pseudouridylate synthase activity;binding;pseudouridine synthase activity;lyase activity;carbon-oxygen lyase activity;hydro-lyase activity;isomerase activity;intramolecular transferase activity		0.980916	17.3362	168.92	1	69
KVVEEMSE_____	_VKVVEEMpSE_	NaN	0.65889	NaN				1	0.468467	1	S	508	Dyskerin;H/ACA ribonucleoprotein complex subunit 4;Nopp140-associated protein of 57 kDa;Nucleolar protein family A member 4;Nucleolar protein NAP57;snoRNP protein DKC1;Putative uncharacterized protein;Dyskeratosis congenita 1, dyskerin homolog (Human);Dkc1 protein	Dkc1;BC068171;Dkc1;RP23-62O13.1-001	Q9ESX5;Q3TI79;Q3TM67;Q3UWE5;Q499D4		nucleus;nucleolus;Cajal body;nuclear body;ribonucleoprotein complex;macromolecular complex;organelle;membrane-bounded organelle;non-membrane-bounded organelle;intracellular organelle;intracellular membrane-bounded organelle;intracellular non-membrane-bounded organelle;organelle part;intracellular part;nuclear part;intracellular organelle part;nucleoplasm part;cell part	rRNA modification;pseudouridine synthesis;nucleobase, nucleoside, nucleotide and nucleic acid metabolic process;rRNA processing;RNA processing;nitrogen compound metabolic process;metabolic process;RNA modification;cellular process;RNA metabolic process;rRNA metabolic process;ribonucleoprotein complex biogenesis;ncRNA processing;ncRNA metabolic process;cellular biopolymer metabolic process;ribosom…	nucleic acid binding;RNA binding;catalytic activity;pseudouridylate synthase activity;binding;pseudouridine synthase activity;lyase activity;carbon-oxygen lyase activity;hydro-lyase activity;isomerase activity;intramolecular transferase activity		1	65.3389	65.339	1	70
PYNRAVSLDSPVS	_AVpSLDSPVSVGSGPPVK_	0.202321	1.7223	0.34556	+			0.0122616	0.0517273	0.092429	S	846	Nuclear receptor coactivator 3;Ncoa3 protein;Putative uncharacterized protein;Amplified in breast cancer-1 protein homolog;CBP-interacting protein;Nuclear receptor coactivator 3;Receptor-associated coactivator 3;Steroid receptor coactivator protein 3;Thyroid hormone receptor activator molecule 1	mCG_14623;Ncoa3;RP23-120P1.1-001;Aib1;Ncoa3;Pcip;Rac3;Tram1	A2A468;A5D6Q2;B2RUJ1;Q05BA5;Q3UQL7;Q3UV84;O09000	CAMK2	nucleus;organelle;membrane-bounded organelle;intracellular organelle;intracellular membrane-bounded organelle;intracellular part;cell part;cytoplasm;Golgi apparatus;cytoplasmic part	morphogenesis of a branching structure;morphogenesis of an epithelium;reproductive developmental process;nucleobase, nucleoside, nucleotide and nucleic acid metabolic process;transcription;regulation of transcription, DNA-dependent;nitrogen compound metabolic process;cell communication;signal transduction;metabolic process;biosynthetic process;macromolecule biosynthetic process;anatomical structu…	chromatin binding;transcription cofactor activity;transcription coactivator activity;signal transducer activity;receptor activity;receptor binding;binding;protein binding;transcription factor binding;transcription activator activity;transcription regulator activity;nuclear hormone receptor binding;hormone receptor binding;molecular transducer activity;estrogen receptor binding;ligand-dependent nu…		0.99999	50.0348	160.83	1	71
GPKLDNSPNMNIS	_LDNpSPNMNISQPSK_	0.333696	0.71058	0.56473				0.289878	0.306987	0.327185	S	543	Nuclear receptor coactivator 3;Ncoa3 protein;Putative uncharacterized protein;Amplified in breast cancer-1 protein homolog;CBP-interacting protein;Nuclear receptor coactivator 3;Receptor-associated coactivator 3;Steroid receptor coactivator protein 3;Thyroid hormone receptor activator molecule 1	mCG_14623;Ncoa3;RP23-120P1.1-001;Aib1;Ncoa3;Pcip;Rac3;Tram1	A2A468;A5D6Q2;B2RUJ1;Q05BA5;Q3UQL7;Q3UV84;O09000	NEK6;Proline-directed	nucleus;organelle;membrane-bounded organelle;intracellular organelle;intracellular membrane-bounded organelle;intracellular part;cell part;cytoplasm;Golgi apparatus;cytoplasmic part	morphogenesis of a branching structure;morphogenesis of an epithelium;reproductive developmental process;nucleobase, nucleoside, nucleotide and nucleic acid metabolic process;transcription;regulation of transcription, DNA-dependent;nitrogen compound metabolic process;cell communication;signal transduction;metabolic process;biosynthetic process;macromolecule biosynthetic process;anatomical structu…	chromatin binding;transcription cofactor activity;transcription coactivator activity;signal transducer activity;receptor activity;receptor binding;binding;protein binding;transcription factor binding;transcription activator activity;transcription regulator activity;nuclear hormone receptor binding;hormone receptor binding;molecular transducer activity;estrogen receptor binding;ligand-dependent nu…		1	87.8169	149.69	1	#N/A
TRQEQLSPKKKEN	_QEQLpSPK_	0.471903	0.63398	1.2752				0.574183	0.204081	0.859061	S	719	Nuclear receptor coactivator 3;Ncoa3 protein;Putative uncharacterized protein;Amplified in breast cancer-1 protein homolog;CBP-interacting protein;Nuclear receptor coactivator 3;Receptor-associated coactivator 3;Steroid receptor coactivator protein 3;Thyroid hormone receptor activator molecule 1	mCG_14623;Ncoa3;RP23-120P1.1-001;Aib1;Ncoa3;Pcip;Rac3;Tram1	A2A468;A5D6Q2;B2RUJ1;Q05BA5;Q3UQL7;Q3UV84;O09000	CDK1;CDK2;Proline-directed	nucleus;organelle;membrane-bounded organelle;intracellular organelle;intracellular membrane-bounded organelle;intracellular part;cell part;cytoplasm;Golgi apparatus;cytoplasmic part	morphogenesis of a branching structure;morphogenesis of an epithelium;reproductive developmental process;nucleobase, nucleoside, nucleotide and nucleic acid metabolic process;transcription;regulation of transcription, DNA-dependent;nitrogen compound metabolic process;cell communication;signal transduction;metabolic process;biosynthetic process;macromolecule biosynthetic process;anatomical structu…	chromatin binding;transcription cofactor activity;transcription coactivator activity;signal transducer activity;receptor activity;receptor binding;binding;protein binding;transcription factor binding;transcription activator activity;transcription regulator activity;nuclear hormone receptor binding;hormone receptor binding;molecular transducer activity;estrogen receptor binding;ligand-dependent nu…		1	49.4971	56.816	1	72
LEDVNASPETRQR	_THDILEDVNApSPETR_	NaN	NaN	0.37392				1	1	0.112276	S	214	Nuclear receptor coactivator 3;Ncoa3 protein;Putative uncharacterized protein;Amplified in breast cancer-1 protein homolog;CBP-interacting protein;Nuclear receptor coactivator 3;Receptor-associated coactivator 3;Steroid receptor coactivator protein 3;Thyroid hormone receptor activator molecule 1	mCG_14623;Ncoa3;RP23-120P1.1-001;Aib1;Ncoa3;Pcip;Rac3;Tram1	A2A468;A5D6Q2;B2RUJ1;Q05BA5;Q3UQL7;Q3UV84;O09000	Proline-directed	nucleus;organelle;membrane-bounded organelle;intracellular organelle;intracellular membrane-bounded organelle;intracellular part;cell part;cytoplasm;Golgi apparatus;cytoplasmic part	morphogenesis of a branching structure;morphogenesis of an epithelium;reproductive developmental process;nucleobase, nucleoside, nucleotide and nucleic acid metabolic process;transcription;regulation of transcription, DNA-dependent;nitrogen compound metabolic process;cell communication;signal transduction;metabolic process;biosynthetic process;macromolecule biosynthetic process;anatomical structu…	chromatin binding;transcription cofactor activity;transcription coactivator activity;signal transducer activity;receptor activity;receptor binding;binding;protein binding;transcription factor binding;transcription activator activity;transcription regulator activity;nuclear hormone receptor binding;hormone receptor binding;molecular transducer activity;estrogen receptor binding;ligand-dependent nu…		0.981215	17.1795	129	1	73
HGGLIRSPRHEKK	_GAKEEHGGLIRpSPR_	1.08203	0.9527	0.79008				0.966667	0.826509	0.780197	S	79	Splicing factor U2AF 65 kDa subunit;U2 auxiliary factor 65 kDa subunit;U2 snRNP auxiliary factor large subunit;U2af2 protein;U2 small nuclear ribonucleoprotein auxiliary factor (U2AF) 2, isoform CRA_a;U2 small nuclear ribonucleoprotein auxiliary factor (U2AF) 2	U2af2;U2af65;mCG_22027	P26369;Q3KQM4;Q505Q1;Q80XR5;Q922I0	CDK1;NEK6;Proline-directed	nucleus;spliceosomal complex;nuclear body;nuclear speck;ribonucleoprotein complex;macromolecular complex;organelle;membrane-bounded organelle;intracellular organelle;intracellular membrane-bounded organelle;organelle part;intracellular part;nuclear part;intracellular organelle part;nucleoplasm part;cell part	nucleobase, nucleoside, nucleotide and nucleic acid metabolic process;RNA processing;mRNA processing;nitrogen compound metabolic process;metabolic process;RNA splicing;cellular process;RNA metabolic process;mRNA metabolic process;cellular biopolymer metabolic process;macromolecule metabolic process;biopolymer metabolic process;cellular metabolic process;primary metabolic process;cellular macromol…	nucleotide binding;nucleic acid binding;RNA binding;binding;protein binding;enzyme binding;protein domain specific binding;C2H2 zinc finger domain binding		1	40.0123	134.67	1	#N/A
_____MSDFDEFE	_(ac)pSDFDEFER_	NaN	NaN	1.2395				1	1	0.630674	S	2	Splicing factor U2AF 65 kDa subunit;U2 auxiliary factor 65 kDa subunit;U2 snRNP auxiliary factor large subunit;U2af2 protein;U2 small nuclear ribonucleoprotein auxiliary factor (U2AF) 2, isoform CRA_a;U2 small nuclear ribonucleoprotein auxiliary factor (U2AF) 2	U2af2;U2af65;mCG_22027	P26369;Q3KQM4;Q505Q1;Q80XR5;Q922I0	CK2	nucleus;spliceosomal complex;nuclear body;nuclear speck;ribonucleoprotein complex;macromolecular complex;organelle;membrane-bounded organelle;intracellular organelle;intracellular membrane-bounded organelle;organelle part;intracellular part;nuclear part;intracellular organelle part;nucleoplasm part;cell part	nucleobase, nucleoside, nucleotide and nucleic acid metabolic process;RNA processing;mRNA processing;nitrogen compound metabolic process;metabolic process;RNA splicing;cellular process;RNA metabolic process;mRNA metabolic process;cellular biopolymer metabolic process;macromolecule metabolic process;biopolymer metabolic process;cellular metabolic process;primary metabolic process;cellular macromol…	nucleotide binding;nucleic acid binding;RNA binding;binding;protein binding;enzyme binding;protein domain specific binding;C2H2 zinc finger domain binding		1	103.664	103.66	1	74
GDGGDNSPSNVVS	_ATWGDGGDNpSPSNVVSK_	0.664306	1.9441	1.6855				0.50707	0.164482	0.336846	S	121	Synaptosomal-associated protein;Synaptosomal-associated protein 23;Syndet;Vesicle-membrane fusion protein SNAP-23;Synaptosomal-associated protein;Synaptosomal-associated protein	RP23-158L6.2-002;Snap23;Snap23;Sndt;mCG_11986;RP23-158L6.2-001;SNAP-23;RP23-158L6.2-005;Snap23	Q9D3L3;O09044;A2AKH4;B0R030	Proline-directed	cell fraction;lytic vacuole;plasma membrane enriched fraction;membrane fraction;insoluble fraction;nucleus;cytoplasm;lysosome;primary lysosome;vacuole;microsome;plasma membrane;membrane;cytoplasmic membrane-bounded vesicle;synaptosome;secretory granule;cytoplasmic vesicle;vesicle;membrane-bounded vesicle;specific granule;azurophil granule;vesicular fraction;organelle;membrane-bounded organelle;in…	transport;exocytosis;cellular process;vesicle-mediated transport;secretion by cell;secretion;establishment of localization;establishment of localization in cell;protein transport;establishment of protein localization	binding;protein binding	SNARE interactions in vesicular transport	0.937335	11.7586	239.65	1	#N/A
PSGKPASPVLRNE	_AIPSGKPApSPVLR_	1.34771	0.92393	0.27515			+	0.558076	0.896735	0.0399033	S	215	DNA polymerase alpha catalytic subunit;DNA polymerase alpha catalytic subunit p180;DNA polymerase;Pola1 protein;Putative uncharacterized protein	Pola;Pola1;mCG_113663;RP23-53K18.2-001	P33609;A2A4H0;B9EHJ9;Q8CAT7	ERK/MAPK;Proline-directed;WW GroupIV	chromatin;nucleus;nuclear envelope;nucleoplasm;alpha DNA polymerase:primase complex;nucleolus;nuclear matrix;organelle envelope;envelope;macromolecular complex;organelle;membrane-bounded organelle;non-membrane-bounded organelle;intracellular organelle;intracellular membrane-bounded organelle;intracellular non-membrane-bounded organelle;protein complex;organelle part;intracellular part;chromosomal…	S phase of mitotic cell cycle;non-recombinational repair;DNA synthesis during DNA repair;nucleobase, nucleoside, nucleotide and nucleic acid metabolic process;DNA metabolic process;DNA replication;DNA replication initiation;DNA strand elongation during DNA replication;leading strand elongation;lagging strand elongation;DNA repair;double-strand break repair;double-strand break repair via nonhomolo…	nucleotide binding;nucleoside binding;nucleic acid binding;DNA binding;chromatin binding;double-stranded DNA binding;catalytic activity;DNA-directed DNA polymerase activity;DNA primase activity;DNA-directed RNA polymerase activity;binding;protein binding;transferase activity;transferase activity, transferring phosphorus-containing groups;nucleotidyltransferase activity;purine nucleotide binding;p…	DNA replication	0.999812	37.2573	72.782	1	#N/A
ACEEEFSDSDEEG	_IACEEEFpSDpSDEEGEGGRK_	6.12343	1.6964	1.073				1	1	0.793315	S	421	Histone deacetylase 1;Hdac1 protein	Hdac1;RP23-209C6.7-001	O09106;Q58E49	CK2	histone deacetylase complex;chromatin;heterochromatin;nucleus;cytoplasm;NuRD complex;chromatin remodeling complex;transcriptional repressor complex;macromolecular complex;cell soma;organelle;membrane-bounded organelle;intracellular organelle;intracellular membrane-bounded organelle;protein complex;organelle part;intracellular part;chromosomal part;nuclear part;intracellular organelle part;nucleop…	negative regulation of transcription from RNA polymerase II promoter;nucleobase, nucleoside, nucleotide and nucleic acid metabolic process;chromatin organization;transcription;regulation of transcription, DNA-dependent;regulation of transcription from RNA polymerase II promoter;protein modification process;protein amino acid deacetylation;nitrogen compound metabolic process;organelle organization…	nucleic acid binding;DNA binding;chromatin binding;transcription factor activity;transcription cofactor activity;transcription corepressor activity;catalytic activity;histone deacetylase activity;binding;protein binding;transcription factor binding;transcription repressor activity;hydrolase activity;hydrolase activity, acting on carbon-nitrogen (but not peptide) bonds;hydrolase activity, acting o…	Cell cycle;Notch signaling pathway;Huntington's disease;Pathways in cancer;Chronic myeloid leukemia	1	181.717	195.36	2	77
EEEFSDSDEEGEG	_IACEEEFpSDpSDEEGEGGRK_	6.12343	1.6964	1.073				1	1	0.793315	S	423	Histone deacetylase 1;Hdac1 protein	Hdac1;RP23-209C6.7-001	O09106;Q58E49	CK2	histone deacetylase complex;chromatin;heterochromatin;nucleus;cytoplasm;NuRD complex;chromatin remodeling complex;transcriptional repressor complex;macromolecular complex;cell soma;organelle;membrane-bounded organelle;intracellular organelle;intracellular membrane-bounded organelle;protein complex;organelle part;intracellular part;chromosomal part;nuclear part;intracellular organelle part;nucleop…	negative regulation of transcription from RNA polymerase II promoter;nucleobase, nucleoside, nucleotide and nucleic acid metabolic process;chromatin organization;transcription;regulation of transcription, DNA-dependent;regulation of transcription from RNA polymerase II promoter;protein modification process;protein amino acid deacetylation;nitrogen compound metabolic process;organelle organization…	nucleic acid binding;DNA binding;chromatin binding;transcription factor activity;transcription cofactor activity;transcription corepressor activity;catalytic activity;histone deacetylase activity;binding;protein binding;transcription factor binding;transcription repressor activity;hydrolase activity;hydrolase activity, acting on carbon-nitrogen (but not peptide) bonds;hydrolase activity, acting o…	Cell cycle;Notch signaling pathway;Huntington's disease;Pathways in cancer;Chronic myeloid leukemia	1	181.717	195.36	2	77
KRISICSSDKRIA	_ISICpSSDKR_	NaN	NaN	1.4296				1	1	0.755637	S	409	Histone deacetylase 1;Hdac1 protein	Hdac1;RP23-209C6.7-001	O09106;Q58E49	CK1	histone deacetylase complex;chromatin;heterochromatin;nucleus;cytoplasm;NuRD complex;chromatin remodeling complex;transcriptional repressor complex;macromolecular complex;cell soma;organelle;membrane-bounded organelle;intracellular organelle;intracellular membrane-bounded organelle;protein complex;organelle part;intracellular part;chromosomal part;nuclear part;intracellular organelle part;nucleop…	negative regulation of transcription from RNA polymerase II promoter;nucleobase, nucleoside, nucleotide and nucleic acid metabolic process;chromatin organization;transcription;regulation of transcription, DNA-dependent;regulation of transcription from RNA polymerase II promoter;protein modification process;protein amino acid deacetylation;nitrogen compound metabolic process;organelle organization…	nucleic acid binding;DNA binding;chromatin binding;transcription factor activity;transcription cofactor activity;transcription corepressor activity;catalytic activity;histone deacetylase activity;binding;protein binding;transcription factor binding;transcription repressor activity;hydrolase activity;hydrolase activity, acting on carbon-nitrogen (but not peptide) bonds;hydrolase activity, acting o…	Cell cycle;Notch signaling pathway;Huntington's disease;Pathways in cancer;Chronic myeloid leukemia	0.937721	11.7774	92.076	1	#N/A
DAIPEESGDEDEE	_MLPHAPGVQMQAIPEDAIPEEpSGDEDEEDPDKR_	0.598018	1.209	1.1191				0.19287	0.360845	0.737397	S	393	Histone deacetylase 1;Hdac1 protein	Hdac1;RP23-209C6.7-001	O09106;Q58E49	CK2	histone deacetylase complex;chromatin;heterochromatin;nucleus;cytoplasm;NuRD complex;chromatin remodeling complex;transcriptional repressor complex;macromolecular complex;cell soma;organelle;membrane-bounded organelle;intracellular organelle;intracellular membrane-bounded organelle;protein complex;organelle part;intracellular part;chromosomal part;nuclear part;intracellular organelle part;nucleop…	negative regulation of transcription from RNA polymerase II promoter;nucleobase, nucleoside, nucleotide and nucleic acid metabolic process;chromatin organization;transcription;regulation of transcription, DNA-dependent;regulation of transcription from RNA polymerase II promoter;protein modification process;protein amino acid deacetylation;nitrogen compound metabolic process;organelle organization…	nucleic acid binding;DNA binding;chromatin binding;transcription factor activity;transcription cofactor activity;transcription corepressor activity;catalytic activity;histone deacetylase activity;binding;protein binding;transcription factor binding;transcription repressor activity;hydrolase activity;hydrolase activity, acting on carbon-nitrogen (but not peptide) bonds;hydrolase activity, acting o…	Cell cycle;Notch signaling pathway;Huntington's disease;Pathways in cancer;Chronic myeloid leukemia	1	118.795	163.34	1	#N/A
EWSSQISPDLVRE	_TLNEWSSQIpSPDLVR_	NaN	NaN	0.30418				1	1	0.0804919	S	59	Gamma-ECS regulatory subunit;Gamma-glutamylcysteine synthetase regulatory subunit;GCS light chain;Glutamate--cysteine ligase modifier subunit;Glutamate--cysteine ligase regulatory subunit;Putative uncharacterized protein;Gclm protein	Gclm;Glclr	O09172;Q3T9P2;Q4FJZ6	CK1;Proline-directed	cell fraction;soluble fraction;glutamate-cysteine ligase complex;macromolecular complex;protein complex;intracellular part;cytoplasmic part;cell part	sulfur amino acid metabolic process;system process;circulatory system process;vascular process in circulatory system;organic acid metabolic process;peptide metabolic process;cellular amino acid and derivative metabolic process;cellular amino acid metabolic process;cysteine metabolic process;glutamate metabolic process;cellular amino acid derivative metabolic process;coenzyme metabolic process;glu…	catalytic activity;glutamate-cysteine ligase activity;binding;protein binding;oxidoreductase activity;ligase activity;ligase activity, forming carbon-nitrogen bonds;acid-amino acid ligase activity;enzyme binding;glutamate-cysteine ligase catalytic subunit binding;protein heterodimerization activity;protein dimerization activity	Glutathione metabolism	0.999959	43.8786	199.97	1	79
ALNRNQSPVLEPV	_NQpSPVLEPVGR_	NaN	NaN	1.2129				1	1	0.65493	S	715	90 kDa ribosomal protein S6 kinase 3;MAP kinase-activated protein kinase 1b;pp90RSK2;Ribosomal protein S6 kinase alpha-3;Ribosomal S6 kinase 2;Rps6ka3 protein;Ribosomal protein S6 kinase polypeptide 3	Mapkapk1b;Rps6ka3;Rps6ka-rs1;Rsk2;RP23-52L10.1-002;Rps6ka3	P18654;A7E215;B1AXN9	CAMK2;CHK1;CHK1/2;PKD;Proline-directed	nucleus;cytoplasm;organelle;membrane-bounded organelle;intracellular organelle;intracellular membrane-bounded organelle;intracellular part;cell part;ribosome;ribonucleoprotein complex;macromolecular complex;non-membrane-bounded organelle;intracellular non-membrane-bounded organelle;cytoplasmic part	protein modification process;protein amino acid phosphorylation;phosphorus metabolic process;phosphate metabolic process;cell communication;signal transduction;intracellular signaling cascade;protein kinase cascade;metabolic process;cellular process;phosphorylation;protein metabolic process;cellular biopolymer metabolic process;macromolecule metabolic process;biopolymer metabolic process;biopolym…	nucleotide binding;magnesium ion binding;nucleoside binding;purine nucleoside binding;catalytic activity;protein kinase activity;protein serine-threonine kinase activity;binding;ATP binding;kinase activity;transferase activity;transferase activity, transferring phosphorus-containing groups;phosphotransferase activity, alcohol group as acceptor;purine nucleotide binding;adenyl nucleotide binding;r…	MAPK signaling pathway;mTOR signaling pathway;Long-term potentiation;Progesterone-mediated oocyte maturation	1	53.6575	80.705	1	#N/A
AKTPKDSPGIPPS	_pTPKDpSPGIPPSANAHQLFR_	NaN	NaN	1.1578				1	1	0.820732	S	369	90 kDa ribosomal protein S6 kinase 3;MAP kinase-activated protein kinase 1b;pp90RSK2;Ribosomal protein S6 kinase alpha-3;Ribosomal S6 kinase 2;Rps6ka3 protein;Ribosomal protein S6 kinase polypeptide 3	Mapkapk1b;Rps6ka3;Rps6ka-rs1;Rsk2;RP23-52L10.1-002;Rps6ka3	P18654;A7E215;B1AXN9	CK1;Proline-directed	nucleus;cytoplasm;organelle;membrane-bounded organelle;intracellular organelle;intracellular membrane-bounded organelle;intracellular part;cell part;ribosome;ribonucleoprotein complex;macromolecular complex;non-membrane-bounded organelle;intracellular non-membrane-bounded organelle;cytoplasmic part	protein modification process;protein amino acid phosphorylation;phosphorus metabolic process;phosphate metabolic process;cell communication;signal transduction;intracellular signaling cascade;protein kinase cascade;metabolic process;cellular process;phosphorylation;protein metabolic process;cellular biopolymer metabolic process;macromolecule metabolic process;biopolymer metabolic process;biopolym…	nucleotide binding;magnesium ion binding;nucleoside binding;purine nucleoside binding;catalytic activity;protein kinase activity;protein serine-threonine kinase activity;binding;ATP binding;kinase activity;transferase activity;transferase activity, transferring phosphorus-containing groups;phosphotransferase activity, alcohol group as acceptor;purine nucleotide binding;adenyl nucleotide binding;r…	MAPK signaling pathway;mTOR signaling pathway;Long-term potentiation;Progesterone-mediated oocyte maturation	1	64.2617	80.791	2	#N/A
KGNKSPSPPPDGS	_SPpSPPPDGSPAATPEIR_	NaN	NaN	3.0111				1	1	0.0804874	S	298	Amphiphysin II;Amphiphysin-like protein;Bridging integrator 1;Myc box-dependent-interacting protein 1;SH3 domain-containing protein 9;Bin1 protein;Amphiphysin II;Amphiphysin-like protein;Bridging integrator 1;Myc box-dependent-interacting protein 1;SH3 domain-containing protein 9;Putative uncharacterized protein	Amphl;Bin1;Sh3p9;Bin1;Amphl;Bin1;Sh3p9	O08539-1;O08539;Q6P1B9;O08539-2;Q8C5M9	Proline-directed	nucleus;cytoplasm;synaptic vesicle;cytoplasmic membrane-bounded vesicle;coated vesicle;clathrin-coated vesicle;cytoplasmic vesicle;vesicle;membrane-bounded vesicle;organelle;membrane-bounded organelle;intracellular organelle;intracellular membrane-bounded organelle;intracellular part;cytoplasmic part;synapse part;cell part	transport;endocytosis;multicellular organismal development;cellular process;membrane invagination;cellular component organization;membrane organization;vesicle-mediated transport;regulation of endocytosis;cell differentiation;multicellular organismal process;developmental process;regulation of localization;muscle cell differentiation;synaptic vesicle endocytosis;synaptic vesicle transport;cellula…	binding;protein binding;protein C-terminus binding;enzyme binding;protein heterodimerization activity;protein dimerization activity;GTPase binding		0.962056	14.0408	138.47	1	80
EPASGASPGATIP	_VNHEPEPASGApSPGATIPK_	2.35394	0.53085	4.0037	+		+	0.0491644	0.238541	0.020859	S	324	Amphiphysin II;Amphiphysin-like protein;Bridging integrator 1;Myc box-dependent-interacting protein 1;SH3 domain-containing protein 9;Bin1 protein;Amphiphysin II;Amphiphysin-like protein;Bridging integrator 1;Myc box-dependent-interacting protein 1;SH3 domain-containing protein 9;Putative uncharacterized protein	Amphl;Bin1;Sh3p9;Bin1;Amphl;Bin1;Sh3p9	O08539-1;O08539;Q6P1B9;O08539-2;Q8C5M9	CK1;Proline-directed	nucleus;cytoplasm;synaptic vesicle;cytoplasmic membrane-bounded vesicle;coated vesicle;clathrin-coated vesicle;cytoplasmic vesicle;vesicle;membrane-bounded vesicle;organelle;membrane-bounded organelle;intracellular organelle;intracellular membrane-bounded organelle;intracellular part;cytoplasmic part;synapse part;cell part	transport;endocytosis;multicellular organismal development;cellular process;membrane invagination;cellular component organization;membrane organization;vesicle-mediated transport;regulation of endocytosis;cell differentiation;multicellular organismal process;developmental process;regulation of localization;muscle cell differentiation;synaptic vesicle endocytosis;synaptic vesicle transport;cellula…	binding;protein binding;protein C-terminus binding;enzyme binding;protein heterodimerization activity;protein dimerization activity;GTPase binding		0.994504	24.5719	139.3	1	#N/A
KDRMDGSDFESTG	_MDGpSDFESTGAR_	NaN	NaN	0.7291				1	1	0.642919	S	118	Inhibitor of growth protein 5;Inhibitor of growth protein 5;Inhibitor of growth protein 5	Ing5;Ing5;Ing5	Q9D8Y8-1;Q9D8Y8;Q9D8Y8-2;Q9D8Y8-3	CK2;GSK3	histone acetyltransferase complex;nucleus;macromolecular complex;organelle;membrane-bounded organelle;intracellular organelle;intracellular membrane-bounded organelle;protein complex;organelle part;intracellular part;nuclear part;intracellular organelle part;nucleoplasm part;cell part;H3 histone acetyltransferase complex;MOZ-MORF histone acetyltransferase complex	nucleobase, nucleoside, nucleotide and nucleic acid metabolic process;DNA metabolic process;DNA replication;chromatin organization;transcription;protein modification process;protein amino acid acetylation;nitrogen compound metabolic process;organelle organization;metabolic process;negative regulation of cell proliferation;biosynthetic process;macromolecule biosynthetic process;regulation of biosy…	binding;protein binding;zinc ion binding;ion binding;cation binding;metal ion binding;transition metal ion binding		0.999934	42.2077	122.87	1	81
VSQCDLSPVAE__	_AGATCVSQCDLpSPVAE_	NaN	NaN	NaN				1	1	1	S	416	ATP-binding domain-containing protein 3;Cytoplasmic tRNA 2-thiolation protein 1;Cytoplasmic tRNA adenylyltransferase 1	Atpbd3;Ctu1;Ncs6	Q99J10	Proline-directed	cytoplasm;mitochondrion;cytosol;organelle;membrane-bounded organelle;intracellular organelle;intracellular membrane-bounded organelle;intracellular part;cytoplasmic part;cell part	tRNA wobble base modification;tRNA wobble uridine modification;nucleobase, nucleoside, nucleotide and nucleic acid metabolic process;RNA processing;tRNA metabolic process;tRNA modification;nitrogen compound metabolic process;tRNA processing;metabolic process;RNA modification;cellular process;RNA metabolic process;tRNA thio-modification;ncRNA processing;ncRNA metabolic process;cellular biopolymer …	tRNA binding;nucleic acid binding;RNA binding;catalytic activity;binding;protein binding;transferase activity		0.99766	26.313	93.052	1	82
ATTAQQSPQPVAG	_(ac)ATTAQQpSPQPVAGK_	0.464051	0.8839	0.34051				0.266247	0.953748	0.113563	S	8	THUMP domain-containing protein 1	Thumpd1	Q99J36	CK1;Proline-directed					0.957896	14.341	104.38	1	83
DKDQQPSGSEGED	_FIDKDQQPpSGpSEGEDDDAEAALKK_	0.359483	0.64143	0.60783				0.123529	0.43587	0.453814	S	86	THUMP domain-containing protein 1	Thumpd1	Q99J36	CK2					1	96.2305	149.91	2	84
DQQPSGSEGEDDD	_FIDKDQQPpSGpSEGEDDDAEAALKK_	0.359483	0.64143	0.60783				0.123529	0.43587	0.453814	S	88	THUMP domain-containing protein 1	Thumpd1	Q99J36	CK2					1	96.2305	149.91	2	84
RGKLPESPKRAEE	_GKLPEpSPKR_	0.699051	1.1972	0.95914				0.998881	0.952462	0.947296	S	484	Nucleolar transcription factor 1;Upstream-binding factor 1;Upstream binding transcription factor, RNA polymerase I;Upstream binding transcription factor, RNA polymerase I, isoform CRA_c;Ubtf protein;Upstream binding transcription factor, RNA polymerase I;Upstream binding transcription factor, RNA polymerase I, isoform CRA_b;Putative uncharacterized protein;Nucleolar transcription factor 1;Upstrea…	Tcfubf;Ubf1;Ubf-1;Ubtf;mCG_140722;RP23-461C4.7-002;Ubtf;mCG_140722;RP23-461C4.7-001;Ubtf;Tcfubf;Ubf1;Ubf-1;Ubtf;mCG_140722;RP23-461C4.7-003;Ubtf	P25976-1;P25976;A2AWT5;Q05DS1;A2AWT7;Q9DBH1;P25976-2;A2AWT6	CDK1;CDK2;ERK/MAPK;NEK6;Proline-directed;WW GroupIV	nucleus;nucleolus;organelle;membrane-bounded organelle;non-membrane-bounded organelle;intracellular organelle;intracellular membrane-bounded organelle;intracellular non-membrane-bounded organelle;organelle part;intracellular part;nuclear part;intracellular organelle part;cell part	chromatin silencing at rDNA;nucleobase, nucleoside, nucleotide and nucleic acid metabolic process;chromatin silencing;transcription;regulation of transcription, DNA-dependent;regulation of transcription from RNA polymerase I promoter;nitrogen compound metabolic process;metabolic process;biosynthetic process;macromolecule biosynthetic process;regulation of biosynthetic process;negative regulation …	nucleic acid binding;DNA binding;binding;protein binding		1	62.9717	84.17	1	#N/A
VERALGSPTKQLL	_ALGpSPTK_	NaN	NaN	NaN				1	1	1	S	275	Putative uncharacterized protein;N-acetylneuraminic acid synthase (Sialic acid synthase);N-acetylneuraminic acid 9-phosphate synthetase	Nans;mCG_4426;RP23-117B19.4-001	Q3TFB5;Q99J77;Q9JJH0	CDK1;CDK2;Proline-directed	cytosol;intracellular part;cytoplasmic part;cell part	carbohydrate metabolic process;metabolic process;biosynthetic process;carbohydrate biosynthetic process;primary metabolic process	catalytic activity;transferase activity;transferase activity, transferring alkyl or aryl (other than methyl) groups;N-acylneuraminate-9-phosphate synthase activity	Aminosugars metabolism	0.923247	10.8022	74.155	1	#N/A
RNSSPRSPTNSSE	_pSPTNSSEIFTPAHEENVR_	0.728591	0.73815	0.26834			+	0.392133	0.67725	0.02424	S	21	Protein FAM195B	Fam195b	Q3UGS4;Q8QZS4	CK1;ERK/MAPK;GSK3;Proline-directed;WW GroupIV					0.812875	6.37921	230.3	1	86
HLPDAESDEDEDF	_IYHLPDAEpSDEDEDFKEQTR_	1.61972	1.9326	2.0335		+		0.297828	0.0225332	0.16886	S	218	Neural precursor cell expressed developmentally down-regulated protein 5;Septin-2	Nedd5;Nedd-5;Sept2	P42208	CK2	exocyst;cell fraction;membrane fraction;insoluble fraction;nucleus;nucleolus;cytoplasm;spindle;contractile ring;cytoskeleton;microtubule;spindle microtubule;plasma membrane;cell cortex;cell surface;actin cytoskeleton;microtubule cytoskeleton;membrane;synaptosome;midbody;septin complex;cell division site part;macromolecular complex;cell projection;organelle;membrane-bounded organelle;non-membrane-…	nuclear division;cytokinesis;regulation of L-glutamate transport;protein complex assembly;organelle organization;cell cycle;mitosis;cellular process;anatomical structure formation;cellular component organization;cell cycle process;cell cycle phase;cellular component assembly;cell projection organization;neuron projection development;regulation of localization;regulation of protein localization;re…	nucleotide binding;catalytic activity;GTPase activity;structural molecule activity;binding;protein binding;GTP binding;pyrophosphatase activity;hydrolase activity;hydrolase activity, acting on acid anhydrides;hydrolase activity, acting on acid anhydrides, in phosphorus-containing anhydrides;purine nucleotide binding;nucleoside-triphosphatase activity;guanyl nucleotide binding;enzyme regulator act…		1	83.4876	296.55	1	87
EKNSTLSEEDYIE	_NSTLpSEEDYIER_	NaN	NaN	1.0419				1	1	0.950908	S	88	BCL2/adenovirus E1B 19 kDa protein-interacting protein 3	Bnip3;Nip3	O55003	CK1;CK2	nucleus;nuclear envelope;nucleoplasm;cytoplasm;mitochondrion;mitochondrial envelope;membrane;integral to membrane;dendrite;organelle membrane;intrinsic to membrane;intrinsic to organelle membrane;integral to organelle membrane;intrinsic to mitochondrial outer membrane;integral to mitochondrial outer membrane;mitochondrial membrane;organelle envelope;envelope;integral to mitochondrial membrane;cel…	DNA catabolic process, endonucleolytic;response to hypoxia;immune effector process;immune system process;nucleobase, nucleoside, nucleotide and nucleic acid metabolic process;DNA metabolic process;DNA catabolic process;DNA fragmentation involved in apoptosis;chromatin organization;chromatin remodeling;oxygen and reactive oxygen species metabolic process;nitrogen compound metabolic process;cellula…	binding;protein binding;identical protein binding;protein homodimerization activity;protein heterodimerization activity;protein dimerization activity		0.991773	20.8203	93.5	1	#N/A
LSLRARSTSATDT	_pSTSATDTHHVELAR_	NaN	NaN	2.1438				1	1	0.22081	S	31	[3-methyl-2-oxobutanoate dehydrogenase [lipoamide]] kinase, mitochondrial;Branched-chain alpha-ketoacid dehydrogenase kinase;Putative uncharacterized protein;Branched chain ketoacid dehydrogenase kinase, isoform CRA_a;Bckdk protein	Bckdk;mCG_22532	O55028;Q3UC13;Q3UCB5;Q8C6H9;Q99KP1	CAMK2	mitochondrion;mitochondrial matrix;mitochondrial alpha-ketoglutarate dehydrogenase complex;mitochondrial tricarboxylic acid cycle enzyme complex;macromolecular complex;organelle;membrane-bounded organelle;intracellular organelle;intracellular membrane-bounded organelle;protein complex;organelle part;intracellular part;mitochondrial part;cytoplasmic part;intracellular organelle part;cell part;tric…	organic acid metabolic process;protein modification process;protein amino acid phosphorylation;cellular amino acid and derivative metabolic process;cellular amino acid metabolic process;phosphorus metabolic process;phosphate metabolic process;nitrogen compound metabolic process;cell communication;signal transduction;metabolic process;catabolic process;cellular amino acid catabolic process;branche…	two-component sensor activity;nucleotide binding;nucleoside binding;purine nucleoside binding;catalytic activity;protein kinase activity;protein histidine kinase activity;protein serine-threonine kinase activity;signal transducer activity;binding;protein binding;ATP binding;kinase activity;transferase activity;transferase activity, transferring phosphorus-containing groups;phosphotransferase acti…		0.763162	5.26022	76.509	1	#N/A
RLESLYSDEEEES	_LESLYpSDEEEESVAGADK_	NaN	NaN	0.62707				1	1	0.409185	S	969	Putative uncharacterized protein;Electroneutral potassium-chloride cotransporter 1;Erythroid K-Cl cotransporter 1;Solute carrier family 12 member 4;Putative uncharacterized protein;Solute carrier family 12, member 4;K-Cl cotransporter KCC1;K-Cl cotransporter	Slc12a4;Kcc1;Slc12a4;mCG_20461;KCC1	Q3TJG5;Q3TJM8;Q3TLV0;Q3TWV2;Q3U689;Q3U9N0;Q3UDQ8;Q9JIS8;Q3TPD4;Q3TWZ6;Q6NXV2;Q9QY65;Q9QY75	CK1;CK2	membrane;integral to membrane;intrinsic to membrane;membrane part;cell part	transport;ion transport;cation transport;sodium ion transport;anion transport;chloride transport;cellular process;monovalent inorganic cation transport;inorganic anion transport;metal ion transport;establishment of localization;transmembrane transport;potassium ion transport	transporter activity;cation transmembrane transporter activity;anion transmembrane transporter activity;ion transmembrane transporter activity;secondary active transmembrane transporter activity;symporter activity;solute:cation symporter activity;anion:cation symporter activity;cation:chloride symporter activity;active transmembrane transporter activity;transmembrane transporter activity;substrat…		0.999956	45.3768	143.96	1	88
VTSTSDSEDEDDQ	_NLAKPGVTpSpTSDpSEDEDDQEGEKK_	0.72047	0.61885	0.78852				0.708639	0.389904	0.77748	S	274	Lens epithelium-derived growth factor;PC4 and SFRS1-interacting protein;Lens epithelium-derived growth factor;PC4 and SFRS1-interacting protein;PC4 and SFRS1 interacting protein 1;Psip1 protein	Ledgf;Psip1;Ledgf;Psip1;Psip1;RP23-311B24.4-003	Q99JF8-1;Q99JF8;Q99JF8-2;A2BI12;Q05CD2	CK1;CK2	nucleus;organelle;membrane-bounded organelle;intracellular organelle;intracellular membrane-bounded organelle;intracellular part;cell part	nucleobase, nucleoside, nucleotide and nucleic acid metabolic process;transcription;nitrogen compound metabolic process;metabolic process;biosynthetic process;macromolecule biosynthetic process;regulation of biosynthetic process;cellular process;regulation of gene expression;regulation of macromolecule biosynthetic process;regulation of nucleobase, nucleoside, nucleotide and nucleic acid metaboli…	nucleic acid binding;DNA binding;binding		0.98126	14.1868	143.98	3	#N/A
KQSNASSDVEVEE	_QSNASpSDVEVEEK_	0.770724	0.82511	0.64718				0.717149	0.873942	0.524358	S	106	Lens epithelium-derived growth factor;PC4 and SFRS1-interacting protein;Lens epithelium-derived growth factor;PC4 and SFRS1-interacting protein;PC4 and SFRS1 interacting protein 1;Psip1 protein	Ledgf;Psip1;Ledgf;Psip1;Psip1;RP23-311B24.4-003	Q99JF8-1;Q99JF8;Q99JF8-2;A2BI12;Q05CD2	CK1;CK2	nucleus;organelle;membrane-bounded organelle;intracellular organelle;intracellular membrane-bounded organelle;intracellular part;cell part	nucleobase, nucleoside, nucleotide and nucleic acid metabolic process;transcription;nitrogen compound metabolic process;metabolic process;biosynthetic process;macromolecule biosynthetic process;regulation of biosynthetic process;cellular process;regulation of gene expression;regulation of macromolecule biosynthetic process;regulation of nucleobase, nucleoside, nucleotide and nucleic acid metaboli…	nucleic acid binding;DNA binding;binding		0.982963	17.6122	187.02	1	#N/A
ASNVKASPKRGRP	_QVDTEEAGM(ox)VTAATASNVKApSPK_	0.500543	0.74218	0.77724				0.32475	0.651954	0.757756	S	176	Lens epithelium-derived growth factor;PC4 and SFRS1-interacting protein;Lens epithelium-derived growth factor;PC4 and SFRS1-interacting protein;PC4 and SFRS1 interacting protein 1;Psip1 protein	Ledgf;Psip1;Ledgf;Psip1;Psip1;RP23-311B24.4-003	Q99JF8-1;Q99JF8;Q99JF8-2;A2BI12;Q05CD2	CDK1;CDK2;Proline-directed	nucleus;organelle;membrane-bounded organelle;intracellular organelle;intracellular membrane-bounded organelle;intracellular part;cell part	nucleobase, nucleoside, nucleotide and nucleic acid metabolic process;transcription;nitrogen compound metabolic process;metabolic process;biosynthetic process;macromolecule biosynthetic process;regulation of biosynthetic process;cellular process;regulation of gene expression;regulation of macromolecule biosynthetic process;regulation of nucleobase, nucleoside, nucleotide and nucleic acid metaboli…	nucleic acid binding;DNA binding;binding		0.858344	8.00439	206.59	1	#N/A
LNKETGSLSLKGS	_ETGpSLSLK_	NaN	NaN	3.3326			+	1	1	0.0429475	S	513	Serine/threonine kinase 10;Putative uncharacterized protein;MKIAA4026 protein;Lymphocyte-oriented kinase;Serine/threonine-protein kinase 10	Stk10;RP23-395O6.3-001;mKIAA4026;Lok;Stk10	A1A553;B1ATW8;Q3UG53;Q5DTS2;O55098			protein modification process;protein amino acid phosphorylation;phosphorus metabolic process;phosphate metabolic process;metabolic process;cellular process;phosphorylation;protein metabolic process;cellular biopolymer metabolic process;macromolecule metabolic process;biopolymer metabolic process;biopolymer modification;post-translational protein modification;cellular metabolic process;primary met…	nucleotide binding;nucleoside binding;purine nucleoside binding;catalytic activity;protein kinase activity;protein serine-threonine kinase activity;binding;ATP binding;kinase activity;transferase activity;transferase activity, transferring phosphorus-containing groups;phosphotransferase activity, alcohol group as acceptor;purine nucleotide binding;adenyl nucleotide binding;ribonucleotide binding;…		0.973643	15.7611	76.222	1	#N/A
KGLQGFSPKALKE	_GLQGFpSPK_	0.510858	0.55521	0.95713				0.653963	0.286122	0.949842	S	568	Kinesin-like protein 2;Kinesin-like protein 7;Kinesin-like protein KIF15	Kif15;Klp2;Knsl7	Q6P9L6	CDK1;Proline-directed	cytoplasm;spindle;cytoskeleton;microtubule;organelle;non-membrane-bounded organelle;intracellular organelle;intracellular non-membrane-bounded organelle;organelle part;intracellular part;cytoskeletal part;intracellular organelle part;cell part	microtubule-based process;microtubule-based movement;cellular process	nucleotide binding;nucleoside binding;purine nucleoside binding;motor activity;microtubule motor activity;catalytic activity;binding;ATP binding;pyrophosphatase activity;hydrolase activity;hydrolase activity, acting on acid anhydrides;hydrolase activity, acting on acid anhydrides, in phosphorus-containing anhydrides;purine nucleotide binding;nucleoside-triphosphatase activity;adenyl nucleotide bi…		1	78.0524	93.463	1	89
VEGVGTSDGEGAA	_EDVEGVGTpSDGEGAAGLSSDPK_	NaN	NaN	0.63665				1	1	0.475283	S	42	Anaphase-promoting complex subunit CDC26;Cell division cycle protein 26 homolog;Cell division cycle 26;MCG15832, isoform CRA_a;MCG56052	Cdc26;mCG_15832;mCG_56052;RP24-145P21.3-004	Q99JP4;A2AJ02	CK2	ubiquitin ligase complex;nuclear ubiquitin ligase complex;nucleus;anaphase-promoting complex;macromolecular complex;organelle;membrane-bounded organelle;intracellular organelle;intracellular membrane-bounded organelle;protein complex;organelle part;intracellular part;nuclear part;intracellular organelle part;cell part	nuclear division;organelle organization;cell cycle;mitosis;cellular process;cellular component organization;cell cycle process;cell cycle phase;organelle fission;cell division		Cell cycle;Cell cycle - yeast;Ubiquitin mediated proteolysis;Progesterone-mediated oocyte maturation	0.875223	8.46291	116.54	1	#N/A
IKDRRLSEEACPG	_RLpSEEACPGVLSVAPTVTQPPGREEQR_	1.42684	0.63667	0.77452				0.467211	0.448297	0.75298	S	88	A-kinase anchor protein 1, mitochondrial;Dual specificity A-kinase-anchoring protein 1;Protein kinase A-anchoring protein 1;Spermatid A-kinase anchor protein;A kinase (PRKA) anchor protein 1;A kinase (PRKA) anchor protein 1;Putative uncharacterized protein;A-kinase anchor protein 1, mitochondrial;Dual specificity A-kinase-anchoring protein 1;Protein kinase A-anchoring protein 1;Spermatid A-kinase…	Akap;Akap1;RP23-243J8.1-001;Akap1;RP23-243J8.1-001;Akap;Akap1;Akap;Akap1;Akap;Akap1;Akap;Akap1;Akap;Akap1	O08715-4;O08715;B2KGS8;B1AR25;Q9CTT7;O08715-1;O08715-6;O08715-3;O08715-5;O08715-2	CAMK2;PKA	cytoplasm;mitochondrion;mitochondrial outer membrane;mitochondrial inner membrane;mitochondrial matrix;endoplasmic reticulum;lipid particle;membrane;integral to membrane;organelle inner membrane;outer membrane;mitochondrial crista;organelle membrane;intrinsic to membrane;neuromuscular junction;mitochondrial membrane;organelle outer membrane;organelle;membrane-bounded organelle;intracellular organ…	response to endogenous stimulus;response to hormone stimulus;negative regulation of metabolic process;cellular process;response to organic substance;negative regulation of phosphorus metabolic process;negative regulation of macromolecule metabolic process;regulation of cardiac muscle hypertrophy;regulation of cardiac muscle adaptation;negative regulation of cardiac muscle hypertrophy;negative reg…	nucleic acid binding;RNA binding;structural molecule activity;binding;protein binding;microtubule binding;cytoskeletal protein binding;tubulin binding;enzyme binding;kinase binding;protein kinase binding;phosphatase binding;protein phosphatase binding;protein domain specific binding;protein phosphatase 2B binding;protein complex scaffold;protein kinase A regulatory subunit binding;beta-tubulin bi…		0.999994	52.0915	149.28	1	#N/A
KICTPSSPSESKR	_ICTPSpSPSESKR_	1.2909	15.968	5.7521		+		0.248484	0.00276225	0.0503627	S	104	Caspase-12;Putative uncharacterized protein;Putative uncharacterized protein	Casp12;Casp12;Casp12	O08736;Q6B836;Q8BSX6;Q8BQQ5	CK2;ERK/MAPK;GSK3;Polo box;Proline-directed;WW GroupIV	cell fraction;intracellular;membrane fraction;insoluble fraction;nucleus;endoplasmic reticulum;microsome;cytosol;vesicular fraction;organelle;membrane-bounded organelle;intracellular organelle;intracellular membrane-bounded organelle;intracellular part;cytoplasmic part;cell part	proteolysis;apoptosis;induction of apoptosis;virus-infected cell apoptosis;response to stress;ER-nuclear signaling pathway;response to unfolded protein;cell communication;signal transduction;intracellular signaling cascade;aging;metabolic process;cell death;catabolic process;macromolecule catabolic process;response to temperature stimulus;response to cold;response to biotic stimulus;response to a…	catalytic activity;endopeptidase activity;cysteine-type endopeptidase activity;binding;protein binding;peptidase activity;cysteine-type peptidase activity;hydrolase activity;peptidase activity, acting on L-amino acid peptides	Apoptosis;Alzheimer's disease;Amyotrophic lateral sclerosis (ALS)	0.874378	9.94591	75.758	1	#N/A
RRRRADSESEEDE	_RADpSEpSEEDEQESEEVR_	NaN	NaN	1.1686				1	1	0.809453	S	15	cDNA sequence BC005624;MCG19001;Novel protein (BC005624);Putative uncharacterized protein;Uncharacterized protein C9orf78 homolog	BC005624;mCG_19001;RP23-221O14.10;RP23-221O14.10-001	Q99JW3;Q3TQI7	CAMK2;CK2;PKA/AKT					1	132.47	149.28	2	90
RRADSESEEDEQE	_RADpSEpSEEDEQESEEVR_	NaN	NaN	1.1686				1	1	0.809453	S	17	cDNA sequence BC005624;MCG19001;Novel protein (BC005624);Putative uncharacterized protein;Uncharacterized protein C9orf78 homolog	BC005624;mCG_19001;RP23-221O14.10;RP23-221O14.10-001	Q99JW3;Q3TQI7	CK2					1	132.91	149.28	2	90
KPEPERSPPNRKR	_VGDTEKPEPERpSPPNR_	1.11675	1.3126	1.3551				0.723629	0.500332	0.535306	S	261	cDNA sequence BC005624;MCG19001;Novel protein (BC005624);Putative uncharacterized protein;Uncharacterized protein C9orf78 homolog	BC005624;mCG_19001;RP23-221O14.10;RP23-221O14.10-001	Q99JW3;Q3TQI7	Proline-directed					0.999322	31.6867	90.494	1	92
PKGPIHSPVELQR	_GPIHpSPVELQR_	NaN	NaN	1.5494				1	1	0.702974	S	301	E4 promoter-binding protein 4;Embryo implantation-related NFIL3/E4BP4-like transcription factor;Nuclear factor interleukin-3-regulated protein	E4bp4;Nfil3	O08750	CK2;Proline-directed	nucleus;organelle;membrane-bounded organelle;intracellular organelle;intracellular membrane-bounded organelle;intracellular part;cell part	nucleobase, nucleoside, nucleotide and nucleic acid metabolic process;transcription;regulation of transcription, DNA-dependent;nitrogen compound metabolic process;metabolic process;biosynthetic process;macromolecule biosynthetic process;regulation of biosynthetic process;cellular process;regulation of gene expression;regulation of macromolecule biosynthetic process;regulation of nucleobase, nucle…	nucleic acid binding;DNA binding;transcription factor activity;binding;protein binding;transcription regulator activity;sequence-specific DNA binding;protein dimerization activity		1	168.037	192.48	1	93
SLSTGVSPKRRAL	_ASAGTPSLSTGVpSPK_	NaN	1.1326	NaN				1	0.995097	1	S	1105	Histone H3 methyltransferase DOT1 variant b;Histone H3 methyltransferase DOT1 variant a;Histone H3 methyltransferase DOT1 variant c	Dot1;Dot1l;Dot1;Dot1l	Q679P5;Q6XZL7;Q6XZL8;Q5YL88	CDK1;CDK2;CK1;Proline-directed			nucleic acid binding;DNA binding;catalytic activity;binding;methyltransferase activity;N-methyltransferase activity;protein methyltransferase activity;S-adenosylmethionine-dependent methyltransferase activity;lysine N-methyltransferase activity;protein-lysine N-methyltransferase activity;transferase activity;transferase activity, transferring one-carbon groups;histone-lysine N-methyltransferase a…	Lysine degradation	0.995483	23.5603	123.96	1	#N/A
SAPAKESPKKGAH	_AASAPAKEpSPKK_	1.34295	0.69558	0.24554			+	0.563994	0.579856	0.0156481	S	794	Treacher Collins syndrome protein homolog;Treacle protein;Tcof1 protein;Tcof1 protein;Putative uncharacterized protein	Tcof1;Tcof1;Tcof1;Tcof1	O08784;Q05BH6;Q05CS0;Q6PFZ6;Q7TPZ2;Q3TAB2;Q3TBZ3	CDK1;CDK2;Proline-directed	nucleus;nucleolus;organelle;membrane-bounded organelle;non-membrane-bounded organelle;intracellular organelle;intracellular membrane-bounded organelle;intracellular non-membrane-bounded organelle;organelle part;intracellular part;nuclear part;intracellular organelle part;cell part	nucleobase, nucleoside, nucleotide and nucleic acid metabolic process;transcription;transcription, DNA-dependent;transcription from RNA polymerase I promoter;nitrogen compound metabolic process;transport;metabolic process;biosynthetic process;macromolecule biosynthetic process;rRNA transcription;cellular process;RNA metabolic process;RNA biosynthetic process;cellular macromolecule biosynthetic pr…			1	76.012	160.57	1	94
SSASLSSPALAKG	_AGAVTSSASLSpSPALAK_	1.15829	0.63835	0.26879			+	0.833281	0.451953	0.0269997	S	593	Treacher Collins syndrome protein homolog;Treacle protein;Tcof1 protein;Tcof1 protein	Tcof1;Tcof1;Tcof1	O08784;Q05BH6;Q05CS0;Q6PFZ6;Q7TPZ2	CK1;Polo box;Proline-directed	nucleus;nucleolus;organelle;membrane-bounded organelle;non-membrane-bounded organelle;intracellular organelle;intracellular membrane-bounded organelle;intracellular non-membrane-bounded organelle;organelle part;intracellular part;nuclear part;intracellular organelle part;cell part	nucleobase, nucleoside, nucleotide and nucleic acid metabolic process;transcription;transcription, DNA-dependent;transcription from RNA polymerase I promoter;nitrogen compound metabolic process;transport;metabolic process;biosynthetic process;macromolecule biosynthetic process;rRNA transcription;cellular process;RNA metabolic process;RNA biosynthetic process;cellular macromolecule biosynthetic pr…			0.987856	19.1578	193.61	1	#N/A
PRASAVSPEKAPM	_ASAVpSPEKAPM(ox)TSK_	1.30775	0.70921	0.30285			+	0.609254	0.610951	0.0457505	S	1216	Treacher Collins syndrome protein homolog;Treacle protein;Tcof1 protein;Tcof1 protein;Putative uncharacterized protein	Tcof1;Tcof1;Tcof1;Tcof1	O08784;Q05BH6;Q05CS0;Q6PFZ6;Q7TPZ2;Q3TAB2;Q3TBZ3	CDK1;CDK2;CK1;Proline-directed	nucleus;nucleolus;organelle;membrane-bounded organelle;non-membrane-bounded organelle;intracellular organelle;intracellular membrane-bounded organelle;intracellular non-membrane-bounded organelle;organelle part;intracellular part;nuclear part;intracellular organelle part;cell part	nucleobase, nucleoside, nucleotide and nucleic acid metabolic process;transcription;transcription, DNA-dependent;transcription from RNA polymerase I promoter;nitrogen compound metabolic process;transport;metabolic process;biosynthetic process;macromolecule biosynthetic process;rRNA transcription;cellular process;RNA metabolic process;RNA biosynthetic process;cellular macromolecule biosynthetic pr…			0.999999	62.0323	227.34	1	#N/A
LAKDSASPIQKKK	_DSApSPIQKK_	0.876565	0.53898	0.72822				0.669643	0.260217	0.640072	S	1303	Treacher Collins syndrome protein homolog;Treacle protein;Tcof1 protein	Tcof1;Tcof1	O08784;Q05BH6	Proline-directed	nucleus;nucleolus;organelle;membrane-bounded organelle;non-membrane-bounded organelle;intracellular organelle;intracellular membrane-bounded organelle;intracellular non-membrane-bounded organelle;organelle part;intracellular part;nuclear part;intracellular organelle part;cell part	nucleobase, nucleoside, nucleotide and nucleic acid metabolic process;transcription;transcription, DNA-dependent;transcription from RNA polymerase I promoter;nitrogen compound metabolic process;transport;metabolic process;biosynthetic process;macromolecule biosynthetic process;rRNA transcription;cellular process;RNA metabolic process;RNA biosynthetic process;cellular macromolecule biosynthetic pr…			0.999993	51.5449	126.68	1	95
GGKGKGSPGPQGA	_GKGpSPGPQGAK_	1.42142	0.63615	0.32295				0.181863	0.206745	0.0739729	S	1242	Treacher Collins syndrome protein homolog;Treacle protein;Tcof1 protein;Tcof1 protein;Putative uncharacterized protein	Tcof1;Tcof1;Tcof1;Tcof1	O08784;Q05BH6;Q05CS0;Q6PFZ6;Q7TPZ2;Q3TAB2;Q3TBZ3	Proline-directed	nucleus;nucleolus;organelle;membrane-bounded organelle;non-membrane-bounded organelle;intracellular organelle;intracellular membrane-bounded organelle;intracellular non-membrane-bounded organelle;organelle part;intracellular part;nuclear part;intracellular organelle part;cell part	nucleobase, nucleoside, nucleotide and nucleic acid metabolic process;transcription;transcription, DNA-dependent;transcription from RNA polymerase I promoter;nitrogen compound metabolic process;transport;metabolic process;biosynthetic process;macromolecule biosynthetic process;rRNA transcription;cellular process;RNA metabolic process;RNA biosynthetic process;cellular macromolecule biosynthetic pr…			1	45.6782	88.56	1	96
SQKRKLSGDLEAG	_RKLpSGDLEAGAPK_	1.19292	0.74635	0.33022				0.77682	0.696042	0.0653851	S	1191	Treacher Collins syndrome protein homolog;Treacle protein;Tcof1 protein;Tcof1 protein	Tcof1;Tcof1;Tcof1	O08784;Q05BH6;Q05CS0;Q6PFZ6;Q7TPZ2	CAMK2;PKA	nucleus;nucleolus;organelle;membrane-bounded organelle;non-membrane-bounded organelle;intracellular organelle;intracellular membrane-bounded organelle;intracellular non-membrane-bounded organelle;organelle part;intracellular part;nuclear part;intracellular organelle part;cell part	nucleobase, nucleoside, nucleotide and nucleic acid metabolic process;transcription;transcription, DNA-dependent;transcription from RNA polymerase I promoter;nitrogen compound metabolic process;transport;metabolic process;biosynthetic process;macromolecule biosynthetic process;rRNA transcription;cellular process;RNA metabolic process;RNA biosynthetic process;cellular macromolecule biosynthetic pr…			1	48.5536	159.96	1	#N/A
SVNRNSSPAVPAP	_NSpSPAVPAPTPEGVQAVNTTKK_	2.21335	0.80666	0.31327				0.106773	0.792035	0.0653439	S	853	Treacher Collins syndrome protein homolog;Treacle protein;Tcof1 protein;Tcof1 protein	Tcof1;Tcof1;Tcof1	O08784;Q05BH6;Q05CS0;Q6PFZ6;Q7TPZ2	CAMK2;CHK1;PKD;Polo box;Proline-directed	nucleus;nucleolus;organelle;membrane-bounded organelle;non-membrane-bounded organelle;intracellular organelle;intracellular membrane-bounded organelle;intracellular non-membrane-bounded organelle;organelle part;intracellular part;nuclear part;intracellular organelle part;cell part	nucleobase, nucleoside, nucleotide and nucleic acid metabolic process;transcription;transcription, DNA-dependent;transcription from RNA polymerase I promoter;nitrogen compound metabolic process;transport;metabolic process;biosynthetic process;macromolecule biosynthetic process;rRNA transcription;cellular process;RNA metabolic process;RNA biosynthetic process;cellular macromolecule biosynthetic pr…			0.781901	5.54516	177.19	1	#N/A
SAQAIKSPPVSVN;SGQAIKSPPVSVN	_pSPPVSVNR_	NaN	NaN	0.64006				1	1	0.498857	S	843	Treacher Collins syndrome protein homolog;Treacle protein;Tcof1 protein;Tcof1 protein;Putative uncharacterized protein	Tcof1;Tcof1;Tcof1;Tcof1	O08784;Q05BH6;Q05CS0;Q6PFZ6;Q7TPZ2;Q3TAB2;Q3TBZ3	GSK3;Proline-directed	nucleus;nucleolus;organelle;membrane-bounded organelle;non-membrane-bounded organelle;intracellular organelle;intracellular membrane-bounded organelle;intracellular non-membrane-bounded organelle;organelle part;intracellular part;nuclear part;intracellular organelle part;cell part	nucleobase, nucleoside, nucleotide and nucleic acid metabolic process;transcription;transcription, DNA-dependent;transcription from RNA polymerase I promoter;nitrogen compound metabolic process;transport;metabolic process;biosynthetic process;macromolecule biosynthetic process;rRNA transcription;cellular process;RNA metabolic process;RNA biosynthetic process;cellular macromolecule biosynthetic pr…			0.999999	60.6791	67.375	1	97
HLLSGKSPKKSAE	_TVVHLLSGKpSPK_	1.23134	0.53253	0.12946			+	0.593747	0.241465	0.000321673	S	154	Treacher Collins syndrome protein homolog;Treacle protein;Tcof1 protein;Tcof1 protein	Tcof1;Tcof1;Tcof1	O08784;Q05BH6;Q05CS0;Q6PFZ6;Q7TPZ2	CDK1;CDK2;CK1;GSK3;Proline-directed	nucleus;nucleolus;organelle;membrane-bounded organelle;non-membrane-bounded organelle;intracellular organelle;intracellular membrane-bounded organelle;intracellular non-membrane-bounded organelle;organelle part;intracellular part;nuclear part;intracellular organelle part;cell part	nucleobase, nucleoside, nucleotide and nucleic acid metabolic process;transcription;transcription, DNA-dependent;transcription from RNA polymerase I promoter;nitrogen compound metabolic process;transport;metabolic process;biosynthetic process;macromolecule biosynthetic process;rRNA transcription;cellular process;RNA metabolic process;RNA biosynthetic process;cellular macromolecule biosynthetic pr…			0.997954	26.8816	147.92	1	98
GNRRHESDEDSLG	_RHEpSDEDSLGSSGR_	NaN	NaN	0.67923				1	1	0.56886	S	469	Calcium/calmodulin-dependent eukaryotic elongation factor 2 kinase;Eukaroytic elongation factor 2 kinase;Eef2k protein;Putative uncharacterized protein;Putative uncharacterized protein	Eef2k;Eef2k	O08796;Q7TPC7;Q8BNP6;Q8CEC8;Q3UWZ1	CAMK2;CK2;GSK3		protein modification process;protein amino acid phosphorylation;phosphorus metabolic process;phosphate metabolic process;metabolic process;cellular process;phosphorylation;protein metabolic process;cellular biopolymer metabolic process;macromolecule metabolic process;biopolymer metabolic process;biopolymer modification;post-translational protein modification;cellular metabolic process;primary met…	nucleotide binding;nucleoside binding;purine nucleoside binding;catalytic activity;protein kinase activity;protein serine-threonine kinase activity;calmodulin-dependent protein kinase activity;elongation factor-2 kinase activity;binding;calcium ion binding;protein binding;calmodulin binding;ATP binding;kinase activity;transferase activity;transferase activity, transferring phosphorus-containing g…		0.999999	58.3501	97.964	1	#N/A
AAYSGESDSEEEQ	_GLVAAYSGEpSDpSEEEQER_	NaN	NaN	0.91427				1	1	0.887209	S	659	RNA-binding motif protein 10;RNA-binding protein 10;RNA-binding motif protein 10;RNA-binding protein 10;RNA-binding motif protein 10;RNA-binding protein 10;Rbm10 protein;Putative uncharacterized protein	Kiaa0122;Rbm10;Kiaa0122;Rbm10;Kiaa0122;Rbm10	Q99KG3-1;Q99KG3;Q99KG3-3;Q99KG3-2;Q566J0;Q8BY56	CK1;CK2	intracellular;nucleus;chromatin remodeling complex;macromolecular complex;organelle;membrane-bounded organelle;intracellular organelle;intracellular membrane-bounded organelle;protein complex;organelle part;intracellular part;nuclear part;intracellular organelle part;cell part		nucleotide binding;nucleic acid binding;RNA binding;binding;zinc ion binding;ion binding;cation binding;metal ion binding;transition metal ion binding		0.999996	54.3667	195.12	2	1007
YSGESDSEEEQER	_GLVAAYSGEpSDpSEEEQER_	NaN	NaN	0.91427				1	1	0.887209	S	661	RNA-binding motif protein 10;RNA-binding protein 10;RNA-binding motif protein 10;RNA-binding protein 10;RNA-binding motif protein 10;RNA-binding protein 10;Rbm10 protein;Putative uncharacterized protein	Kiaa0122;Rbm10;Kiaa0122;Rbm10;Kiaa0122;Rbm10	Q99KG3-1;Q99KG3;Q99KG3-3;Q99KG3-2;Q566J0;Q8BY56	CK2	intracellular;nucleus;chromatin remodeling complex;macromolecular complex;organelle;membrane-bounded organelle;intracellular organelle;intracellular membrane-bounded organelle;protein complex;organelle part;intracellular part;nuclear part;intracellular organelle part;cell part		nucleotide binding;nucleic acid binding;RNA binding;binding;zinc ion binding;ion binding;cation binding;metal ion binding;transition metal ion binding		1	85.1188	195.12	2	1007
ASDDRPSPPRGLV	_LASDDRPpSPPR_	1.14238	1.0316	1.1815				0.860101	0.651886	0.667312	S	646	RNA-binding motif protein 10;RNA-binding protein 10;RNA-binding motif protein 10;RNA-binding protein 10;RNA-binding motif protein 10;RNA-binding protein 10;Rbm10 protein;Putative uncharacterized protein	Kiaa0122;Rbm10;Kiaa0122;Rbm10;Kiaa0122;Rbm10	Q99KG3-1;Q99KG3;Q99KG3-3;Q99KG3-2;Q566J0;Q8BY56	CDK1;CDK2;PKA;Proline-directed	intracellular;nucleus;chromatin remodeling complex;macromolecular complex;organelle;membrane-bounded organelle;intracellular organelle;intracellular membrane-bounded organelle;protein complex;organelle part;intracellular part;nuclear part;intracellular organelle part;cell part		nucleotide binding;nucleic acid binding;RNA binding;binding;zinc ion binding;ion binding;cation binding;metal ion binding;transition metal ion binding		0.998902	29.5896	110.92	1	1009
___MAHSPVQSGL	_(ac)AHpSPVQSGLPGMQNLK_	1.13976	0.57594	1.1791				0.864582	0.322125	0.761759	S	4	Serine/threonine-protein kinase 24;Mammalian sterile twenty 3 kinase;Putative uncharacterized protein	Stk24;Mst3	Q99KH8;Q3U335;Q3U3T6	GSK3;Proline-directed	cytoplasm;intracellular part;cell part	protein modification process;protein amino acid phosphorylation;phosphorus metabolic process;phosphate metabolic process;metabolic process;cellular process;phosphorylation;protein metabolic process;cellular biopolymer metabolic process;macromolecule metabolic process;biopolymer metabolic process;biopolymer modification;post-translational protein modification;cellular metabolic process;primary met…	nucleotide binding;nucleoside binding;purine nucleoside binding;catalytic activity;protein kinase activity;protein serine-threonine kinase activity;binding;protein binding;ATP binding;kinase activity;transferase activity;transferase activity, transferring phosphorus-containing groups;phosphotransferase activity, alcohol group as acceptor;purine nucleotide binding;adenyl nucleotide binding;ribonuc…		1	69.0049	298.78	1	#N/A
EEEGKGSQEEAGR	_AEEEGKGpSQEEAGR_	1.53688	NaN	0.53247				0.138394	1	0.319068	S	53	PAXIP1-associated protein 1;PTIP-associated protein 1	Pa1	Q99L02	CK2					1	78.7073	78.707	1	99
PMKRTVSDNSLSS	_TVpSDNSLSSSK_	NaN	NaN	5.7189				1	1	0.128814	S	295	Formin binding protein 1;Formin-binding protein 1;Formin-binding protein 17;Formin binding protein 1;Formin binding protein 1;FBP 17;Formin binding protein 1;Formin-binding protein 1;Formin-binding protein 17;Formin binding protein 1;Formin-binding protein 1;Formin-binding protein 17;Formin-binding protein 1;Formin-binding protein 17;Formin-binding protein 1;Formin-binding protein 17	Fnbp1;RP23-243I3.2-006;Fbp17;Fnbp1;Kiaa0554;Fnbp1;RP23-243I3.2-005;Fnbp1;RP23-243I3.2-007;Fnbp1;RP23-243I3.2-004;Fbp17;Fnbp1;Kiaa0554;RP23-243I3.2-003;Fbp17;Fnbp1;Kiaa0554;Fbp17;Fnbp1;Kiaa0554;Fbp17;Fnbp1;Kiaa0554	A2AQ41;Q80TY0-1;Q80TY0;A2AQ45;A2AQ42;Q61053;A2AQ44;Q80TY0-2;A2AQ43;Q80TY0-3;Q80TY0-4;Q80TY0-5	CAMK2;CHK1;PKA	lytic vacuole;cytoplasm;lysosome;vacuole;cytoskeleton;plasma membrane;cell cortex;membrane;cytoplasmic membrane-bounded vesicle;cytoplasmic vesicle;vesicle;membrane-bounded vesicle;organelle;membrane-bounded organelle;non-membrane-bounded organelle;intracellular organelle;intracellular membrane-bounded organelle;intracellular non-membrane-bounded organelle;intracellular part;cytoplasmic part;cell…	transport;endocytosis;cellular process;membrane invagination;cellular component organization;membrane organization;vesicle-mediated transport;establishment of localization;cell communication;signal transduction;regulation of biological process;regulation of cellular process;biological regulation	binding;lipid binding		0.992414	21.2946	81.721	1	1114
KSETDTSLIRGLV	_SETDTpSLIR_	NaN	NaN	1.0448				1	1	0.942449	S	205	CCT-zeta-1;T-complex protein 1 subunit zeta;Chaperonin containing Tcp1, subunit 6a (Zeta);Chaperonin subunit 6a (Zeta);Putative uncharacterized protein;Cct6a protein	Cct6;Cct6a;Cctz;Cctz1;mCG_12435	P80317;Q3TI05;Q3TI62;Q3TIX8;Q3TW97;Q52KG9;Q8VEI1	PLK1	cytoplasm;chaperonin-containing T-complex;macromolecular complex;protein complex;intracellular part;cytoplasmic part;cytosolic part;cell part	protein folding;metabolic process;cellular process;protein metabolic process;cellular biopolymer metabolic process;macromolecule metabolic process;biopolymer metabolic process;cellular metabolic process;primary metabolic process;cellular macromolecule metabolic process;cellular protein metabolic process	nucleotide binding;nucleoside binding;purine nucleoside binding;binding;protein binding;ATP binding;purine nucleotide binding;adenyl nucleotide binding;ribonucleotide binding;purine ribonucleotide binding;adenyl ribonucleotide binding;unfolded protein binding		0.982825	17.5863	78.502	1	#N/A
PNPEDRSPSPEPI	_TGDLGIPPNPEDRpSPpSPEPIYNSEGK_	NaN	NaN	0.91865				1	1	0.93123	S	80	CW17;Mammalian branch point-binding protein;Splicing factor 1;Transcription factor ZFM1;Zinc finger gene in MEN1 locus;Zinc finger protein 162;CW17;Mammalian branch point-binding protein;Splicing factor 1;Transcription factor ZFM1;Zinc finger gene in MEN1 locus;Zinc finger protein 162;CW17;Mammalian branch point-binding protein;Splicing factor 1;Transcription factor ZFM1;Zinc finger gene in MEN1 …	Sf1;Zfm1;Zfp162;Sf1;Zfm1;Zfp162;Sf1;Zfm1;Zfp162;Sf1;Zfp162;Sf1;Zfp162	Q64213-1;Q64213;Q64213-3;Q64213-2;Q3UI45;Q3UK67;Q3TZI3	Proline-directed	nucleus;spliceosomal complex;ribonucleoprotein complex;macromolecular complex;organelle;membrane-bounded organelle;intracellular organelle;intracellular membrane-bounded organelle;organelle part;intracellular part;nuclear part;intracellular organelle part;cell part	reproductive developmental process;nucleobase, nucleoside, nucleotide and nucleic acid metabolic process;transcription;RNA processing;mRNA processing;nitrogen compound metabolic process;sex determination;metabolic process;negative regulation of cell proliferation;RNA splicing;biosynthetic process;macromolecule biosynthetic process;regulation of biosynthetic process;cellular process;regulation of …	nucleic acid binding;RNA binding;binding;zinc ion binding;ion binding;cation binding;metal ion binding;transition metal ion binding		0.989518	23.5461	105.82	2	100
PEDRSPSPEPIYN	_TGDLGIPPNPEDRpSPpSPEPIYNSEGK_	NaN	NaN	0.91865				1	1	0.93123	S	82	CW17;Mammalian branch point-binding protein;Splicing factor 1;Transcription factor ZFM1;Zinc finger gene in MEN1 locus;Zinc finger protein 162;CW17;Mammalian branch point-binding protein;Splicing factor 1;Transcription factor ZFM1;Zinc finger gene in MEN1 locus;Zinc finger protein 162;CW17;Mammalian branch point-binding protein;Splicing factor 1;Transcription factor ZFM1;Zinc finger gene in MEN1 …	Sf1;Zfm1;Zfp162;Sf1;Zfm1;Zfp162;Sf1;Zfm1;Zfp162;Sf1;Zfp162;Sf1;Zfp162	Q64213-1;Q64213;Q64213-3;Q64213-2;Q3UI45;Q3UK67;Q3TZI3	CAMK2;Proline-directed	nucleus;spliceosomal complex;ribonucleoprotein complex;macromolecular complex;organelle;membrane-bounded organelle;intracellular organelle;intracellular membrane-bounded organelle;organelle part;intracellular part;nuclear part;intracellular organelle part;cell part	reproductive developmental process;nucleobase, nucleoside, nucleotide and nucleic acid metabolic process;transcription;RNA processing;mRNA processing;nitrogen compound metabolic process;sex determination;metabolic process;negative regulation of cell proliferation;RNA splicing;biosynthetic process;macromolecule biosynthetic process;regulation of biosynthetic process;cellular process;regulation of …	nucleic acid binding;RNA binding;binding;zinc ion binding;ion binding;cation binding;metal ion binding;transition metal ion binding		0.958022	16.0396	105.82	2	100
SRKKDASDDLDDL	_KKDApSDDLDDLNFFNQK_	NaN	NaN	0.50929				1	1	0.321197	S	67	Eukaryotic translation initiation factor 2 subunit 2;Eukaryotic translation initiation factor 2 subunit beta;Eif2s2 protein;Eukaryotic translation initiation factor 2 subunit 2 (Beta);Eukaryotic translation initiation factor 2, subunit 2 (Beta);Putative uncharacterized protein	Eif2s2;mCG_3686;RP23-480H10.3-001	Q99L45;Q3ULL5;Q9CS47			translation;translational initiation;metabolic process;biosynthetic process;macromolecule biosynthetic process;cellular process;protein metabolic process;cellular macromolecule biosynthetic process;cellular biopolymer metabolic process;cellular biopolymer biosynthetic process;macromolecule metabolic process;biopolymer metabolic process;biopolymer biosynthetic process;cellular metabolic process;pr…	nucleic acid binding;translation initiation factor activity;binding;translation factor activity, nucleic acid binding;ion binding;cation binding;translation regulator activity;metal ion binding		1	167.482	167.48	1	102
_____MSGDEMIF	_(ac)pSGDEMIFDPTMSKK_	0.583376	0.63944	0.87471				0.174412	0.454329	0.92298	S	2	Eukaryotic translation initiation factor 2 subunit 2;Eukaryotic translation initiation factor 2 subunit beta;Eif2s2 protein;Eukaryotic translation initiation factor 2 subunit 2 (Beta);Eukaryotic translation initiation factor 2, subunit 2 (Beta);Putative uncharacterized protein	Eif2s2;mCG_3686;RP23-480H10.3-001	Q99L45;Q3ULL5;Q9CS47	CK2		translation;translational initiation;metabolic process;biosynthetic process;macromolecule biosynthetic process;cellular process;protein metabolic process;cellular macromolecule biosynthetic process;cellular biopolymer metabolic process;cellular biopolymer biosynthetic process;macromolecule metabolic process;biopolymer metabolic process;biopolymer biosynthetic process;cellular metabolic process;pr…	nucleic acid binding;translation initiation factor activity;binding;translation factor activity, nucleic acid binding;ion binding;cation binding;translation regulator activity;metal ion binding		0.999999	62.0044	111.44	1	#N/A
VRSRTPSASHEEQ	_TPpSASHEEQQE_	0.909691	0.96672	0.88635				0.619651	0.72553	0.752898	S	307	Alpha-SGT;Small glutamine-rich tetratricopeptide repeat-containing protein alpha;Alpha-SGT;Small glutamine-rich tetratricopeptide repeat-containing protein alpha;Putative uncharacterized protein;Small glutamine-rich tetratricopeptide repeat (TPR)-containing, alpha, isoform CRA_b	Sgt;Sgta;Sgt;Sgta;mCG_12152	Q8BJU0-1;Q8BJU0;Q8BJU0-2;Q3TN35	CAMK2;CK1;PKA/AKT	cytoplasm;intracellular part;cell part		binding;protein binding		0.87099	8.33882	180.56	1	#N/A
IQGPEDSPSRQSR	_LAIQGPEDpSPSR_	0.675783	1.2388	1.6389				0.304979	0.32475	0.317311	S	237	Myelodysplasia-myeloid leukemia factor 2;Myeloid leukemia factor 2;Putative uncharacterized protein	Mlf2	Q99KX1;Q3UNV7;Q3URS8	CDK1;CDK2;Proline-directed	nucleus;cytoplasm;adherens junction;cell-substrate adherens junction;focal adhesion;cell junction;cell-substrate junction;organelle;membrane-bounded organelle;intracellular organelle;intracellular membrane-bounded organelle;intracellular part;membrane part;plasma membrane part;cell part;anchoring junction	response to stress;defense response;response to stimulus	binding;protein binding		0.857395	7.79045	121.8	1	103
QEDGQDSEDGPRG	_AQEDGQDpSEDGPR_	0.847085	1.2685	1.1481				0.71709	0.900429	0.904317	S	629	Hepatoma-derived growth factor-related protein 2;Hepatoma-derived growth factor-related protein 2;Hepatoma-derived growth factor-related protein 2	Hdgfrp2;Hdgfrp2;Hdgfrp2	Q3UMU9-3;Q3UMU9;Q3UMU9-1;Q3UMU9-2				binding;protein binding		1	155.122	155.12	1	104
DSPRDNSDPAKPG;HDPRDNSDPAKPG	_DNpSDPAKPGNER_	0.678171	0.68883	1.3998				0.9662	0.276032	0.60056	S	649	Hepatoma-derived growth factor-related protein 2;Hepatoma-derived growth factor-related protein 2;Hepatoma-derived growth factor-related protein 2	Hdgfrp2;Hdgfrp2;Hdgfrp2	Q3UMU9-3;Q3UMU9;Q3UMU9-1;Q3UMU9-2	CAMK2			binding;protein binding		1	104.733	104.73	1	105
SEELHDSPRDNSD	_GGSSEELHDpSPR_	NaN	NaN	1.4103				1	1	0.592451	S	644	Hepatoma-derived growth factor-related protein 2;Hepatoma-derived growth factor-related protein 2	Hdgfrp2;Hdgfrp2	Q3UMU9-3;Q3UMU9;Q3UMU9-1	CDK1;CK2;NEK6;Proline-directed			binding;protein binding		0.999908	40.7274	212.78	1	#N/A
RAERGGSSGEELE	_GGpSpSGEELEDEEPVKKR_	1.49479	1.3356	1.2876				0.37506	0.550861	0.562136	S	375	Hepatoma-derived growth factor-related protein 2;Hepatoma-derived growth factor-related protein 2;Hepatoma-derived growth factor-related protein 2	Hdgfrp2;Hdgfrp2;Hdgfrp2	Q3UMU9-3;Q3UMU9;Q3UMU9-1;Q3UMU9-2	CAMK2;CK2			binding;protein binding		1	73.3861	240.93	2	106
AERGGSSGEELED	_GGpSpSGEELEDEEPVKKR_	1.49479	1.3356	1.2876				0.37506	0.550861	0.562136	S	376	Hepatoma-derived growth factor-related protein 2;Hepatoma-derived growth factor-related protein 2;Hepatoma-derived growth factor-related protein 2	Hdgfrp2;Hdgfrp2;Hdgfrp2	Q3UMU9-3;Q3UMU9;Q3UMU9-1;Q3UMU9-2	CK2			binding;protein binding		1	73.3861	240.93	2	106
ERTRKRSEGLSLE	_pSEGLSLER_	0.247753	1.7939	2.5801				0.137533	0.267425	0.131087	S	459	Hepatoma-derived growth factor-related protein 2;Hepatoma-derived growth factor-related protein 2;Hepatoma-derived growth factor-related protein 2	Hdgfrp2;Hdgfrp2;Hdgfrp2	Q3UMU9-3;Q3UMU9;Q3UMU9-1;Q3UMU9-2	CAMK2;CK1;GSK3;PKA;PKA/AKT			binding;protein binding		0.999996	53.5201	106.44	1	109
ERTRLASESANDD	_LApSESANDDNEDS_	NaN	NaN	NaN				1	1	1	S	668	Hepatoma-derived growth factor-related protein 2;Hepatoma-derived growth factor-related protein 2;Hepatoma-derived growth factor-related protein 2	Hdgfrp2;Hdgfrp2;Hdgfrp2	Q3UMU9-3;Q3UMU9;Q3UMU9-1;Q3UMU9-2	CAMK2;CK1;PKA/AKT			binding;protein binding		0.989445	19.7192	131.59	1	108
DNKDDDSDPETAN	_YFDNKDDDpSDPETANDLPK_	NaN	NaN	0.96851				1	1	1	S	60	Zinc finger protein 639;Zinc finger protein ZASC1;Zfp639 protein	Zasc1;Zfp639;Znf639	Q99KZ6;Q80UZ3	CK2	intracellular;nucleus;organelle;membrane-bounded organelle;intracellular organelle;intracellular membrane-bounded organelle;intracellular part;cell part	nucleobase, nucleoside, nucleotide and nucleic acid metabolic process;transcription;regulation of transcription, DNA-dependent;nitrogen compound metabolic process;metabolic process;biosynthetic process;macromolecule biosynthetic process;regulation of biosynthetic process;negative regulation of biosynthetic process;negative regulation of metabolic process;cellular process;regulation of gene expres…	nucleic acid binding;DNA binding;transcription factor activity;binding;protein binding;zinc ion binding;transcription regulator activity;ion binding;cation binding;metal ion binding;transition metal ion binding		0.999972	45.5354	88.405	1	110
RRQQDPSPGSNLG	_RQQDPpSPGSNLGGGDDLK_	NaN	NaN	3.4294				1	1	0.28311	S	173	Core-binding factor subunit beta;Polyomavirus enhancer-binding protein 2 beta subunit;SL3/AKV core-binding factor beta subunit;SL3-3 enhancer factor 1 subunit beta;Core-binding factor subunit beta;Polyomavirus enhancer-binding protein 2 beta subunit;SL3/AKV core-binding factor beta subunit;SL3-3 enhancer factor 1 subunit beta;Core-binding factor subunit beta;Polyomavirus enhancer-binding protein …	Cbfb;Pebp2b;Pebpb2;Cbfb;Pebp2b;Pebpb2;Cbfb;Pebp2b;Pebpb2	Q08024-1;Q08024;Q08024-4;Q08024-3	Proline-directed	nucleus;organelle;membrane-bounded organelle;intracellular organelle;intracellular membrane-bounded organelle;intracellular part;cell part	ossification;osteoblast differentiation;cell activation;immune system process;leukocyte differentiation;regulation of transcription, DNA-dependent;regulation of transcription from RNA polymerase II promoter;regulation of biosynthetic process;positive regulation of biosynthetic process;positive regulation of metabolic process;cellular process;regulation of gene expression;regulation of macromolecu…	nucleic acid binding;DNA binding;transcription cofactor activity;transcription coactivator activity;binding;protein binding;transcription factor binding;transcription activator activity;transcription regulator activity		0.99713	25.4086	75.009	1	111
KFTRRVSVCAETF	_RVpSVCAETFNPDEEEEDNDPR_	1.65117	1.72	2.3566				0.276266	0.0521976	0.10251	S	97	cAMP-dependent protein kinase type II-alpha regulatory chain;Protein kinase, cAMP dependent regulatory, type II alpha;Protein kinase, cAMP dependent regulatory, type II alpha, isoform CRA_b;Putative uncharacterized protein;cAMP-dependent protein kinase type II-alpha regulatory subunit	mCG_16488;Prkar2a;Prkar2a	Q8K1M3;P12367	AURORA;AURORA-1;AURORA-A;CAMK2;CK1;PKA	cell fraction;soluble fraction;insoluble fraction;cytoplasm;cAMP-dependent protein kinase complex;T-tubule;macromolecular complex;protein complex;intracellular part;membrane part;cytoplasmic part;plasma membrane part;cell part;perinuclear region of cytoplasm	regulation of protein amino acid phosphorylation;protein complex assembly;cell communication;signal transduction;cellular process;anatomical structure formation;cellular component organization;regulation of phosphate metabolic process;regulation of metabolic process;cellular component assembly;regulation of cellular metabolic process;regulation of protein modification process;regulation of cellul…	nucleotide binding;nucleoside binding;purine nucleoside binding;catalytic activity;binding;protein binding;cAMP-dependent protein kinase regulator activity;AMP binding;kinase activity;transferase activity;transferase activity, transferring phosphorus-containing groups;purine nucleotide binding;kinase regulator activity;protein kinase regulator activity;protein domain specific binding;enzyme regul…	Apoptosis;Insulin signaling pathway	0.997776	26.5183	171.94	1	#N/A
ALLSPGSPKRRRC	_RPMEFEAALLSPGpSPK_	NaN	NaN	1.2622				1	1	0.717583	S	22	Akirin-1;Akirin 1;RIKEN cDNA 6330407G11	Akirin1;MNCb-2831;6330407G11Rik;mCG_120190;RP23-291K22.1-001	Q99LF1;A2AGA3	CDK1;CDK2;CK1;ERK/MAPK;Proline-directed	nucleus;organelle;membrane-bounded organelle;intracellular organelle;intracellular membrane-bounded organelle;intracellular part;cell part				0.999994	51.8738	117.59	1	114
SRGRRGSDIGVRG	_RGpSDIGVR_	NaN	NaN	1.3421				1	1	0.647146	S	377	SH3 domain-binding protein 5-like;Putative uncharacterized protein;MKIAA1720 protein	Kiaa1720;Sh3bp5l;BC003251;mKIAA1720;Sh3bp5l	Q99LH9;Q3TK15;Q80TA2	CAMK2;PKA;PKA/AKT					1	78.7909	78.791	1	115
VINRVPSDSSLGT	_VPpSDpSSLGTPDGRPELR_	0.826971	0.98471	1.445				0.826249	0.946628	0.566427	S	296	Cdc42-interacting protein 4;Thyroid receptor-interacting protein 10;Cdc42-interacting protein 4;Thyroid receptor-interacting protein 10;Cdc42-interacting protein 4;Thyroid receptor-interacting protein 10;Cdc42-interacting protein 4;Thyroid receptor-interacting protein 10	Cip4;Trip10;Cip4;Trip10;Cip4;Trip10;Cip4;Trip10	Q8CJ53-1;Q8CJ53;Q8CJ53-2;Q8CJ53-3;Q8CJ53-4	CAMK2;CHK1;PKD	lytic vacuole;cytoplasm;lysosome;vacuole;Golgi apparatus;cytoskeleton;microtubule;plasma membrane;cell cortex;membrane;organelle;membrane-bounded organelle;non-membrane-bounded organelle;intracellular organelle;intracellular membrane-bounded organelle;intracellular non-membrane-bounded organelle;organelle part;intracellular part;cytoskeletal part;cytoplasmic part;intracellular organelle part;cell…	transport;endocytosis;cellular process;membrane invagination;cellular component organization;membrane organization;vesicle-mediated transport;establishment of localization	binding;protein binding;lipid binding;identical protein binding	Insulin signaling pathway	0.991078	19.9656	64.117	2	#N/A
NRVPSDSSLGTPD	_VPpSDpSSLGTPDGRPELR_	NaN	NaN	1.229				1	1	0.748981	S	298	Cdc42-interacting protein 4;Thyroid receptor-interacting protein 10;Cdc42-interacting protein 4;Thyroid receptor-interacting protein 10;Cdc42-interacting protein 4;Thyroid receptor-interacting protein 10;Cdc42-interacting protein 4;Thyroid receptor-interacting protein 10	Cip4;Trip10;Cip4;Trip10;Cip4;Trip10;Cip4;Trip10	Q8CJ53-1;Q8CJ53;Q8CJ53-2;Q8CJ53-3;Q8CJ53-4		lytic vacuole;cytoplasm;lysosome;vacuole;Golgi apparatus;cytoskeleton;microtubule;plasma membrane;cell cortex;membrane;organelle;membrane-bounded organelle;non-membrane-bounded organelle;intracellular organelle;intracellular membrane-bounded organelle;intracellular non-membrane-bounded organelle;organelle part;intracellular part;cytoskeletal part;cytoplasmic part;intracellular organelle part;cell…	transport;endocytosis;cellular process;membrane invagination;cellular component organization;membrane organization;vesicle-mediated transport;establishment of localization	binding;protein binding;lipid binding;identical protein binding	Insulin signaling pathway	0.870299	8.27325	64.117	2	#N/A
PDQLGPSPKRSTE	_ECPDQLGPpSPK_	NaN	NaN	1.9811				1	1	0.485235	S	29	Glucocorticoid receptor-interacting protein 1;Nuclear receptor coactivator 2;Transcriptional intermediary factor 2;Glucocorticoid receptor interacting protein 1;Ncoa2 protein;Putative uncharacterized protein;Putative uncharacterized protein;Putative uncharacterized protein	Grip1;Ncoa2;Tif2;GRIP1;Ncoa2;Ncoa2;Ncoa2	Q61026;A6P3E3;Q7TPU7;Q8BN74;Q8C961;Q8CBM5;Q8CE59;Q8CAG7;Q8C7Y3	CDK1;CDK2;GSK3;NEK6;Proline-directed	nucleus;cytoplasm;organelle;membrane-bounded organelle;intracellular organelle;intracellular membrane-bounded organelle;intracellular part;cell part	negative regulation of transcription from RNA polymerase II promoter;nucleobase, nucleoside, nucleotide and nucleic acid metabolic process;transcription;regulation of transcription, DNA-dependent;regulation of transcription from RNA polymerase II promoter;nitrogen compound metabolic process;cell communication;signal transduction;metabolic process;biosynthetic process;macromolecule biosynthetic pr…	chromatin binding;transcription cofactor activity;transcription coactivator activity;signal transducer activity;receptor signaling protein activity;receptor binding;binding;protein binding;transcription factor binding;thyroid hormone receptor activator activity;transcription activator activity;transcription repressor activity;ligand-dependent nuclear receptor transcription coactivator activity;th…		1	49.1696	64.191	1	#N/A
LLQDSSSPVDLAK	_LLQDSSpSPVDLAK_	NaN	NaN	2.5014				1	1	0.42457	S	699	Glucocorticoid receptor-interacting protein 1;Nuclear receptor coactivator 2;Transcriptional intermediary factor 2;Glucocorticoid receptor interacting protein 1;Ncoa2 protein;Putative uncharacterized protein	Grip1;Ncoa2;Tif2;GRIP1;Ncoa2	Q61026;A6P3E3;Q7TPU7;Q8BN74;Q8C961;Q8CBM5;Q8CE59	CK2;Polo box;Proline-directed	nucleus;cytoplasm;organelle;membrane-bounded organelle;intracellular organelle;intracellular membrane-bounded organelle;intracellular part;cell part	negative regulation of transcription from RNA polymerase II promoter;nucleobase, nucleoside, nucleotide and nucleic acid metabolic process;transcription;regulation of transcription, DNA-dependent;regulation of transcription from RNA polymerase II promoter;nitrogen compound metabolic process;cell communication;signal transduction;metabolic process;biosynthetic process;macromolecule biosynthetic pr…	chromatin binding;transcription cofactor activity;transcription coactivator activity;signal transducer activity;receptor signaling protein activity;receptor binding;binding;protein binding;transcription factor binding;thyroid hormone receptor activator activity;transcription activator activity;transcription repressor activity;ligand-dependent nuclear receptor transcription coactivator activity;th…		0.867462	8.20248	105.71	1	#N/A
____MSSPASTPS	_(ac)SpSPASTPSRR_	NaN	0.66237	NaN				1	0.240157	1	S	3	CDC21 homolog;DNA replication licensing factor MCM4;P1-CDC21;Putative uncharacterized protein;Minichromosome maintenance deficient 4 homolog (S. cerevisiae);MKIAA4003 protein;Mcm4(Cdc21) protein	Cdc21;Mcm4;Mcmd4;mCG_126826;mKIAA4003;Mcm4(cdc21)	P49717;Q3UA65;Q3UXG9;Q542F4;Q5DTS8;Q76NI2;Q8C1Z0;Q921D5;Q9D077	Polo box;Proline-directed	nucleus;organelle;membrane-bounded organelle;intracellular organelle;intracellular membrane-bounded organelle;intracellular part;cell part	nucleobase, nucleoside, nucleotide and nucleic acid metabolic process;DNA metabolic process;DNA replication;DNA unwinding during replication;DNA replication initiation;transcription;nitrogen compound metabolic process;metabolic process;biosynthetic process;macromolecule biosynthetic process;regulation of biosynthetic process;cellular process;regulation of gene expression;regulation of macromolecu…	nucleotide binding;nucleoside binding;purine nucleoside binding;nucleic acid binding;DNA binding;DNA helicase activity;single-stranded DNA binding;catalytic activity;helicase activity;binding;protein binding;ATP binding;pyrophosphatase activity;hydrolase activity;hydrolase activity, acting on acid anhydrides;hydrolase activity, acting on acid anhydrides, in phosphorus-containing anhydrides;purine…	DNA replication;Cell cycle;Cell cycle - yeast	0.945717	12.411	99.526	1	#N/A
LQTICLSGTGMKS	_LQTICLpSGTGMK_	1.70721	0.75775	0.53241				0.256411	0.685953	0.322157	S	514	MAPK/ERK kinase kinase 2;Mitogen-activated protein kinase kinase kinase 2	Map3k2;Mekk2	Q61083	CK1	nucleus;cytoplasm;cytosol;organelle;membrane-bounded organelle;intracellular organelle;intracellular membrane-bounded organelle;intracellular part;cytoplasmic part;cell part	protein modification process;protein amino acid phosphorylation;phosphorus metabolic process;phosphate metabolic process;metabolic process;cellular process;phosphorylation;protein metabolic process;cellular biopolymer metabolic process;macromolecule metabolic process;biopolymer metabolic process;biopolymer modification;post-translational protein modification;cellular metabolic process;primary met…	nucleotide binding;nucleoside binding;purine nucleoside binding;catalytic activity;protein kinase activity;protein serine-threonine kinase activity;receptor signaling protein serine-threonine kinase activity;MAP kinase kinase kinase activity;signal transducer activity;receptor signaling protein activity;binding;protein binding;ATP binding;kinase activity;transferase activity;transferase activity,…		0.941767	12.0878	134.18	1	#N/A
VKASETSPSFSKA	_ASETpSPSFSK_	2.06623	0.74944	1.3535				0.13721	0.66781	0.606043	S	741	Ataxin-2;Spinocerebellar ataxia type 2 protein homolog;Putative uncharacterized protein;Ataxin-2;Spinocerebellar ataxia type 2 protein homolog;Putative uncharacterized protein;Ataxin-2;Spinocerebellar ataxia type 2 protein homolog	Atx2;Atxn2;Sca2;Atx2;Atxn2;Sca2;Atx2;Atxn2;Sca2	O70305-1;O70305;Q3UX07;O70305-2;Q3UX51;O70305-3	CK1;GSK3;Proline-directed	cytoplasm;Golgi apparatus;trans-Golgi network;polysome;stress granule;ribonucleoprotein complex;macromolecular complex;organelle;membrane-bounded organelle;intracellular organelle;intracellular membrane-bounded organelle;organelle part;intracellular part;Golgi apparatus part;cytoplasmic part;intracellular organelle part;cell part;perinuclear region of cytoplasm	cellular process;anatomical structure formation;cellular component organization;cellular component assembly;ribonucleoprotein complex assembly;cytoplasmic mRNA processing body assembly;stress granule assembly;cellular macromolecular complex subunit organization;cellular macromolecular complex assembly;regulation of growth;regulation of multicellular organism growth;negative regulation of multicel…	binding;protein binding;protein C-terminus binding;protein domain specific binding;DBD domain binding		0.802232	6.43404	111.95	1	117
ADNKGMSPVVSEH	_GMpSPVVSEHR_	NaN	NaN	1.3763				1	1	0.788943	S	753	Ataxin-2;Spinocerebellar ataxia type 2 protein homolog;Putative uncharacterized protein;Ataxin-2;Spinocerebellar ataxia type 2 protein homolog;Putative uncharacterized protein;Ataxin-2;Spinocerebellar ataxia type 2 protein homolog	Atx2;Atxn2;Sca2;Atx2;Atxn2;Sca2;Atx2;Atxn2;Sca2	O70305-1;O70305;Q3UX07;O70305-2;Q3UX51;O70305-3	GSK3;Proline-directed	cytoplasm;Golgi apparatus;trans-Golgi network;polysome;stress granule;ribonucleoprotein complex;macromolecular complex;organelle;membrane-bounded organelle;intracellular organelle;intracellular membrane-bounded organelle;organelle part;intracellular part;Golgi apparatus part;cytoplasmic part;intracellular organelle part;cell part;perinuclear region of cytoplasm	cellular process;anatomical structure formation;cellular component organization;cellular component assembly;ribonucleoprotein complex assembly;cytoplasmic mRNA processing body assembly;stress granule assembly;cellular macromolecular complex subunit organization;cellular macromolecular complex assembly;regulation of growth;regulation of multicellular organism growth;negative regulation of multicel…	binding;protein binding;protein C-terminus binding;protein domain specific binding;DBD domain binding		0.999997	55.5914	91.075	1	#N/A
EGPPRMSPKAQRH	_MSSEGPPRMpSPK_	0.843451	0.87612	0.90352				0.912985	0.875802	0.909703	S	593	Ataxin-2;Spinocerebellar ataxia type 2 protein homolog;Putative uncharacterized protein	Atx2;Atxn2;Sca2	O70305-1;O70305;Q3UX07	CDK1;PKA;Proline-directed	cytoplasm;Golgi apparatus;trans-Golgi network;polysome;stress granule;ribonucleoprotein complex;macromolecular complex;organelle;membrane-bounded organelle;intracellular organelle;intracellular membrane-bounded organelle;organelle part;intracellular part;Golgi apparatus part;cytoplasmic part;intracellular organelle part;cell part;perinuclear region of cytoplasm	cellular process;anatomical structure formation;cellular component organization;cellular component assembly;ribonucleoprotein complex assembly;cytoplasmic mRNA processing body assembly;stress granule assembly;cellular macromolecular complex subunit organization;cellular macromolecular complex assembly;regulation of growth;regulation of multicellular organism growth;negative regulation of multicel…	binding;protein binding;protein C-terminus binding;protein domain specific binding;DBD domain binding		0.997023	25.5422	174.58	1	#N/A
GSSKTNSPSISPS	_TNpSPSIpSPSMLSNAEHK_	NaN	NaN	0.90735				1	1	0.779266	S	832	Ataxin-2;Spinocerebellar ataxia type 2 protein homolog;Putative uncharacterized protein;Ataxin-2;Spinocerebellar ataxia type 2 protein homolog;Putative uncharacterized protein;Ataxin-2;Spinocerebellar ataxia type 2 protein homolog	Atx2;Atxn2;Sca2;Atx2;Atxn2;Sca2;Atx2;Atxn2;Sca2	O70305-1;O70305;Q3UX07;O70305-2;Q3UX51;O70305-3	CK1;GSK3;Proline-directed	cytoplasm;Golgi apparatus;trans-Golgi network;polysome;stress granule;ribonucleoprotein complex;macromolecular complex;organelle;membrane-bounded organelle;intracellular organelle;intracellular membrane-bounded organelle;organelle part;intracellular part;Golgi apparatus part;cytoplasmic part;intracellular organelle part;cell part;perinuclear region of cytoplasm	cellular process;anatomical structure formation;cellular component organization;cellular component assembly;ribonucleoprotein complex assembly;cytoplasmic mRNA processing body assembly;stress granule assembly;cellular macromolecular complex subunit organization;cellular macromolecular complex assembly;regulation of growth;regulation of multicellular organism growth;negative regulation of multicel…	binding;protein binding;protein C-terminus binding;protein domain specific binding;DBD domain binding		0.995027	24.0772	78.349	2	#N/A
TNSPSISPSMLSN	_TNpSPSIpSPSMLSNAEHK_	NaN	NaN	0.90735				1	1	0.779266	S	836	Ataxin-2;Spinocerebellar ataxia type 2 protein homolog;Putative uncharacterized protein;Ataxin-2;Spinocerebellar ataxia type 2 protein homolog;Putative uncharacterized protein;Ataxin-2;Spinocerebellar ataxia type 2 protein homolog	Atx2;Atxn2;Sca2;Atx2;Atxn2;Sca2;Atx2;Atxn2;Sca2	O70305-1;O70305;Q3UX07;O70305-2;Q3UX51;O70305-3	CK1;Proline-directed	cytoplasm;Golgi apparatus;trans-Golgi network;polysome;stress granule;ribonucleoprotein complex;macromolecular complex;organelle;membrane-bounded organelle;intracellular organelle;intracellular membrane-bounded organelle;organelle part;intracellular part;Golgi apparatus part;cytoplasmic part;intracellular organelle part;cell part;perinuclear region of cytoplasm	cellular process;anatomical structure formation;cellular component organization;cellular component assembly;ribonucleoprotein complex assembly;cytoplasmic mRNA processing body assembly;stress granule assembly;cellular macromolecular complex subunit organization;cellular macromolecular complex assembly;regulation of growth;regulation of multicellular organism growth;negative regulation of multicel…	binding;protein binding;protein C-terminus binding;protein domain specific binding;DBD domain binding		0.9013	12.0588	78.349	2	#N/A
QRHSDFSPCSKRK	_HSDFpSPCSK_	0.45694	0.54765	0.9396				0.543145	0.273942	0.960536	S	232	Multiple myeloma tumor-associated protein 2 homolog	Mmtag2	Q99LX5	CK1;Proline-directed					0.99271	22.4797	141.44	1	118
KEIDCLSPEAQRL	_EIDCLpSPEAQR_	0.4022	0.51145	0.88816				0.429014	0.218505	0.859961	S	16	Lrrfip1 protein;FLI-LRR-associated protein 1;H186 FLAP;Leucine-rich repeat flightless-interacting protein 1;FLI-LRR-associated protein 1;H186 FLAP;Leucine-rich repeat flightless-interacting protein 1	Lrrfip1;Flap;Lrrfip1;Flap;Lrrfip1	A6H5U5;Q3UZ39-2;Q3UZ39;Q3UZ39-1	Proline-directed	nucleus;cytoplasm;organelle;membrane-bounded organelle;intracellular organelle;intracellular membrane-bounded organelle;intracellular part;cell part	nucleobase, nucleoside, nucleotide and nucleic acid metabolic process;transcription;nitrogen compound metabolic process;metabolic process;biosynthetic process;macromolecule biosynthetic process;regulation of biosynthetic process;cellular process;regulation of gene expression;regulation of macromolecule biosynthetic process;regulation of nucleobase, nucleoside, nucleotide and nucleic acid metaboli…	nucleic acid binding;DNA binding;binding;protein binding		1	154.975	154.97	1	#N/A
GTYHGDSDLQLDR	_FWEVISDEHGIDPTGTYHGDpSDLQLDR_	NaN	1.8126	NaN				1	0.596612	1	S	40	Tubulin beta-5 chain;Tubb5 protein	Tubb5	P99024;Q80ZV2		cytosol;microtubule;macromolecular complex;protein complex;organelle part;intracellular part;cytoskeletal part;cytoplasmic part;intracellular organelle part;cell part;tubulin complex	microtubule cytoskeleton organization;nuclear division;protein complex assembly;organelle organization;cytoskeleton organization;microtubule-based process;microtubule-based movement;spindle organization;mitosis;cellular process;anatomical structure formation;cellular component organization;cell cycle process;cell cycle phase;cellular component assembly;cell differentiation;neuron differentiation;…	nucleotide binding;catalytic activity;GTPase activity;receptor binding;structural molecule activity;structural constituent of cytoskeleton;binding;protein binding;GTP binding;pyrophosphatase activity;hydrolase activity;hydrolase activity, acting on acid anhydrides;hydrolase activity, acting on acid anhydrides, in phosphorus-containing anhydrides;purine nucleotide binding;nucleoside-triphosphatase…	Gap junction	0.797185	9.06882	174.98	1	119
KNITGSSPVADFS	_NITGSpSPVADFSAIK_	NaN	NaN	NaN				1	1	1	S	324	Epidermal growth factor receptor substrate 15;Protein AF-1p;Epidermal growth factor receptor pathway substrate 15 isoform B;Epidermal growth factor receptor pathway substrate 15;Epidermal growth factor receptor pathway substrate 15	Eps15;RP23-414M10.3-001;Eps15;RP23-414M10.3-005	P42567-1;P42567;Q5JC28;Q80ZL3;A2A8Z5	Polo box;Proline-directed	cytoplasm;endosome;plasma membrane;endosome membrane;membrane;organelle membrane;early endosome membrane;organelle;membrane-bounded organelle;intracellular organelle;intracellular membrane-bounded organelle;organelle part;intracellular part;endosomal part;cytoplasmic part;intracellular organelle part;cell part	protein complex assembly;transport;vesicle coating;organelle organization;cellular process;anatomical structure formation;protein transport;cellular component organization;vesicle organization;cellular component assembly;cellular macromolecular complex subunit organization;cellular macromolecular complex assembly;cellular protein complex assembly;macromolecular complex subunit organization;establ…	binding;calcium ion binding;protein binding;SH3 domain binding;protein domain specific binding;ion binding;cation binding;metal ion binding;signal transducer activity;receptor activity;molecular transducer activity		0.916932	10.4308	127.79	1	120
NAARRDSVLAASR	_RDpSVLAASR_	NaN	1.0845	NaN				1	0.814485	1	S	1588	Inositol 1,4,5-trisphosphate receptor type 1;Inositol 1,4,5-trisphosphate-binding protein P400;IP3 receptor isoform 1;Protein PCD-6;Purkinje cell protein 1;Type 1 inositol 1,4,5-trisphosphate receptor;Inositol 1,4,5-trisphosphate receptor type 1;Inositol 1,4,5-trisphosphate-binding protein P400;IP3 receptor isoform 1;Protein PCD-6;Purkinje cell protein 1;Type 1 inositol 1,4,5-trisphosphate recept…	Insp3r;Itpr1;Pcd6;Pcp1;Insp3r;Itpr1;Pcd6;Pcp1;Insp3r;Itpr1;Pcd6;Pcp1;Insp3r;Itpr1;Pcd6;Pcp1;Insp3r;Itpr1;Pcd6;Pcp1;Insp3r;Itpr1;Pcd6;Pcp1;Insp3r;Itpr1;Pcd6;Pcp1;Insp3r;Itpr1;Pcd6;Pcp1	P11881-1;P11881;P11881-3;P11881-2;P11881-4;P11881-5;P11881-6;P11881-7;Q3UVA1;Q6NV80;Q8BQN0;Q8C7X9;Q8C8N0;P11881-8	AURORA;AURORA-1;AURORA-A;CAMK2;PKA	cell fraction;membrane fraction;insoluble fraction;nuclear envelope;nuclear inner membrane;nucleolus;cytoplasm;endoplasmic reticulum;endoplasmic reticulum membrane;microsome;plasma membrane;calcineurin complex;protein serine-threonine phosphatase complex;vesicle membrane;postsynaptic density;membrane;integral to membrane;sarcoplasmic reticulum;organelle inner membrane;cytoplasmic vesicle membrane…	response to hypoxia;transport;ion transport;cation transport;calcium ion transport;cellular ion homeostasis;cellular calcium ion homeostasis;cellular metal ion homeostasis;response to stress;elevation of cytosolic calcium ion concentration;post-embryonic development;cellular process;di-, tri-valent inorganic cation transport;cellular homeostasis;metal ion transport;cellular cation homeostasis;cel…	signal transducer activity;receptor activity;transporter activity;ion channel activity;intracellular ligand-gated ion channel activity;inositol 1,4,5-trisphosphate-sensitive calcium-release channel activity;cation channel activity;calcium channel activity;binding;protein binding;phospholipid binding;inositol-1,4,5-trisphosphate receptor activity;lipid binding;cation transmembrane transporter acti…	Calcium signaling pathway;Phosphatidylinositol signaling system;Vascular smooth muscle contraction;Gap junction;Long-term potentiation;Long-term depression;GnRH signaling pathway;Alzheimer's disease;Huntington's disease	1	65.3872	71.143	1	#N/A
KMLGEDSDEEEEA	_M(ox)LGEDpSDEEEEANTTEGK_	0.563144	0.67837	0.76006				0.318169	0.540845	0.738617	S	258	Putative uncharacterized protein;Slc4a1ap protein;Kanadaptin;Putative uncharacterized protein;Solute carrier family 4 (Anion exchanger), member 1, adaptor protein;Solute carrier family 4 (Anion exchanger), member 1, adaptor protein, isoform CRA_e;Slc4a1ap protein	Slc4a1ap;Slc4a1ap;Slc4a1ap;mCG_23471	Q3UUI2;Q6GQW1;O54716;Q3UHY0;Q5BKS1;Q7TNP8	CK2	intracellular;cell part		binding;protein binding;nucleic acid binding;RNA binding;double-stranded RNA binding		1	68.1017	223.05	1	1261
EPSGTGSDELIKS	_ATEEPpSGTGpSDELIK_	3.54985	9.7081	15.161	+	+	+	0.00283756	1.54357e-05	1.14191e-05	S	42	Cavin-1;Polymerase I and transcript release factor;Putative uncharacterized protein;Putative uncharacterized protein	Ptrf;Ptrf;Ptrf	O54724;Q3U4N4;Q3TER0	CK1	cell fraction;membrane fraction;insoluble fraction;nucleus;cytoplasm;mitochondrion;endoplasmic reticulum;microsome;cytosol;plasma membrane;caveola;membrane;vesicular fraction;organelle;membrane-bounded organelle;intracellular organelle;intracellular membrane-bounded organelle;intracellular part;membrane part;cytoplasmic part;plasma membrane part;cell part;membrane raft	nucleobase, nucleoside, nucleotide and nucleic acid metabolic process;transcription;transcription initiation;transcription termination;transcription initiation from RNA polymerase I promoter;nitrogen compound metabolic process;metabolic process;biosynthetic process;macromolecule biosynthetic process;regulation of biosynthetic process;cellular process;regulation of gene expression;regulation of ma…	nucleic acid binding;transcription termination factor activity;RNA polymerase I transcription termination factor activity;RNA binding;binding;protein binding;rRNA binding;transcription regulator activity;rRNA primary transcript binding		0.978533	13.5814	140.58	2	#N/A
PRVDDDSLGEFPV	_VDDDpSLGEFPVSNSR_	NaN	NaN	NaN				1	1	1	S	142	Putative uncharacterized protein;Apoptosis response zinc finger protein;BRG1-associated factor 45D;D4, zinc and double PHD fingers family 2;Protein requiem;Zinc finger protein ubi-d4	Dpf2;Baf45d;Dpf2;Req;Ubid4	Q3UKV4;Q61103	CK2;PLK;PLK1	intracellular;nucleus;cytoplasm;organelle;membrane-bounded organelle;intracellular organelle;intracellular membrane-bounded organelle;intracellular part;cell part	nucleobase, nucleoside, nucleotide and nucleic acid metabolic process;transcription;nitrogen compound metabolic process;apoptosis;metabolic process;cell death;biosynthetic process;macromolecule biosynthetic process;regulation of biosynthetic process;cellular process;regulation of gene expression;regulation of macromolecule biosynthetic process;programmed cell death;death;regulation of nucleobase,…	binding;protein binding;zinc ion binding;ion binding;cation binding;metal ion binding;transition metal ion binding		0.99999	50.8655	126.41	1	121
SIKTFWSPELKKE	_TFWpSPELKK_	NaN	NaN	3.9642			+	1	1	0.0298847	S	191	CAZ-associated structural protein 2;ELKS/Rab6-interacting/CAST family member 1;Rab6-interacting protein 2;CAZ-associated structural protein 2;ELKS/Rab6-interacting/CAST family member 1;Rab6-interacting protein 2;CAZ-associated structural protein 2;ELKS/Rab6-interacting/CAST family member 1;Rab6-interacting protein 2;CAZ-associated structural protein 1;ERC protein 2;Putative uncharacterized protei…	Cast2;Erc1;Kiaa1081;Rab6ip2;Cast2;Erc1;Kiaa1081;Rab6ip2;Cast2;Erc1;Kiaa1081;Rab6ip2;Cast1;D14Ertd171e;Erc2;Kiaa0378;Cast1;D14Ertd171e;Erc2;Kiaa0378;Cast1;D14Ertd171e;Erc2;Kiaa0378;Cast2;Erc1;Kiaa1081;Rab6ip2	Q99MI1-1;Q99MI1;Q99MI1-2;Q99MI1-4;Q6PH08-3;Q6PH08;Q3UHT7;Q5J8K8;Q6PH08-1;Q5J8K5;Q5J8K6;Q5J8K7;Q6PH08-4;Q99MI1-3	Proline-directed	Golgi membrane;cytoplasm;Golgi apparatus;IkappaB kinase complex;membrane;organelle membrane;macromolecular complex;organelle;membrane-bounded organelle;intracellular organelle;intracellular membrane-bounded organelle;protein complex;organelle part;intracellular part;Golgi apparatus part;cytoplasmic part;cytosolic part;intracellular organelle part;cell part;cell fraction;membrane fraction;insolubl…	protein modification process;protein amino acid phosphorylation;phosphorus metabolic process;phosphate metabolic process;transport;I-kappaB phosphorylation;metabolic process;cellular process;protein transport;vesicle-mediated transport;endosome transport;phosphorylation;protein metabolic process;cellular biopolymer metabolic process;retrograde transport, endosome to Golgi;macromolecule metabolic …	small GTPase regulator activity;binding;protein binding;Ras GTPase binding;Rab GTPase binding;enzyme binding;enzyme regulator activity;GTPase regulator activity;small GTPase binding;GTPase binding;nucleoside-triphosphatase regulator activity		1	70.6204	107.96	1	#N/A
_MHRAPSPTAEQP	_APpSPTAEQPPGR_	0.30119	0.54204	0.71658				0.228117	0.10712	0.623265	S	6	EGR-1-binding protein 2;NGFI-A-binding protein 2;Putative uncharacterized protein;Ngfi-A binding protein 2;Putative uncharacterized protein;EGR-1-binding protein 2;NGFI-A-binding protein 2;Putative uncharacterized protein	Nab2;Nab2;mCG_17010;Nab2;Nab2;Nab2	Q61127-1;Q61127;Q3TBL2;Q80VR9;Q8BSC5;Q3TYF1;Q61127-2;Q3U247	CAMK2;CHK1;Proline-directed	nucleus;organelle;membrane-bounded organelle;intracellular organelle;intracellular membrane-bounded organelle;intracellular part;cell part	ossification;endochondral ossification;nucleobase, nucleoside, nucleotide and nucleic acid metabolic process;transcription;nitrogen compound metabolic process;ensheathment of neurons;metabolic process;axon ensheathment;biosynthetic process;macromolecule biosynthetic process;regulation of biosynthetic process;negative regulation of biosynthetic process;negative regulation of metabolic process;cell…	transcription repressor activity;transcription regulator activity		0.910981	10.1003	88.09	1	#N/A
KGSRLHSEELGGP	_LHpSEELGGPPLKK_	NaN	NaN	3.4384				1	1	0.282087	S	367	EGR-1-binding protein 2;NGFI-A-binding protein 2;Putative uncharacterized protein;Ngfi-A binding protein 2;Putative uncharacterized protein	Nab2;Nab2;mCG_17010;Nab2	Q61127-1;Q61127;Q3TBL2;Q80VR9;Q8BSC5;Q3TYF1	CAMK2;CK1	nucleus;organelle;membrane-bounded organelle;intracellular organelle;intracellular membrane-bounded organelle;intracellular part;cell part	ossification;endochondral ossification;nucleobase, nucleoside, nucleotide and nucleic acid metabolic process;transcription;nitrogen compound metabolic process;ensheathment of neurons;metabolic process;axon ensheathment;biosynthetic process;macromolecule biosynthetic process;regulation of biosynthetic process;negative regulation of biosynthetic process;negative regulation of metabolic process;cell…	transcription repressor activity;transcription regulator activity		1	64.0158	64.016	1	#N/A
VEGRRSSVKVEAE	_RSpSVKVEAEASR_	NaN	NaN	0.20683			+	1	1	0.012733	S	515	EGR-1-binding protein 2;NGFI-A-binding protein 2;Putative uncharacterized protein;Ngfi-A binding protein 2;Putative uncharacterized protein	Nab2;Nab2;mCG_17010;Nab2	Q61127-1;Q61127;Q3TBL2;Q80VR9;Q8BSC5;Q3TYF1	AURORA;AURORA-1;AURORA-A;CAMK2;PKA	nucleus;organelle;membrane-bounded organelle;intracellular organelle;intracellular membrane-bounded organelle;intracellular part;cell part	ossification;endochondral ossification;nucleobase, nucleoside, nucleotide and nucleic acid metabolic process;transcription;nitrogen compound metabolic process;ensheathment of neurons;metabolic process;axon ensheathment;biosynthetic process;macromolecule biosynthetic process;regulation of biosynthetic process;negative regulation of biosynthetic process;negative regulation of metabolic process;cell…	transcription repressor activity;transcription regulator activity		0.820456	6.59885	73.61	1	#N/A
RSFSPKSPLELGE	_pSPLELGEKLpSPLPGGPGAGDPR_	0.799373	0.5713	0.45958				0.773115	0.298522	0.22355	S	162	EGR-1-binding protein 2;NGFI-A-binding protein 2;Putative uncharacterized protein;Ngfi-A binding protein 2;Putative uncharacterized protein;EGR-1-binding protein 2;NGFI-A-binding protein 2;Putative uncharacterized protein	Nab2;Nab2;mCG_17010;Nab2;Nab2;Nab2	Q61127-1;Q61127;Q3TBL2;Q80VR9;Q8BSC5;Q3TYF1;Q61127-2;Q3U247	CK1;CK2;ERK/MAPK;Proline-directed;WW GroupIV	nucleus;organelle;membrane-bounded organelle;intracellular organelle;intracellular membrane-bounded organelle;intracellular part;cell part	ossification;endochondral ossification;nucleobase, nucleoside, nucleotide and nucleic acid metabolic process;transcription;nitrogen compound metabolic process;ensheathment of neurons;metabolic process;axon ensheathment;biosynthetic process;macromolecule biosynthetic process;regulation of biosynthetic process;negative regulation of biosynthetic process;negative regulation of metabolic process;cell…	transcription repressor activity;transcription regulator activity		1	149.046	317.55	2	1270
ELGEKLSPLPGGP	_pSPLELGEKLpSPLPGGPGAGDPR_	0.690432	0.80826	0.42833				0.328398	0.836501	0.168705	S	171	EGR-1-binding protein 2;NGFI-A-binding protein 2;Putative uncharacterized protein;Ngfi-A binding protein 2;Putative uncharacterized protein;EGR-1-binding protein 2;NGFI-A-binding protein 2;Putative uncharacterized protein	Nab2;Nab2;mCG_17010;Nab2;Nab2;Nab2	Q61127-1;Q61127;Q3TBL2;Q80VR9;Q8BSC5;Q3TYF1;Q61127-2;Q3U247	Proline-directed	nucleus;organelle;membrane-bounded organelle;intracellular organelle;intracellular membrane-bounded organelle;intracellular part;cell part	ossification;endochondral ossification;nucleobase, nucleoside, nucleotide and nucleic acid metabolic process;transcription;nitrogen compound metabolic process;ensheathment of neurons;metabolic process;axon ensheathment;biosynthetic process;macromolecule biosynthetic process;regulation of biosynthetic process;negative regulation of biosynthetic process;negative regulation of metabolic process;cell…	transcription repressor activity;transcription regulator activity		1	149.046	317.55	2	1270
SSLPTESDEDIAP	_RHSSLPTEpSDEDIAPAQR_	1.00887	2.0987	1.4778		+		0.904397	0.0116811	0.412376	S	760	Adapter-related protein complex 3 subunit delta-1;AP-3 complex subunit delta;AP-3 complex subunit delta-1;Delta-adaptin;Ap3d1 protein;Putative uncharacterized protein;Adaptor-related protein complex AP-3 delta subunit;Truncated adaptor-related protein complex AP-3 delta subunit	Ap3d;Ap3d1	O54774;Q05CQ3;Q3U1P6;Q3U237;Q3UR54;Q80T04;Q80UA6;Q8CGH7	CK2	Golgi membrane;cytoplasm;Golgi apparatus;trans-Golgi network;membrane;membrane coat;organelle membrane;macromolecular complex;organelle;membrane-bounded organelle;intracellular organelle;intracellular membrane-bounded organelle;protein complex;organelle part;intracellular part;membrane part;Golgi apparatus part;cytoplasmic part;intracellular organelle part;cell part	transition metal ion transport;immune system process;antigen processing and presentation via MHC class Ib;regulation of immune system process;positive regulation of immune system process;regulation of leukocyte activation;positive regulation of leukocyte activation;transport;ion transport;cation transport;zinc ion transport;intracellular protein transport;cellular process;protein transport;vesicl…	transporter activity;binding;protein binding;protein transporter activity;substrate-specific transporter activity		0.951789	13.0524	252.02	1	#N/A
NAEAVKSPEKEGV	_NAEAVKpSPEKEGVLGVEK_	1.35356	0.89147	0.7637				0.479177	0.979639	0.745274	S	825	Adapter-related protein complex 3 subunit delta-1;AP-3 complex subunit delta;AP-3 complex subunit delta-1;Delta-adaptin;Ap3d1 protein;Putative uncharacterized protein;Adaptor-related protein complex AP-3 delta subunit;Truncated adaptor-related protein complex AP-3 delta subunit	Ap3d;Ap3d1	O54774;Q05CQ3;Q3U1P6;Q3U237;Q3UR54;Q80T04;Q80UA6;Q8CGH7	CDK1;CDK2;ERK/MAPK;Proline-directed	Golgi membrane;cytoplasm;Golgi apparatus;trans-Golgi network;membrane;membrane coat;organelle membrane;macromolecular complex;organelle;membrane-bounded organelle;intracellular organelle;intracellular membrane-bounded organelle;protein complex;organelle part;intracellular part;membrane part;Golgi apparatus part;cytoplasmic part;intracellular organelle part;cell part	transition metal ion transport;immune system process;antigen processing and presentation via MHC class Ib;regulation of immune system process;positive regulation of immune system process;regulation of leukocyte activation;positive regulation of leukocyte activation;transport;ion transport;cation transport;zinc ion transport;intracellular protein transport;cellular process;protein transport;vesicl…	transporter activity;binding;protein binding;protein transporter activity;substrate-specific transporter activity		1	84.148	116.82	1	122
PENALPSDEDDKD	_VDIITEEMPENALPpSDEDDKDPNDPYR_	0.685768	1.3385	1.0226				0.320873	0.226122	0.858577	S	784	Adapter-related protein complex 3 subunit delta-1;AP-3 complex subunit delta;AP-3 complex subunit delta-1;Delta-adaptin;Ap3d1 protein;Putative uncharacterized protein;Adaptor-related protein complex AP-3 delta subunit;Truncated adaptor-related protein complex AP-3 delta subunit	Ap3d;Ap3d1	O54774;Q05CQ3;Q3U1P6;Q3U237;Q3UR54;Q80T04;Q80UA6;Q8CGH7	CK2	Golgi membrane;cytoplasm;Golgi apparatus;trans-Golgi network;membrane;membrane coat;organelle membrane;macromolecular complex;organelle;membrane-bounded organelle;intracellular organelle;intracellular membrane-bounded organelle;protein complex;organelle part;intracellular part;membrane part;Golgi apparatus part;cytoplasmic part;intracellular organelle part;cell part	transition metal ion transport;immune system process;antigen processing and presentation via MHC class Ib;regulation of immune system process;positive regulation of immune system process;regulation of leukocyte activation;positive regulation of leukocyte activation;transport;ion transport;cation transport;zinc ion transport;intracellular protein transport;cellular process;protein transport;vesicl…	transporter activity;binding;protein binding;protein transporter activity;substrate-specific transporter activity		0.999999	59.6416	254.36	1	123
QSRPLPSPPKFTS	_PLPpSPPK_	1.23019	0.97561	1.1439				0.719087	0.89421	0.835459	S	643	Breast cancer anti-estrogen resistance protein 1;CRK-associated substrate;p130cas;Breast cancer anti-estrogen resistance protein 1;CRK-associated substrate;p130cas;Putative uncharacterized protein;Breast cancer anti-estrogen resistance 1	Bcar1;Cas;Crkas;Bcar1;Cas;Crkas;Bcar1	Q61140-1;Q61140;Q61140-2;Q3TIT7;Q3TJB5;Q3TJP4;Q3TLY3;Q3TXP6;Q6PFF9	CDK1;CDK2;Proline-directed	cell fraction;ruffle;membrane fraction;insoluble fraction;cytoplasm;plasma membrane;adherens junction;cell-substrate adherens junction;focal adhesion;membrane;lamellipodium;cell junction;cell-substrate junction;cell projection;intracellular part;membrane part;plasma membrane part;cell part;anchoring junction	activation of immune response;immune system process;immune response-activating cell surface receptor signaling pathway;regulation of immune system process;positive regulation of immune system process;immune response-activating signal transduction;immune response-regulating signal transduction;immune response-regulating cell surface receptor signaling pathway;cell motion;organelle organization;cyt…	binding;protein binding;SH3 domain binding;protein domain specific binding	Chemokine signaling pathway;Focal adhesion;Leukocyte transendothelial migration;Regulation of actin cytoskeleton	1	51.5978	81.008	1	#N/A
ARLREYSLKSHSS	_LREYpSLK_	2.8273	5.2687	6.3532	+		+	0.00860681	0.0822993	0.00375078	S	301	DAP-like kinase;Death-associated protein kinase 3;ZIP-kinase;Death-associated kinase 3, isoform CRA_a	Dapk3;Zipk;mCG_12126	O54784;Q05A21	CAMK2;PKA/AKT;PLK1	nucleus;cytoplasm;organelle;membrane-bounded organelle;intracellular organelle;intracellular membrane-bounded organelle;intracellular part;cell part	chromatin organization;protein modification process;protein amino acid phosphorylation;phosphorus metabolic process;phosphate metabolic process;apoptosis;induction of apoptosis;organelle organization;cell communication;signal transduction;intracellular signaling cascade;protein kinase cascade;metabolic process;cell death;cellular process;regulation of cell death;positive regulation of cell death;…	nucleotide binding;nucleoside binding;purine nucleoside binding;catalytic activity;protein kinase activity;protein serine-threonine kinase activity;binding;protein binding;ATP binding;kinase activity;transferase activity;transferase activity, transferring phosphorus-containing groups;phosphotransferase activity, alcohol group as acceptor;purine nucleotide binding;protein domain specific binding;L…	Pathways in cancer;Bladder cancer	0.999957	43.6608	74.996	1	#N/A
SMPRNTSYASFER	_NTpSYASFER_	NaN	NaN	1.7646				1	1	0.620888	S	313	DAP-like kinase;Death-associated protein kinase 3;ZIP-kinase;Death-associated kinase 3, isoform CRA_a	Dapk3;Zipk;mCG_12126	O54784;Q05A21	CAMK2;CHK1	nucleus;cytoplasm;organelle;membrane-bounded organelle;intracellular organelle;intracellular membrane-bounded organelle;intracellular part;cell part	chromatin organization;protein modification process;protein amino acid phosphorylation;phosphorus metabolic process;phosphate metabolic process;apoptosis;induction of apoptosis;organelle organization;cell communication;signal transduction;intracellular signaling cascade;protein kinase cascade;metabolic process;cell death;cellular process;regulation of cell death;positive regulation of cell death;…	nucleotide binding;nucleoside binding;purine nucleoside binding;catalytic activity;protein kinase activity;protein serine-threonine kinase activity;binding;protein binding;ATP binding;kinase activity;transferase activity;transferase activity, transferring phosphorus-containing groups;phosphotransferase activity, alcohol group as acceptor;purine nucleotide binding;protein domain specific binding;L…	Pathways in cancer;Bladder cancer	0.983233	18.7571	66.728	1	#N/A
NLSARRSPLPGEP	_RpSPLPGEPQRPK_	NaN	1.2394	NaN				1	0.640789	1	S	314	DNA fragmentation factor 45 kDa subunit;DNA fragmentation factor subunit alpha;Inhibitor of CAD;DNAation factor, alpha subunit;Putative uncharacterized protein	Dffa;Icad;Dffa;RP23-121D17.3-001	O54786-1;O54786;Q8BQC7;Q8CA98	CK1;PKA;Proline-directed	intracellular;nucleus;cytoplasm;organelle;membrane-bounded organelle;intracellular organelle;intracellular membrane-bounded organelle;intracellular part;cell part	DNA catabolic process, endonucleolytic;nucleobase, nucleoside, nucleotide and nucleic acid metabolic process;DNA metabolic process;DNA catabolic process;DNA fragmentation involved in apoptosis;nitrogen compound metabolic process;apoptosis;induction of apoptosis;cell structure disassembly during apoptosis;metabolic process;cell death;catabolic process;macromolecule catabolic process;cellular proce…	binding;protein binding;identical protein binding	Apoptosis	1	49.9308	63.77	1	#N/A
AQRGDLSDVEEEE	_GDLpSDVEEEEEEEMDVDEATGAPK_	NaN	NaN	0.87982				1	1	0.875392	S	833	Histone deacetylase complex subunit Sin3a;Paired amphipathic helix protein Sin3a;Transcriptional corepressor Sin3a;MKIAA4126 protein;Histone deacetylase complex subunit Sin3a;Paired amphipathic helix protein Sin3a;Transcriptional corepressor Sin3a;Histone deacetylase complex subunit Sin3a;Paired amphipathic helix protein Sin3a;Transcriptional corepressor Sin3a;Histone deacetylase complex subunit …	Sin3a;mKIAA4126;Sin3a;Sin3a;Sin3a;Sin3a	Q60520-1;Q60520;Q570Z7;Q60520-3;Q60520-4;Q60520-2;Q3UVS7;Q60520-5	CK2	histone deacetylase complex;kinetochore;nucleus;nucleolus;Sin3 complex;chromatin remodeling complex;macromolecular complex;organelle;membrane-bounded organelle;non-membrane-bounded organelle;intracellular organelle;intracellular membrane-bounded organelle;intracellular non-membrane-bounded organelle;protein complex;organelle part;intracellular part;chromosomal part;nuclear part;intracellular orga…	negative regulation of transcription from RNA polymerase II promoter;in utero embryonic development;nucleobase, nucleoside, nucleotide and nucleic acid metabolic process;DNA metabolic process;DNA replication;transcription;regulation of transcription, DNA-dependent;regulation of transcription from RNA polymerase II promoter;nitrogen compound metabolic process;protein localization;metabolic process…	nucleic acid binding;DNA binding;chromatin binding;transcription factor activity;transcription cofactor activity;transcription corepressor activity;binding;protein binding;transcription factor binding;transcription repressor activity;transcription regulator activity	Huntington's disease	1	122.199	159.85	1	#N/A
VNTAPESPSKQLP	_EQSESVNTAPEpSPSK_	1.09925	1.1228	0.83526				0.394195	0.979996	0.789869	S	116	BRAP2;BRCA1-associated protein;Impedes mitogenic signal propagation;BRAP2;BRCA1-associated protein;Impedes mitogenic signal propagation	Brap;Brap	Q99MP8-1;Q99MP8;Q99MP8-2	CDK1;CDK2;CK1;ERK/MAPK;Proline-directed;WW GroupIV	ubiquitin ligase complex;cytoplasm;macromolecular complex;protein complex;intracellular part;cell part	MAPKKK cascade;cell communication;signal transduction;intracellular signaling cascade;protein kinase cascade;small GTPase mediated signal transduction;Ras protein signal transduction;regulation of signal transduction;negative regulation of signal transduction;cellular process;regulation of cell communication;negative regulation of cell communication;negative regulation of biological process;negat…	catalytic activity;ubiquitin-protein ligase activity;signal sequence binding;binding;protein binding;nuclear localization sequence binding;zinc ion binding;ligase activity;ligase activity, forming carbon-nitrogen bonds;acid-amino acid ligase activity;small conjugating protein ligase activity;peptide binding;identical protein binding;ion binding;cation binding;metal ion binding;transition metal io…		0.926984	11.0368	202.05	1	124
VCNLQISPKSEDI	_ASVCNLQIpSPK_	0.921894	1.0795	1.0708				0.966796	0.820722	0.91687	S	261	Cpk-m;p170;Phosphatidylinositol-4-phosphate 3-kinase C2 domain-containing subunit alpha;Phosphoinositide 3-kinase-C2-alpha;Putative uncharacterized protein;Cpk-m;p170;Phosphatidylinositol-4-phosphate 3-kinase C2 domain-containing subunit alpha;Phosphoinositide 3-kinase-C2-alpha;Putative uncharacterized protein	Cpk;Pik3c2a;Cpk;Pik3c2a	Q61194-1;Q61194;Q3UQN0;Q3US21;Q61194-2;Q3UWW7	CDK1;NEK6;Proline-directed	nucleus;cytoplasm;Golgi apparatus;plasma membrane;phosphoinositide 3-kinase complex;membrane;cytoplasmic membrane-bounded vesicle;coated vesicle;clathrin-coated vesicle;cytoplasmic vesicle;vesicle;membrane-bounded vesicle;macromolecular complex;organelle;membrane-bounded organelle;intracellular organelle;intracellular membrane-bounded organelle;protein complex;intracellular part;cytoplasmic part;…	lipid metabolic process;phospholipid metabolic process;glycerophospholipid metabolic process;phosphorus metabolic process;phosphate metabolic process;cell communication;signal transduction;intracellular signaling cascade;metabolic process;cellular process;phosphorylation;organophosphate metabolic process;second-messenger-mediated signaling;lipid modification;phosphoinositide metabolic process;cel…	nucleotide binding;lipid kinase activity;nucleoside binding;purine nucleoside binding;catalytic activity;inositol or phosphatidylinositol kinase activity;binding;protein binding;ATP binding;phospholipid binding;lipid binding;kinase activity;1-phosphatidylinositol-3-kinase activity;phosphatidylinositol phosphate kinase activity;transferase activity;transferase activity, transferring phosphorus-con…	Inositol phosphate metabolism;Phosphatidylinositol signaling system	1	99.6056	130.66	1	#N/A
LRGLSLSPRISSP	_GLSLpSPR_	0.406101	0.61906	0.56907				0.437128	0.395648	0.385266	S	408	GRB10-interacting GYF protein 1;PERQ amino acid-rich with GYF domain-containing protein 1	Gigyf1;Kiaa4110;Perq1	Q99MR1	CDK1;GSK3;NEK6;Proline-directed		cell communication;signal transduction;cell surface receptor linked signal transduction;enzyme linked receptor protein signaling pathway;transmembrane receptor protein tyrosine kinase signaling pathway;cellular process;insulin-like growth factor receptor signaling pathway;regulation of biological process;regulation of cellular process;biological regulation	binding;protein binding		0.99994	42.2412	78.101	1	#N/A
EIQRSQSWDDRGE	_SQpSWDDRGER_	NaN	NaN	0.87998				1	1	0.744832	S	157	GRB10-interacting GYF protein 1;PERQ amino acid-rich with GYF domain-containing protein 1	Gigyf1;Kiaa4110;Perq1	Q99MR1	CAMK2;CHK1;CK2;PKD		cell communication;signal transduction;cell surface receptor linked signal transduction;enzyme linked receptor protein signaling pathway;transmembrane receptor protein tyrosine kinase signaling pathway;cellular process;insulin-like growth factor receptor signaling pathway;regulation of biological process;regulation of cellular process;biological regulation	binding;protein binding		0.994504	22.5758	100.2	1	#N/A
PPRAHGSFSHVRD	_AHGpSFSHVR_	1.69691	0.60574	1.1358				0.0953283	0.170918	0.844151	S	1462	EH domain-binding protein 1-like protein 1;Tangerin;EH domain-binding protein 1-like protein 1;Tangerin;EH domain-binding protein 1-like protein 1;Tangerin;EH domain-binding protein 1-like protein 1;Tangerin;EH domain-binding protein 1-like protein 1;Tangerin	Ehbp1l1;Ehbp1l1;Ehbp1l1;Ehbp1l1;Ehbp1l1	Q99MS7-1;Q99MS7;Q99MS7-2;Q99MS7-3;Q99MS7-5;Q99MS7-4						0.892278	9.18196	108.94	1	125
TPEPPPSPPETRS	_GQGSEPAAITGGQVGPETPEPPPpSPPETR_	NaN	NaN	0.89103				1	1	0.758804	S	284	EH domain-binding protein 1-like protein 1;Tangerin;EH domain-binding protein 1-like protein 1;Tangerin;EH domain-binding protein 1-like protein 1;Tangerin	Ehbp1l1;Ehbp1l1;Ehbp1l1	Q99MS7-1;Q99MS7;Q99MS7-2;Q99MS7-3	CK2;ERK/MAPK;Proline-directed;WW GroupIV					0.859132	7.85253	154.71	1	126
KIERSASEPSLHR;KINRSASEPSLHR	_SApSEPSLHR_	1.33679	2.2451	1.9085				0.493553	0.133925	0.248368	S	641	Proto-oncogene c-RAF;RAF proto-oncogene serine/threonine-protein kinase;Raf-1;Proto-oncogene c-RAF;RAF proto-oncogene serine/threonine-protein kinase;Raf-1;CRAF protein;Protein kinase raf 1;Putative uncharacterized protein;V-raf murine sarcoma 3611 viral oncogene homolog;Proto-oncogene A-Raf;Serine/threonine-protein kinase A-Raf	Craf;Raf1;Craf;Raf1;cRAF;Araf;RP23-132C19.1-009;Araf;A-raf;Araf1	Q99N57-2;Q99N57;Q99N57-1;Q8VI85;Q99N73;Q9CU36;B1AUP0;P04627	14-3-3 binding;CAMK2;CHK1;PKD	cytosol;plasma membrane;membrane;intracellular part;cytoplasmic part;cell part;mitochondrion;organelle;membrane-bounded organelle;intracellular organelle;intracellular membrane-bounded organelle;cell fraction;insoluble fraction	protein modification process;protein amino acid phosphorylation;phosphorus metabolic process;phosphate metabolic process;apoptosis;organelle organization;cytoskeleton organization;cell communication;signal transduction;cell surface receptor linked signal transduction;enzyme linked receptor protein signaling pathway;transmembrane receptor protein tyrosine kinase signaling pathway;intracellular sig…	nucleotide binding;nucleoside binding;purine nucleoside binding;catalytic activity;protein kinase activity;protein serine-threonine kinase activity;signal transducer activity;receptor signaling protein activity;binding;protein binding;ATP binding;kinase activity;transferase activity;transferase activity, transferring phosphorus-containing groups;phosphotransferase activity, alcohol group as accep…	MAPK signaling pathway;ErbB signaling pathway;Chemokine signaling pathway;Vascular smooth muscle contraction;VEGF signaling pathway;Focal adhesion;Gap junction;Natural killer cell mediated cytotoxicity;T cell receptor signaling pathway;B cell receptor signaling pathway;Fc epsilon RI signaling pathway;Long-term potentiation;Long-term depression;Regulation of actin cytoskeleton;Insulin signaling pa…	0.999995	54.399	114.03	1	127
QRQRSTSTPNVHM	_STpSTPNVHMVSTTLHVDSR_	NaN	NaN	1.2097				1	1	0.767828	S	259	Proto-oncogene c-RAF;RAF proto-oncogene serine/threonine-protein kinase;Raf-1;Proto-oncogene c-RAF;RAF proto-oncogene serine/threonine-protein kinase;Raf-1;CRAF protein;Protein kinase raf 1;Putative uncharacterized protein	Craf;Raf1;Craf;Raf1;cRAF	Q99N57-2;Q99N57;Q99N57-1;Q8VI85;Q99N73;Q9CU36	14-3-3 binding;CAMK2;PKA/AKT	cytosol;plasma membrane;membrane;intracellular part;cytoplasmic part;cell part	protein modification process;protein amino acid phosphorylation;phosphorus metabolic process;phosphate metabolic process;apoptosis;organelle organization;cytoskeleton organization;cell communication;signal transduction;cell surface receptor linked signal transduction;enzyme linked receptor protein signaling pathway;transmembrane receptor protein tyrosine kinase signaling pathway;intracellular sig…	nucleotide binding;nucleoside binding;purine nucleoside binding;catalytic activity;protein kinase activity;protein serine-threonine kinase activity;signal transducer activity;receptor signaling protein activity;binding;protein binding;ATP binding;kinase activity;transferase activity;transferase activity, transferring phosphorus-containing groups;phosphotransferase activity, alcohol group as accep…	MAPK signaling pathway;ErbB signaling pathway;Chemokine signaling pathway;Vascular smooth muscle contraction;VEGF signaling pathway;Focal adhesion;Gap junction;Natural killer cell mediated cytotoxicity;T cell receptor signaling pathway;B cell receptor signaling pathway;Fc epsilon RI signaling pathway;Long-term potentiation;Long-term depression;Regulation of actin cytoskeleton;Insulin signaling pa…	0.785104	5.79147	74.537	1	128
PTKLHLSPPLGRQ	_LHLpSPPLGR_	NaN	NaN	4.1786				1	1	0.21296	S	1385	Microtubule-associated serine/threonine-protein kinase 2;Microtubule associated serine/threonine kinase 2;Microtubule associated serine/threonine kinase 2;Microtubule associated serine/threonine kinase 2, isoform CRA_b;Putative uncharacterized protein	Mast2;Mast205;RP23-276M23.5-002;Mast2;mCG_126375;RP23-276M23.5-001	Q60592;B1AST7;B1AST8;Q9DBV8	NEK6;Proline-directed	cytoplasm;cytoskeleton;microtubule cytoskeleton;membrane;cell junction;organelle;non-membrane-bounded organelle;intracellular organelle;intracellular non-membrane-bounded organelle;intracellular part;membrane part;plasma membrane part;cell part	regulation of cytokine production;protein modification process;protein amino acid phosphorylation;phosphorus metabolic process;phosphate metabolic process;metabolic process;regulation of biosynthetic process;cellular process;regulation of macromolecule biosynthetic process;phosphorylation;regulation of metabolic process;protein metabolic process;cell differentiation;regulation of cellular metabol…	nucleotide binding;magnesium ion binding;nucleoside binding;purine nucleoside binding;catalytic activity;protein kinase activity;protein serine-threonine kinase activity;binding;protein binding;ATP binding;microtubule binding;cytoskeletal protein binding;tubulin binding;kinase activity;transferase activity;transferase activity, transferring phosphorus-containing groups;phosphotransferase activity…		1	52.5932	52.593	1	#N/A
RMLQALSPKQSPV	_MLQALpSPK_	1.13035	1.2153	1.2155				0.880751	0.352937	0.631745	S	315	CCT-beta;Choline-phosphate cytidylyltransferase B;CTP:phosphocholine cytidylyltransferase B;Phosphorylcholine transferase B;Phosphate cytidylyltransferase 1, choline, beta isoform;CCT-beta;Choline-phosphate cytidylyltransferase B;CTP:phosphocholine cytidylyltransferase B;Phosphorylcholine transferase B;Phosphate cytidylyltransferase 1, choline, beta isoform	Pcyt1b;mCG_5463;RP23-369L6.1-001;Pcyt1b;RP23-369L6.1-003	Q811Q9-1;Q811Q9;A2A450;Q811Q9-2;A2A451	CDK1;GSK3;Proline-directed	endoplasmic reticulum;organelle;membrane-bounded organelle;intracellular organelle;intracellular membrane-bounded organelle;intracellular part;cytoplasmic part;cell part	ovarian follicle development;lipid metabolic process;phospholipid metabolic process;gamete generation;spermatogenesis;metabolic process;lipid biosynthetic process;phospholipid biosynthetic process;biosynthetic process;cellular process;organophosphate metabolic process;reproductive process;ovulation cycle process;cellular metabolic process;primary metabolic process;cellular biosynthetic process;ce…	catalytic activity;choline-phosphate cytidylyltransferase activity;transferase activity;transferase activity, transferring phosphorus-containing groups;nucleotidyltransferase activity;cytidylyltransferase activity	Aminophosphonate metabolism;Glycerophospholipid metabolism	1	114.226	116.41	1	#N/A
NLLEDDSDEEEDF	_NLLEDDpSDEEEDFFLR_	NaN	NaN	1.1701				1	1	0.679645	S	30	Vesicle-associated membrane protein 4;Putative uncharacterized protein;Vesicle-associated membrane protein 4;Vesicle-associated membrane protein 4, isoform CRA_c	Vamp4;mCG_22688;Vamp4	O70480;Q8BSN6	CK2	Golgi apparatus;membrane;integral to membrane;intrinsic to membrane;organelle;membrane-bounded organelle;intracellular organelle;intracellular membrane-bounded organelle;intracellular part;membrane part;cytoplasmic part;cell part	transport;cellular process;vesicle-mediated transport;establishment of localization		SNARE interactions in vesicular transport	1	141.279	141.28	1	130
GLPQDGSDEEDEE	_LGPGLPQDGpSDEEDEEWPTLEK_	0.526149	0.75141	0.96482				0.255982	0.707629	0.938745	S	97	Bystin;Putative uncharacterized protein	Bysl	O54825;Q543N4	CK2	nucleus;nucleolus;cytoplasm;organelle;membrane-bounded organelle;non-membrane-bounded organelle;intracellular organelle;intracellular membrane-bounded organelle;intracellular non-membrane-bounded organelle;organelle part;intracellular part;nuclear part;intracellular organelle part;cell part	cellular process;ribonucleoprotein complex biogenesis;ribosome biogenesis;cellular component biogenesis			0.99559	23.5366	144.74	1	131
GSLSPRSPVSNLQ	_pSPVSNLQLR_	NaN	NaN	1.0033				1	1	0.998008	S	691	Protein AF-10;MKIAA4140 protein;MCG141206, isoform CRA_a;Myeloid/lymphoid or mixed lineage-leukemia translocation to 10 homolog (Drosophila);Myeloid/lymphoid or mixed-lineage leukemia (Trithorax homolog, Drosophila); translocated to, 10;Myeloid/lymphoid or mixed lineage-leukemia translocation to 10 homolog (Drosophila);Putative uncharacterized protein;Myeloid/lymphoid or mixed lineage-leukemia tr…	Af10;Mllt10;mKIAA4140;Mllt10;mCG_141206;RP23-349H7.1-001;Mllt10;RP23-349H7.1-002;Mllt10;RP23-349H7.1-003	O54826;Q5DTL6;Q6NS43;A2AS70;Q8C7B0;A2AS72	CK1;ERK/MAPK;Proline-directed;WW GroupIV	nucleus;organelle;membrane-bounded organelle;intracellular organelle;intracellular membrane-bounded organelle;intracellular part;cell part		binding;protein binding;zinc ion binding;ion binding;cation binding;metal ion binding;transition metal ion binding		0.999968	44.8909	72.994	1	892
AKKTKKSLESINS	_pSLESINSR_	NaN	NaN	1.396				1	1	0.505199	S	10	60S ribosomal protein L30;Rpl30 protein;MCG20799;MCG22431;MCG4898, isoform CRA_a;Putative uncharacterized protein;Ribosomal protein L30	Rpl30;mCG_20799;mCG_22431;mCG_4898	P62889;Q497D7;Q58DZ3;Q5PR15	AURORA;AURORA-1	intracellular;ribosome;ribonucleoprotein complex;macromolecular complex;organelle;non-membrane-bounded organelle;intracellular organelle;intracellular non-membrane-bounded organelle;intracellular part;cytoplasmic part;cell part	translation;metabolic process;biosynthetic process;macromolecule biosynthetic process;cellular process;protein metabolic process;cellular macromolecule biosynthetic process;cellular biopolymer metabolic process;cellular biopolymer biosynthetic process;macromolecule metabolic process;biopolymer metabolic process;biopolymer biosynthetic process;cellular metabolic process;primary metabolic process;c…	structural constituent of ribosome;structural molecule activity	Ribosome	0.992093	20.988	76.562	1	447
_____MSQGDSNP	_(ac)pSQGDSNPAAIPHAAEDIQGDDR_	0.900214	1.0795	0.52461				1	0.820722	0.309036	S	2	PAF acetylhydrolase 30 kDa subunit;PAF-AH subunit beta;Platelet-activating factor acetylhydrolase IB subunit beta;Putative uncharacterized protein	Pafah1b2;Pafahb	Q61206;Q8BTA2	CK2;GSK3	cytoplasm;intracellular part;cell part	lipid metabolic process;cell motion;gamete generation;spermatogenesis;metabolic process;catabolic process;cellular process;lipid catabolic process;reproductive process;primary metabolic process;male gamete generation	catalytic activity;1-alkyl-2-acetylglycerophosphocholine esterase activity;carboxylesterase activity;binding;protein binding;hydrolase activity;hydrolase activity, acting on ester bonds	Ether lipid metabolism	0.998992	29.9606	191.83	1	132
KGVDFESDEDDDD	_GVDFEpSDEDDDDDPFMSSSCPR_	0.412109	0.56193	0.77864				0.189889	0.297107	0.772462	S	686	Double-strand break repair protein MRE11A;Meiotic recombination 11 homolog 1;Meiotic recombination 11 homolog A;Putative uncharacterized protein;Meiotic recombination 11 homolog A (S. cerevisiae);Meiotic recombination 11 homolog A (S. cerevisiae), isoform CRA_c;Double-strand break repair protein MRE11A;Meiotic recombination 11 homolog 1;Meiotic recombination 11 homolog A;Meiotic recombination 11 …	Mre11;Mre11a;mCG_22656;RP23-149D5.3-001;Mre11;Mre11a;mCG_22656;RP23-149D5.3-002	Q61216-1;Q61216;Q3UJN6;Q3URU4;Q8BRV3;Q61216-2;B2KF78;Q3TU24	CK2	nuclear chromosome;chromatin;nuclear chromatin;condensed chromosome;condensed nuclear chromosome;nucleus;chromosome;organelle;membrane-bounded organelle;non-membrane-bounded organelle;intracellular organelle;intracellular membrane-bounded organelle;intracellular non-membrane-bounded organelle;organelle part;intracellular part;chromosomal part;nuclear part;intracellular organelle part;nuclear chro…	nucleobase, nucleoside, nucleotide and nucleic acid metabolic process;DNA metabolic process;DNA repair;double-strand break repair;nitrogen compound metabolic process;response to stress;response to DNA damage stimulus;meiosis;metabolic process;cellular process;cell cycle process;cell cycle phase;cellular response to stress;cellular biopolymer metabolic process;cellular response to DNA damage stimu…	catalytic activity;nuclease activity;endonuclease activity;exonuclease activity;binding;hydrolase activity;hydrolase activity, acting on ester bonds;manganese ion binding;ion binding;cation binding;metal ion binding;transition metal ion binding	Homologous recombination;Non-homologous end-joining	1	122.929	178.12	1	133
_____MSPTDPLD	_MpSPTDPLDDEDTFK_	1.08241	0.94777	1.0364				0.767146	0.99959	0.916855	S	2	Double-strand break repair protein MRE11A;Meiotic recombination 11 homolog 1;Meiotic recombination 11 homolog A;Putative uncharacterized protein;Meiotic recombination 11 homolog A (S. cerevisiae);Meiotic recombination 11 homolog A (S. cerevisiae), isoform CRA_c;Double-strand break repair protein MRE11A;Meiotic recombination 11 homolog 1;Meiotic recombination 11 homolog A;Meiotic recombination 11 …	Mre11;Mre11a;mCG_22656;RP23-149D5.3-001;Mre11;Mre11a;mCG_22656;RP23-149D5.3-002;Mre11a;RP23-149D5.3-003	Q61216-1;Q61216;Q3UJN6;Q3URU4;Q8BRV3;Q61216-2;B2KF78;Q3TU24;B2KF76	CK2;Proline-directed	nuclear chromosome;chromatin;nuclear chromatin;condensed chromosome;condensed nuclear chromosome;nucleus;chromosome;organelle;membrane-bounded organelle;non-membrane-bounded organelle;intracellular organelle;intracellular membrane-bounded organelle;intracellular non-membrane-bounded organelle;organelle part;intracellular part;chromosomal part;nuclear part;intracellular organelle part;nuclear chro…	nucleobase, nucleoside, nucleotide and nucleic acid metabolic process;DNA metabolic process;DNA repair;double-strand break repair;nitrogen compound metabolic process;response to stress;response to DNA damage stimulus;meiosis;metabolic process;cellular process;cell cycle process;cell cycle phase;cellular response to stress;cellular biopolymer metabolic process;cellular response to DNA damage stimu…	catalytic activity;nuclease activity;endonuclease activity;exonuclease activity;binding;hydrolase activity;hydrolase activity, acting on ester bonds;manganese ion binding;ion binding;cation binding;metal ion binding;transition metal ion binding	Homologous recombination;Non-homologous end-joining	0.99093	20.3848	137.96	1	#N/A
RGLGPPSPPAPPR	_GLGPPpSPPAPPR_	0.949479	1.434	0.73403				0.796994	0.158148	0.690677	S	75	Sntb2 protein;59 kDa dystrophin-associated protein A1 basic component 2;Beta-2-syntrophin;Syntrophin-3;Syntrophin-like;Putative uncharacterized protein;Syntrophin, basic 2	Sntb2;Snt2b2;Sntb2	B7ZNU9;Q61235;Q3V2N5;Q542S9	ERK/MAPK;Proline-directed;WW GroupIV	synapse;cytoplasm;cytoskeleton;microtubule;vesicle membrane;membrane;cell junction;transport vesicle membrane;cytoplasmic vesicle membrane;organelle membrane;cytoplasmic vesicle;vesicle;organelle;non-membrane-bounded organelle;intracellular organelle;intracellular non-membrane-bounded organelle;organelle part;intracellular part;membrane part;cytoskeletal part;cytoplasmic vesicle part;cytoplasmic …		binding;protein binding;actin binding;calmodulin binding;cytoskeletal protein binding		1	81.0761	113.35	1	136
FAIQDISVEETSA	_FAIQDIpSVEETSAK_	7.79905	9.1806	8.3447	+	+		5.78617e-06	0.0179674	0.0646144	S	140	Alpha-actinin-4;F-actin cross-linking protein;Non-muscle alpha-actinin 4;Putative uncharacterized protein;Actinin alpha 4;Alpha-actinin;Alpha-actinin;Alpha-actinin cytoskeletal isoform;Alpha-actinin-1;F-actin cross-linking protein;Non-muscle alpha-actinin-1;Alpha actinin 1a;Actn1 protein;Actinin alpha 2;Putative uncharacterized protein;Alpha-actinin skeletal muscle isoform 2;Alpha-actinin-2;F-act…	Actn4;mCG_2999;FR-17;Actn4;FR-17;Actn1;Actn1a;Actn2;Actn2;Actn3	P57780;Q1A602;Q3UDJ7;Q3ULT2;Q61064;Q8BP35;Q61063;Q7TPR4;A1BN54;Q99LJ3;Q5FW75;Q8K3Q4;Q9CTH3;Q9JI91;O88990;Q3UYE4	CK2;PLK;PLK1	stress fiber;nucleus;nucleolus;cytoplasm;cytoskeleton;ribonucleoprotein complex;cortical cytoskeleton;pseudopodium;actin filament bundle;macromolecular complex;actomyosin;cell projection;organelle;membrane-bounded organelle;non-membrane-bounded organelle;intracellular organelle;intracellular membrane-bounded organelle;intracellular non-membrane-bounded organelle;protein complex;organelle part;int…	response to hypoxia;transport;response to stress;organelle organization;cytoskeleton organization;actin filament organization;cellular process;anatomical structure formation;regulation of cell death;protein transport;cellular component organization;cellular component assembly;actin filament-based process;actin cytoskeleton organization;regulation of endocytosis;regulation of localization;response…	nucleoside binding;actin binding;binding;calcium ion binding;protein binding;cytoskeletal protein binding;protein complex binding;identical protein binding;protein homodimerization activity;ion binding;cation binding;metal ion binding;protein dimerization activity;protein N-terminus binding;actin filament binding;transcription cofactor activity;transcription coactivator activity;signal transducer…	Focal adhesion;Adherens junction;Tight junction;Leukocyte transendothelial migration;Regulation of actin cytoskeleton;Systemic lupus erythematosus	0.983429	18.2688	167.48	1	137
TCQRANSLGDLYA	_ANpSLGDLYAQK_	NaN	NaN	2.8388				1	1	0.261527	S	231	T-lymphoma invasion and metastasis-inducing protein 1;Putative uncharacterized protein;Tiam1 protein	Tiam1;Tiam-1;Tiam1	Q60610;Q3UHH6;Q6P1D6	CAMK2;CK2	intracellular;plasma membrane;membrane;cell part	cell communication;signal transduction;cell surface receptor linked signal transduction;enzyme linked receptor protein signaling pathway;transmembrane receptor protein tyrosine kinase signaling pathway;intracellular signaling cascade;small GTPase mediated signal transduction;regulation of signal transduction;cellular process;regulation of cell communication;positive regulation of cell development…	signal transducer activity;receptor signaling protein activity;small GTPase regulator activity;guanyl-nucleotide exchange factor activity;Ras guanyl-nucleotide exchange factor activity;Rho guanyl-nucleotide exchange factor activity;receptor binding;binding;protein binding;phospholipid binding;lipid binding;enzyme regulator activity;GTPase regulator activity;ephrin receptor binding;molecular trans…	Chemokine signaling pathway;Regulation of actin cytoskeleton	1	72.5892	104.54	1	138
GREFTGSPPPSAT	_EFTGpSPPPSATK_	0.85482	0.98709	0.7046				0.930823	0.877366	0.605887	S	600	Putative uncharacterized protein;Putative uncharacterized protein;MKIAA0210 protein;TBC1 domain family member 5;Tbc1d5 protein	Tbc1d5;Tbc1d5;mKIAA0210;Tbc1d5;Tbc1d5	Q3U325;Q3UN43;Q571D8;Q9DAW8;Q80XQ2;Q4KMV6	GSK3;Proline-directed	intracellular;cell part	regulation of Rab GTPase activity;regulation of Ras GTPase activity;regulation of GTPase activity;regulation of catalytic activity;regulation of hydrolase activity;biological regulation;regulation of molecular function	small GTPase regulator activity;GTPase activator activity;Rab GTPase activator activity;Ras GTPase activator activity;enzyme activator activity;enzyme regulator activity;GTPase regulator activity;nucleoside-triphosphatase regulator activity		0.943759	13.946	111.18	1	#N/A
TPSLPGSDSEEEE	_ALEAASLSQQTPSLPGpSDpSEEEEEVGRK_	NaN	NaN	0.61108				1	1	0.468582	S	62	Cerebral protein 1 homolog;Ribosomal RNA-processing protein 8;Putative uncharacterized protein	Rrp8;Rrp8	Q9DB85;Q3U4B0	CK1;CK2;NEK6	chromatin;heterochromatin;nucleus;chromatin silencing complex;nucleolus;chromatin remodeling complex;macromolecular complex;rDNA heterochromatin;organelle;membrane-bounded organelle;non-membrane-bounded organelle;intracellular organelle;intracellular membrane-bounded organelle;intracellular non-membrane-bounded organelle;protein complex;organelle part;intracellular part;chromosomal part;nuclear p…	chromatin silencing at rDNA;nucleobase, nucleoside, nucleotide and nucleic acid metabolic process;chromatin organization;chromatin silencing;transcription;regulation of transcription, DNA-dependent;rRNA processing;RNA processing;nitrogen compound metabolic process;organelle organization;metabolic process;biosynthetic process;macromolecule biosynthetic process;regulation of biosynthetic process;ne…	catalytic activity;binding;protein binding;methyltransferase activity;transferase activity;transferase activity, transferring one-carbon groups;methylated histone residue binding;histone binding		0.987225	19.0832	179.42	2	#N/A
SLPGSDSEEEEEV	_ALEAASLSQQTPSLPGpSDpSEEEEEVGRK_	NaN	NaN	0.61108				1	1	0.468582	S	64	Cerebral protein 1 homolog;Ribosomal RNA-processing protein 8;Putative uncharacterized protein	Rrp8;Rrp8	Q9DB85;Q3U4B0	CK2	chromatin;heterochromatin;nucleus;chromatin silencing complex;nucleolus;chromatin remodeling complex;macromolecular complex;rDNA heterochromatin;organelle;membrane-bounded organelle;non-membrane-bounded organelle;intracellular organelle;intracellular membrane-bounded organelle;intracellular non-membrane-bounded organelle;protein complex;organelle part;intracellular part;chromosomal part;nuclear p…	chromatin silencing at rDNA;nucleobase, nucleoside, nucleotide and nucleic acid metabolic process;chromatin organization;chromatin silencing;transcription;regulation of transcription, DNA-dependent;rRNA processing;RNA processing;nitrogen compound metabolic process;organelle organization;metabolic process;biosynthetic process;macromolecule biosynthetic process;regulation of biosynthetic process;ne…	catalytic activity;binding;protein binding;methyltransferase activity;transferase activity;transferase activity, transferring one-carbon groups;methylated histone residue binding;histone binding		0.987225	19.0832	179.42	2	#N/A
KQAPSISDSEGKE	_QAPSIpSDSEGKEIR_	3.45288	12.267	0.84642	+	+		0.0150374	8.62218e-06	0.892404	S	105	Cerebral protein 1 homolog;Ribosomal RNA-processing protein 8;Putative uncharacterized protein	Rrp8;Rrp8	Q9DB85;Q3U4B0	CK2	chromatin;heterochromatin;nucleus;chromatin silencing complex;nucleolus;chromatin remodeling complex;macromolecular complex;rDNA heterochromatin;organelle;membrane-bounded organelle;non-membrane-bounded organelle;intracellular organelle;intracellular membrane-bounded organelle;intracellular non-membrane-bounded organelle;protein complex;organelle part;intracellular part;chromosomal part;nuclear p…	chromatin silencing at rDNA;nucleobase, nucleoside, nucleotide and nucleic acid metabolic process;chromatin organization;chromatin silencing;transcription;regulation of transcription, DNA-dependent;rRNA processing;RNA processing;nitrogen compound metabolic process;organelle organization;metabolic process;biosynthetic process;macromolecule biosynthetic process;regulation of biosynthetic process;ne…	catalytic activity;binding;protein binding;methyltransferase activity;transferase activity;transferase activity, transferring one-carbon groups;methylated histone residue binding;histone binding		0.896841	9.44763	64.64	1	#N/A
EHEEMASQDSEEE	_YGLLTNTEEHEEMApSQDpSEEETVFETR_	NaN	NaN	0.91732				1	1	0.891369	S	93	Uncharacterized membrane protein C19orf24 homolog		Q3THR0;Q9DAZ5		membrane;integral to membrane;intrinsic to membrane;membrane part;cell part				0.996462	24.8084	152.61	2	#N/A
EMASQDSEEETVF	_YGLLTNTEEHEEMApSQDpSEEETVFETR_	NaN	NaN	0.91732				1	1	0.891369	S	96	Uncharacterized membrane protein C19orf24 homolog		Q3THR0;Q9DAZ5	CK1;CK2	membrane;integral to membrane;intrinsic to membrane;membrane part;cell part				0.997836	27.275	152.61	2	#N/A
MFVRATSPESTSR	_ATpSPESTSR_	0.446269	0.75542	0.24441			+	0.520925	0.37439	0.0259306	S	518	Formin-binding protein 30;Formin-binding protein 4;Putative uncharacterized protein;Formin-binding protein 30;Formin-binding protein 4;Formin-binding protein 30;Formin-binding protein 4	Fbp30;Fnbp4;Kiaa1014;Fbp30;Fnbp4;Kiaa1014;Fbp30;Fnbp4;Kiaa1014	Q6ZQ03-1;Q6ZQ03;Q9CSQ9;Q6ZQ03-3;Q6ZQ03-2	CAMK2;Proline-directed			binding;protein binding		0.997685	29.911	66.655	1	#N/A
EKIDEISDKETEV	_IDEIpSDKETEVEESSEK_	NaN	NaN	1.4096				1	1	0.764983	S	553	Formin-binding protein 30;Formin-binding protein 4;Putative uncharacterized protein;Formin-binding protein 30;Formin-binding protein 4;Formin-binding protein 30;Formin-binding protein 4	Fbp30;Fnbp4;Kiaa1014;Fbp30;Fnbp4;Kiaa1014;Fbp30;Fnbp4;Kiaa1014	Q6ZQ03-1;Q6ZQ03;Q9CSQ9;Q6ZQ03-3;Q6ZQ03-2	CK2			binding;protein binding		0.999677	34.9036	120.25	1	139
RPILQLSPPGPRS	_RPILQLpSPPGPR_	NaN	NaN	0.86613				1	1	0.831125	S	65	Formin-binding protein 30;Formin-binding protein 4;Putative uncharacterized protein;Formin-binding protein 30;Formin-binding protein 4;Formin-binding protein 30;Formin-binding protein 4	Fbp30;Fnbp4;Kiaa1014;Fbp30;Fnbp4;Kiaa1014;Fbp30;Fnbp4;Kiaa1014	Q6ZQ03-1;Q6ZQ03;Q9CSQ9;Q6ZQ03-3;Q6ZQ03-2	NEK6;Proline-directed			binding;protein binding		1	51.4373	78.547	1	140
PKRFCPSPSTSSE	_FCPpSPSTSSEGTR_	0.748371	1.1165	0.86984				0.756608	0.775517	0.860734	S	11	Deoxycytidine kinase;Putative uncharacterized protein	Dck;mCG_140146	P43346;Q545E8;Q80US6	GSK3;Proline-directed	nucleus;cytosol;organelle;membrane-bounded organelle;intracellular organelle;intracellular membrane-bounded organelle;intracellular part;cytoplasmic part;cell part	nucleobase, nucleoside, nucleotide and nucleic acid metabolic process;pyrimidine nucleoside metabolic process;nitrogen compound metabolic process;metabolic process;nucleoside metabolic process;deoxyribonucleoside metabolic process;cellular process;drug metabolic process;cellular metabolic process;primary metabolic process;deoxycytidine metabolic process;pyrimidine deoxyribonucleoside metabolic pr…	nucleotide binding;magnesium ion binding;nucleoside binding;purine nucleoside binding;pyrimidine nucleoside binding;catalytic activity;deoxycytidine kinase activity;binding;ATP binding;drug binding;kinase activity;transferase activity;transferase activity, transferring phosphorus-containing groups;phosphotransferase activity, alcohol group as acceptor;purine nucleotide binding;deoxynucleoside kin…	Purine metabolism;Pyrimidine metabolism	0.813156	7.61827	101.75	1	#N/A
_____MSGEDEQQ	_(ac)pSGEDEQQEQTIAEDLVVTK_	NaN	NaN	0.5951				1	1	0.432574	S	2	IRES-specific cellular trans-acting factor 45 kDa;Mpp1;Proliferation-associated protein 1;Proliferation-associated protein 2G4;Protein p38-2G4;Pa2g4 protein;Proliferation-associated 2G4;Putative uncharacterized protein	Ebp1;Pa2g4;Plfap;mCG_18690	P50580;Q05BN2;Q3TGU7;Q3UMW2	CK2	nucleus;nucleolus;cytoplasm;ribonucleoprotein complex;macromolecular complex;organelle;membrane-bounded organelle;non-membrane-bounded organelle;intracellular organelle;intracellular membrane-bounded organelle;intracellular non-membrane-bounded organelle;organelle part;intracellular part;nuclear part;intracellular organelle part;cell part	nucleobase, nucleoside, nucleotide and nucleic acid metabolic process;transcription;rRNA processing;RNA processing;regulation of translation;nitrogen compound metabolic process;metabolic process;biosynthetic process;macromolecule biosynthetic process;regulation of biosynthetic process;cellular process;regulation of gene expression;regulation of macromolecule biosynthetic process;posttranscription…	nucleic acid binding;RNA binding;binding		1	94.3201	137.77	1	141
NCEDPASPVAKKM	_NCEDPApSPVAK_	0.389576	0.50723	0.95835				0.402834	0.21238	0.94827	S	191	tRNA-specific adenosine deaminase 1;tRNA-specific adenosine-37 deaminase;tRNA-specific adenosine deaminase 1;tRNA-specific adenosine-37 deaminase;tRNA-specific adenosine deaminase 1;tRNA-specific adenosine-37 deaminase	Adat1;Adat1;Adat1	Q9JHI2-1;Q9JHI2;Q9JHI2-2;Q9JHI2-3	ERK/MAPK;Proline-directed;WW GroupIV		nucleobase, nucleoside, nucleotide and nucleic acid metabolic process;RNA processing;tRNA metabolic process;nitrogen compound metabolic process;tRNA processing;metabolic process;cellular process;RNA metabolic process;ncRNA processing;ncRNA metabolic process;cellular biopolymer metabolic process;macromolecule metabolic process;biopolymer metabolic process;cellular metabolic process;primary metabol…	nucleic acid binding;RNA binding;catalytic activity;adenosine deaminase activity;binding;tRNA-specific adenosine deaminase activity;hydrolase activity;hydrolase activity, acting on carbon-nitrogen (but not peptide) bonds;hydrolase activity, acting on carbon-nitrogen (but not peptide) bonds, in cyclic amidines;deaminase activity;ion binding;cation binding;metal ion binding		1	86.4962	128.56	1	#N/A
DRERLLSYLEKQA	_LLpSYLEK_	0.313348	2.3764	0.405				0.250751	0.403188	0.154572	S	71	Tropomodulin-3;Ubiquitous tropomodulin;Putative uncharacterized protein	Tmod3	Q9JHJ0;Q3TFA9;Q8C3Z3	CAMK2;CK2;PKA/AKT	cytoplasm;cytoskeleton;organelle;non-membrane-bounded organelle;intracellular organelle;intracellular non-membrane-bounded organelle;intracellular part;cell part		actin binding;binding;protein binding;tropomyosin binding;cytoskeletal protein binding		0.999861	38.5698	103.36	1	142
SVSGPNSPSETRR	_ASVSGPNpSPSETR_	NaN	1.784	NaN				1	0.609162	1	S	96	Midin;Midline-1;Tripartite motif-containing protein 18;Midline 1;Putative uncharacterized protein;Midin;Midline-1;Tripartite motif-containing protein 18;Midin;Midline-1;Tripartite motif-containing protein 18;Midline 1	Fxy;Mid1;Trim18;WI1-2389C6.1-001;Fxy;Mid1;Trim18;Fxy;Mid1;Trim18;WI1-2389C6.1-003	O70583-2;O70583;B1AV00;Q3UXC7;O70583-1;O70583-3;B1AV01	CK1;CK2;ERK/MAPK;Proline-directed;WW GroupIV	intracellular;cytoplasm;cytoskeleton;microtubule;microtubule cytoskeleton;organelle;non-membrane-bounded organelle;intracellular organelle;intracellular non-membrane-bounded organelle;organelle part;intracellular part;cytoskeletal part;intracellular organelle part;cell part	negative regulation of microtubule depolymerization;negative regulation of metabolic process;negative regulation of macromolecule metabolic process;negative regulation of organelle organization;regulation of metabolic process;regulation of microtubule polymerization or depolymerization;negative regulation of microtubule polymerization or depolymerization;regulation of microtubule depolymerization…	catalytic activity;binding;protein binding;zinc ion binding;ligase activity;ion binding;cation binding;metal ion binding;transition metal ion binding	Ubiquitin mediated proteolysis	0.979895	17.293	113.62	1	143
EGAPRASPGPGGL	_ApSPGPGGLSGGESLLVK_	1.09495	1.0557	1.0669				0.731934	0.850968	0.881483	S	223	Striatin-4;Zinedin;Putative uncharacterized protein;Striatin-4;Zinedin	Strn4;Zin;Strn4;Zin	P58404-1;P58404;Q3U3S0;P58404-2	PKA;Proline-directed	cytoplasm;membrane;macromolecular complex;dendritic spine;protein complex;intracellular part;cell projection part;cell part		binding;protein binding;calmodulin binding;protein complex binding		1	78.8945	117.61	1	144
YGEKRVSISEGDD	_RVpSISEGDDKIEYR_	NaN	0.64723	NaN				1	0.220591	1	S	130	Nucleolar protein 1;rRNA 2'-O-methyltransferase fibrillarin;Putative uncharacterized protein	Fbl	P35550;Q3UJS2	AURORA;AURORA-1;AURORA-A;CK2;PKA	granular component;nucleus;nucleolus;Cajal body;nuclear body;ribonucleoprotein complex;macromolecular complex;organelle;membrane-bounded organelle;non-membrane-bounded organelle;intracellular organelle;intracellular membrane-bounded organelle;intracellular non-membrane-bounded organelle;organelle part;intracellular part;nuclear part;intracellular organelle part;nucleoplasm part;nucleolar part;cel…	nucleobase, nucleoside, nucleotide and nucleic acid metabolic process;rRNA processing;RNA processing;tRNA metabolic process;nitrogen compound metabolic process;tRNA processing;metabolic process;cellular process;RNA metabolic process;rRNA metabolic process;snoRNA metabolic process;ncRNA processing;ncRNA metabolic process;cellular biopolymer metabolic process;macromolecule metabolic process;biopoly…	nucleic acid binding;RNA binding;catalytic activity;binding;protein binding;methyltransferase activity;transferase activity;transferase activity, transferring one-carbon groups;snoRNA binding		0.97383	15.7068	62.064	1	#N/A
DEILNRSPRNRKP	_AEEDEILNRpSPR_	1.17395	1.0261	1.1305				0.807418	0.663157	0.724118	S	582	Calnexin;Putative uncharacterized protein;Calnexin, isoform CRA_a	Canx;mCG_125213;RP23-237P10.2-001	P35564;Q3TXE5;Q5SUC3	CDK1;NEK6;Proline-directed	cytoplasm;endoplasmic reticulum;endoplasmic reticulum membrane;rough endoplasmic reticulum;ribosome;membrane;integral to membrane;cytoplasmic membrane-bounded vesicle;axon;ribonucleoprotein complex;organelle membrane;intrinsic to membrane;cytoplasmic vesicle;vesicle;membrane-bounded vesicle;cell projection cytoplasm;dendrite cytoplasm;macromolecular complex;melanosome;cell projection;neuron proje…	protein folding;aging;metabolic process;cellular process;protein metabolic process;developmental process;cellular biopolymer metabolic process;macromolecule metabolic process;biopolymer metabolic process;cellular metabolic process;primary metabolic process;cellular macromolecule metabolic process;cellular protein metabolic process	binding;calcium ion binding;protein binding;sugar binding;carbohydrate binding;ion binding;cation binding;metal ion binding;unfolded protein binding	Antigen processing and presentation	1	43.7747	203.16	1	145
EDGVTGSQDEEDS	_SDAEEDGVTGpSQDEEDSKPK_	1.21022	1.4038	1.3953				0.749613	0.177249	0.471751	S	563	Calnexin;Putative uncharacterized protein;Calnexin, isoform CRA_a	Canx;mCG_125213;RP23-237P10.2-001	P35564;Q3TXE5;Q5SUC3	CK2	cytoplasm;endoplasmic reticulum;endoplasmic reticulum membrane;rough endoplasmic reticulum;ribosome;membrane;integral to membrane;cytoplasmic membrane-bounded vesicle;axon;ribonucleoprotein complex;organelle membrane;intrinsic to membrane;cytoplasmic vesicle;vesicle;membrane-bounded vesicle;cell projection cytoplasm;dendrite cytoplasm;macromolecular complex;melanosome;cell projection;neuron proje…	protein folding;aging;metabolic process;cellular process;protein metabolic process;developmental process;cellular biopolymer metabolic process;macromolecule metabolic process;biopolymer metabolic process;cellular metabolic process;primary metabolic process;cellular macromolecule metabolic process;cellular protein metabolic process	binding;calcium ion binding;protein binding;sugar binding;carbohydrate binding;ion binding;cation binding;metal ion binding;unfolded protein binding	Antigen processing and presentation	0.837504	9.3312	242.38	1	#N/A
VDGSPVSPSTNRT	_PASVDGSPVpSPSTNR_	NaN	0.54555	NaN				1	0.110218	1	S	343	Insulin receptor substrate 1;Insulin receptor substrate 1;Putative uncharacterized protein	Irs1;Irs-1;Irs1;mCG_20326	P35569;Q543V3	CK1;ERK/MAPK;Proline-directed;WW GroupIV	cell fraction;membrane fraction;insoluble fraction;nucleus;cytoplasm;microsome;cytosol;plasma membrane;insulin receptor complex;caveola;membrane;macromolecular complex;vesicular fraction;organelle;membrane-bounded organelle;intracellular organelle;intracellular membrane-bounded organelle;protein complex;receptor complex;intracellular part;membrane part;cytoplasmic part;plasma membrane part;cell p…	positive regulation of mesenchymal cell proliferation;peptide secretion;regulation of peptide secretion;negative regulation of peptide secretion;positive regulation of peptide secretion;generation of a signal involved in cell-cell signaling;regulation of carbohydrate metabolic process;protein complex assembly;transport;cell communication;signal transduction;cell surface receptor linked signal tra…	catalytic activity;protein kinase activity;protein tyrosine kinase activity;transmembrane receptor protein tyrosine kinase activity;signal transducer activity;receptor activity;transmembrane receptor activity;insulin-like growth factor receptor activity;receptor signaling protein activity;transmembrane receptor protein tyrosine kinase signaling protein activity;transmembrane receptor protein tyro…	Insulin signaling pathway;Adipocytokine signaling pathway;Type II diabetes mellitus	0.983667	20.8189	194.12	1	146
FTRVNLSPNHNQS	_VNLpSPNHNQSAK_	NaN	NaN	2.697				1	1	0.387534	S	1074	Insulin receptor substrate 1;Insulin receptor substrate 1;Putative uncharacterized protein	Irs1;Irs-1;Irs1;mCG_20326	P35569;Q543V3	Proline-directed	cell fraction;membrane fraction;insoluble fraction;nucleus;cytoplasm;microsome;cytosol;plasma membrane;insulin receptor complex;caveola;membrane;macromolecular complex;vesicular fraction;organelle;membrane-bounded organelle;intracellular organelle;intracellular membrane-bounded organelle;protein complex;receptor complex;intracellular part;membrane part;cytoplasmic part;plasma membrane part;cell p…	positive regulation of mesenchymal cell proliferation;peptide secretion;regulation of peptide secretion;negative regulation of peptide secretion;positive regulation of peptide secretion;generation of a signal involved in cell-cell signaling;regulation of carbohydrate metabolic process;protein complex assembly;transport;cell communication;signal transduction;cell surface receptor linked signal tra…	catalytic activity;protein kinase activity;protein tyrosine kinase activity;transmembrane receptor protein tyrosine kinase activity;signal transducer activity;receptor activity;transmembrane receptor activity;insulin-like growth factor receptor activity;receptor signaling protein activity;transmembrane receptor protein tyrosine kinase signaling protein activity;transmembrane receptor protein tyro…	Insulin signaling pathway;Adipocytokine signaling pathway;Type II diabetes mellitus	0.999468	32.7413	61.828	1	147
EPALPQSPAGGAG	_AVEPALPQpSPAGGAGAK_	1.24227	0.55768	0.47214				0.701058	0.287052	0.225688	S	38	Uncharacterized protein C21orf70 homolog;Putative uncharacterized protein;RIKEN cDNA 1810008A18, isoform CRA_a	1810008A18Rik;mCG_3376	P58468;Q8C2N1;Q8C660	ERK/MAPK;NEK6;Proline-directed;WW GroupIV					1	105.547	137.66	1	148
FQKLLASPTYRAS	_LLApSPTYR_	NaN	0.93369	NaN				1	0.669526	1	S	192	Uncharacterized protein C21orf70 homolog;Putative uncharacterized protein;RIKEN cDNA 1810008A18, isoform CRA_a;Putative uncharacterized protein	1810008A18Rik;mCG_3376;1810008A18Rik	P58468;Q8C2N1;Q8C660;Q3TVF6	NEK6;Proline-directed					0.998552	28.3977	68.9	1	#N/A
ISQHGGSSTSLSS	_ISQHGGpSSTpSLSSTK_	0.12349	1.4907	19.419	+		+	0.000859689	0.758166	0.00977717	S	352	Double cortin and calcium/calmodulin-dependent protein kinase-like 1, isoform CRA_c;Doublecortin-like protein;Doublecortin-like and CAM kinase-like 1;Doublecortin-like kinase 1;Serine/threonine-protein kinase DCLK1;Dclk1 protein;Putative uncharacterized protein;MKIAA0369 protein;CLICK-I beta;CPG16;CLICK-I;Putative uncharacterized protein	Dcamkl1;Dcl;Dclk1;mCG_126612;Dcamkl1;Dclk;Dclk1;mKIAA0369;Cpg16;Dcamkl1;Dclk1;Dcamkl1;Dclk1	Q9JLM7;Q9JLM8-1;Q9JLM8;A3KN70;Q8CCN4;Q8CHG1;Q9JLM6;Q1EDH1;Q8BQN2			neuron migration;protein modification process;protein amino acid phosphorylation;phosphorus metabolic process;phosphate metabolic process;cell motion;axonogenesis;brain development;metabolic process;anatomical structure morphogenesis;cellular process;cellular component organization;phosphorylation;cell migration;protein metabolic process;central nervous system projection neuron axonogenesis;centr…	nucleotide binding;nucleoside binding;purine nucleoside binding;catalytic activity;protein kinase activity;binding;ATP binding;kinase activity;transferase activity;transferase activity, transferring phosphorus-containing groups;phosphotransferase activity, alcohol group as acceptor;purine nucleotide binding;adenyl nucleotide binding;ribonucleotide binding;purine ribonucleotide binding;adenyl ribo…		0.996705	25.3847	144.81	2	#N/A
HGGSSTSLSSTKV	_ISQHGGpSSTpSLSSTK_	NaN	NaN	8.9031				1	1	0.0568664	S	355	Double cortin and calcium/calmodulin-dependent protein kinase-like 1, isoform CRA_c;Doublecortin-like protein;Doublecortin-like and CAM kinase-like 1;Doublecortin-like kinase 1;Serine/threonine-protein kinase DCLK1;Dclk1 protein;Putative uncharacterized protein;MKIAA0369 protein;CLICK-I beta;CPG16;CLICK-I;Putative uncharacterized protein	Dcamkl1;Dcl;Dclk1;mCG_126612;Dcamkl1;Dclk;Dclk1;mKIAA0369;Cpg16;Dcamkl1;Dclk1;Dcamkl1;Dclk1	Q9JLM7;Q9JLM8-1;Q9JLM8;A3KN70;Q8CCN4;Q8CHG1;Q9JLM6;Q1EDH1;Q8BQN2	CK1		neuron migration;protein modification process;protein amino acid phosphorylation;phosphorus metabolic process;phosphate metabolic process;cell motion;axonogenesis;brain development;metabolic process;anatomical structure morphogenesis;cellular process;cellular component organization;phosphorylation;cell migration;protein metabolic process;central nervous system projection neuron axonogenesis;centr…	nucleotide binding;nucleoside binding;purine nucleoside binding;catalytic activity;protein kinase activity;binding;ATP binding;kinase activity;transferase activity;transferase activity, transferring phosphorus-containing groups;phosphotransferase activity, alcohol group as acceptor;purine nucleotide binding;adenyl nucleotide binding;ribonucleotide binding;purine ribonucleotide binding;adenyl ribo…		0.847662	9.07014	144.81	2	#N/A
PSPSPTSPGSLRK;PSPSPTSPGSLRR	_SPSPSPTpSPGSLR_	NaN	NaN	12.296			+	1	1	0.00431491	S	337	Double cortin and calcium/calmodulin-dependent protein kinase-like 1, isoform CRA_c;Doublecortin-like protein;Doublecortin-like and CAM kinase-like 1;Doublecortin-like kinase 1;Serine/threonine-protein kinase DCLK1;Dclk1 protein;Putative uncharacterized protein;MKIAA0369 protein;Putative uncharacterized protein;Dclk1 protein;Double cortin and calcium/calmodulin-dependent protein kinase-like 1, is…	Dcamkl1;Dcl;Dclk1;mCG_126612;Dcamkl1;Dclk;Dclk1;mKIAA0369;Dcamkl1;Dclk1;mCG_126612;Cpg16;Dcamkl1;Dclk1;Dcamkl1;Dclk1;Dcamkl1;Dclk;Dclk1;ania-4;Dclk1	Q9JLM7;Q9JLM8-1;Q9JLM8;A3KN70;Q8CCN4;Q8CHG1;Q3UGP0;Q80VB6;Q8BRN4;Q8VDT3;Q9JLM6;Q1EDH1;Q8BQN2;Q9JLM8-2;A8IP62	CK1;ERK/MAPK;Proline-directed;WW GroupIV		neuron migration;protein modification process;protein amino acid phosphorylation;phosphorus metabolic process;phosphate metabolic process;cell motion;axonogenesis;brain development;metabolic process;anatomical structure morphogenesis;cellular process;cellular component organization;phosphorylation;cell migration;protein metabolic process;central nervous system projection neuron axonogenesis;centr…	nucleotide binding;nucleoside binding;purine nucleoside binding;catalytic activity;protein kinase activity;binding;ATP binding;kinase activity;transferase activity;transferase activity, transferring phosphorus-containing groups;phosphotransferase activity, alcohol group as acceptor;purine nucleotide binding;adenyl nucleotide binding;ribonucleotide binding;purine ribonucleotide binding;adenyl ribo…		0.830455	9.91533	120.24	1	#N/A
RVNGLPSPTHSAH	_VNGLPpSPTHSAHCpSFYR_	2.14494	1.0112	3.5626			+	0.119927	0.800193	0.0333066	S	32	Double cortin and calcium/calmodulin-dependent protein kinase-like 1, isoform CRA_c;Doublecortin-like protein;Doublecortin-like and CAM kinase-like 1;Doublecortin-like kinase 1;Serine/threonine-protein kinase DCLK1;Dclk1 protein;Putative uncharacterized protein;MKIAA0369 protein;Putative uncharacterized protein;Dclk1 protein;Double cortin and calcium/calmodulin-dependent protein kinase-like 1, is…	Dcamkl1;Dcl;Dclk1;mCG_126612;Dcamkl1;Dclk;Dclk1;mKIAA0369;Dcamkl1;Dclk1;mCG_126612;Dcamkl1;Dclk;Dclk1	Q9JLM7;Q9JLM8-1;Q9JLM8;A3KN70;Q8CCN4;Q8CHG1;Q3UGP0;Q80VB6;Q8BRN4;Q8VDT3;Q9JLM8-2	GSK3;Proline-directed		neuron migration;protein modification process;protein amino acid phosphorylation;phosphorus metabolic process;phosphate metabolic process;cell motion;axonogenesis;brain development;metabolic process;anatomical structure morphogenesis;cellular process;cellular component organization;phosphorylation;cell migration;protein metabolic process;central nervous system projection neuron axonogenesis;centr…	nucleotide binding;nucleoside binding;purine nucleoside binding;catalytic activity;protein kinase activity;binding;ATP binding;kinase activity;transferase activity;transferase activity, transferring phosphorus-containing groups;phosphotransferase activity, alcohol group as acceptor;purine nucleotide binding;adenyl nucleotide binding;ribonucleotide binding;purine ribonucleotide binding;adenyl ribo…		0.95766	16.2015	99.372	2	#N/A
THSAHCSFYRTRT	_VNGLPpSPTHSAHCpSFYR_	NaN	NaN	42.8			+	1	1	1.50927e-05	S	40	Double cortin and calcium/calmodulin-dependent protein kinase-like 1, isoform CRA_c;Doublecortin-like protein;Doublecortin-like and CAM kinase-like 1;Doublecortin-like kinase 1;Serine/threonine-protein kinase DCLK1;Dclk1 protein;Putative uncharacterized protein;MKIAA0369 protein;Putative uncharacterized protein;Dclk1 protein;Double cortin and calcium/calmodulin-dependent protein kinase-like 1, is…	Dcamkl1;Dcl;Dclk1;mCG_126612;Dcamkl1;Dclk;Dclk1;mKIAA0369;Dcamkl1;Dclk1;mCG_126612;Dcamkl1;Dclk;Dclk1	Q9JLM7;Q9JLM8-1;Q9JLM8;A3KN70;Q8CCN4;Q8CHG1;Q3UGP0;Q80VB6;Q8BRN4;Q8VDT3;Q9JLM8-2	CK1		neuron migration;protein modification process;protein amino acid phosphorylation;phosphorus metabolic process;phosphate metabolic process;cell motion;axonogenesis;brain development;metabolic process;anatomical structure morphogenesis;cellular process;cellular component organization;phosphorylation;cell migration;protein metabolic process;central nervous system projection neuron axonogenesis;centr…	nucleotide binding;nucleoside binding;purine nucleoside binding;catalytic activity;protein kinase activity;binding;ATP binding;kinase activity;transferase activity;transferase activity, transferring phosphorus-containing groups;phosphotransferase activity, alcohol group as acceptor;purine nucleotide binding;adenyl nucleotide binding;ribonucleotide binding;purine ribonucleotide binding;adenyl ribo…		0.829508	9.84204	99.372	2	#N/A
QDDEENSEEDEMD	_EVDQDDEENpSEEDEMDSGTMVR_	NaN	NaN	1.0395				1	1	0.93648	S	320	Mammalian STE20-like protein kinase 1;Serine/threonine-protein kinase 4;STE20-like kinase MST1;Serine/threonine kinase 4;YSK3;Serine/threonine kinase 4	Mst1;Stk4;mCG_5442;RP23-346D16.3-001;RP23-346D16.3-002;Stk4	Q9JI11;A2A5L8;Q61156;A2A5L9	CK2	nucleus;cytoplasm;organelle;membrane-bounded organelle;intracellular organelle;intracellular membrane-bounded organelle;intracellular part;cell part	cell morphogenesis;protein modification process;protein amino acid phosphorylation;phosphorus metabolic process;phosphate metabolic process;apoptosis;cell communication;signal transduction;intracellular signaling cascade;protein kinase cascade;metabolic process;cell death;anatomical structure morphogenesis;cellular process;regulation of cell death;positive regulation of cell death;programmed cell…	nucleotide binding;magnesium ion binding;nucleoside binding;purine nucleoside binding;catalytic activity;protein kinase activity;protein serine-threonine kinase activity;binding;protein binding;ATP binding;transcription factor binding;kinase activity;transferase activity;transferase activity, transferring phosphorus-containing groups;phosphotransferase activity, alcohol group as acceptor;purine n…	MAPK signaling pathway;Pathways in cancer;Non-small cell lung cancer	1	89.6389	190.12	1	#N/A
NEIRRQSSSYEDP	_RQpSSSYEDPWK_	0.86182	1.6848	1.5049				0.941706	0.317311	0.497063	S	272	RalBP1-associated Eps domain-containing protein 1;RalBP1-interacting protein 1;RalBP1-associated Eps domain-containing protein 1;RalBP1-interacting protein 1;RalBP1-associated Eps domain-containing protein 1;RalBP1-interacting protein 1;RalBP1-associated Eps domain-containing protein 1;RalBP1-interacting protein 1	Reps1;Reps1;Reps1;Reps1	O54916-1;O54916;O54916-3;O54916-4;O54916-2	CAMK2;PKA;PKA/AKT			binding;calcium ion binding;protein binding;ion binding;cation binding;metal ion binding		0.983151	17.7131	168.88	1	1262
SHSRSSSLDMNRT	_SSpSLDMNR_	0.755114	1.8842	1.585				0.883626	0.566546	0.472747	S	561	RalBP1-associated Eps domain-containing protein 1;RalBP1-interacting protein 1;RalBP1-associated Eps domain-containing protein 1;RalBP1-interacting protein 1;RalBP1-associated Eps domain-containing protein 1;RalBP1-interacting protein 1	Reps1;Reps1;Reps1	O54916-1;O54916;O54916-3;O54916-4	CAMK2;CK1			binding;calcium ion binding;protein binding;ion binding;cation binding;metal ion binding		0.995365	24.3594	88.3	1	1263
IFVRRSSLLSRSS	_RSpSLLSR_	NaN	NaN	2.5937				1	1	0.136585	S	83	Bcl2-interacting mediator of cell death;Bcl-2-like protein 11;BCL2-like 11 (Apoptosis facilitator);BCL2-like 11 (Apoptosis facilitator), isoform CRA_b;Putative uncharacterized protein	Bcl2l11;Bim;mCG_11895;RP23-134I15.1-001	O54918-1;O54918;Q542N5	AURORA;AURORA-1;AURORA-A;CAMK2;PKA	cell fraction;peripheral to membrane of membrane fraction;membrane fraction;insoluble fraction;cytoplasm;mitochondrion;membrane;organelle;membrane-bounded organelle;intracellular organelle;intracellular membrane-bounded organelle;intracellular part;cytoplasmic part;cell part	in utero embryonic development;leukocyte homeostasis;B cell homeostasis;B cell apoptosis;kidney development;lymphocyte homeostasis;myeloid cell homeostasis;immune system process;reproductive developmental process;apoptosis;cell adhesion;cell-matrix adhesion;gamete generation;spermatogenesis;sensory organ development;cell death;gonad development;male gonad development;anatomical structure morphoge…	binding;protein binding;microtubule binding;cytoskeletal protein binding;tubulin binding		0.995091	23.0686	87.101	1	149
GPFATRSPLFIFV	_pSPLFIFVR_	NaN	NaN	0.72486				1	1	0.63611	S	73	Bcl2-interacting mediator of cell death;Bcl-2-like protein 11;BCL2-like 11 (Apoptosis facilitator);BCL2-like 11 (Apoptosis facilitator), isoform CRA_b;Putative uncharacterized protein	Bcl2l11;Bim;mCG_11895;RP23-134I15.1-001	O54918-1;O54918;Q542N5	Proline-directed	cell fraction;peripheral to membrane of membrane fraction;membrane fraction;insoluble fraction;cytoplasm;mitochondrion;membrane;organelle;membrane-bounded organelle;intracellular organelle;intracellular membrane-bounded organelle;intracellular part;cytoplasmic part;cell part	in utero embryonic development;leukocyte homeostasis;B cell homeostasis;B cell apoptosis;kidney development;lymphocyte homeostasis;myeloid cell homeostasis;immune system process;reproductive developmental process;apoptosis;cell adhesion;cell-matrix adhesion;gamete generation;spermatogenesis;sensory organ development;cell death;gonad development;male gonad development;anatomical structure morphoge…	binding;protein binding;microtubule binding;cytoskeletal protein binding;tubulin binding		1	67.5593	67.559	1	150
KKARTDSTSDGRP	_TDpSTSDGRPAWMR_	0.603536	0.49359	0.98122				0.390982	0.177997	0.915412	S	4366	Cytoplasmic dynein 1 heavy chain 1;Cytoplasmic dynein heavy chain 1;Dynein heavy chain, cytosolic;Cytoplasmic dynein heavy chain;Putative uncharacterized protein;MKIAA0325 protein;Dync1h1 protein	Dhc1;Dnch1;Dnchc1;Dyhc;Dync1h1;mKIAA0325	Q9JHU4;O08821;O70182;Q3TAZ3;Q3UA73;Q80U36;Q8C6T5;Q923F5	CAMK2;CK2;PKA/AKT	cytoplasm;Golgi apparatus;microtubule;microtubule associated complex;dynein complex;macromolecular complex;organelle;membrane-bounded organelle;intracellular organelle;intracellular membrane-bounded organelle;protein complex;organelle part;intracellular part;cytoskeletal part;cytoplasmic part;intracellular organelle part;cell part	transport;microtubule-based process;microtubule-based movement;cellular process;establishment of localization	nucleotide binding;nucleoside binding;purine nucleoside binding;motor activity;microtubule motor activity;catalytic activity;binding;protein binding;ATP binding;pyrophosphatase activity;hydrolase activity;hydrolase activity, acting on acid anhydrides;hydrolase activity, acting on acid anhydrides, in phosphorus-containing anhydrides;ATPase activity;purine nucleotide binding;nucleoside-triphosphata…		0.835855	10.1013	131.27	1	152
GEVVATSPLPCKK	_PGPGIKPGEVVATpSPLPCK_	0.301375	0.95311	0.30381	+		+	0.00435811	0.825532	0.0463693	S	524	Inositol-3-phosphate synthase 1;Myo-inositol-1-phosphate synthase	Ino1;Isyna1	Q9JHU9	Proline-directed	cytoplasm;intracellular part;cell part	inositol metabolic process;inositol biosynthetic process;alcohol metabolic process;lipid metabolic process;phospholipid metabolic process;metabolic process;lipid biosynthetic process;phospholipid biosynthetic process;biosynthetic process;cellular process;organophosphate metabolic process;polyol metabolic process;cellular metabolic process;primary metabolic process;cellular biosynthetic process;ce…	catalytic activity;inositol-3-phosphate synthase activity;binding;isomerase activity;intramolecular lyase activity	Streptomycin biosynthesis;Inositol phosphate metabolism	0.89807	9.45009	165.13	1	153
EVIRKGSITEYTA	_KGpSITEYTATEEK_	1.08328	0.69049	1.0239				0.964381	0.568284	0.856839	S	114	Putative uncharacterized protein;BCL2/adenovirus E1B 19 kDa protein-interacting protein 2;Putative uncharacterized protein;BCL2/adenovirus E1B 19 kDa-interacting protein 2 beta;BCL2/adenovirus E1B interacting protein 1, NIP2, isoform CRA_b;NIP21;BCL2/adenovirus E1B 19 kDa-interacting protein 2 alpha;BCL2/adenovirus E1B interacting protein 1, NIP2, isoform CRA_a;Bnip2 protein;Putative uncharacteri…	Bnip2;Bnip2;Nip2l;Bnip2;BNIP2beta;mCG_2934;Nip21;Bnip2;BNIP2alpha;mCG_2934	Q9D632;O54940;Q3TTX3;Q3TWC8;Q8K4H0;Q91VL0	AURORA;AURORA-1;AURORA-A;CAMK2;CHK1;CK2;PKA;PKD	nuclear envelope;cytoplasm;organelle envelope;envelope;organelle;membrane-bounded organelle;intracellular organelle;intracellular membrane-bounded organelle;organelle part;intracellular part;nuclear part;intracellular organelle part;cell part;cytosol;cytoplasmic part;perinuclear region of cytoplasm	apoptosis;cell death;cellular process;programmed cell death;death	binding;protein binding		0.999852	38.2898	294.13	1	#N/A
RPRVELSPAPSGE	_VELpSPAPSGEEETSR_	0.722619	1.5986	1.4163				0.949197	0.698742	0.558133	S	772	Activated CDC42 kinase 1;Non-receptor protein tyrosine kinase Ack;Tyrosine kinase non-receptor protein 2;Activated CDC42 kinase 1;Non-receptor protein tyrosine kinase Ack;Tyrosine kinase non-receptor protein 2;Activated CDC42 kinase 1;Non-receptor protein tyrosine kinase Ack;Tyrosine kinase non-receptor protein 2	Ack1;Tnk2;Ack1;Tnk2;Ack1;Tnk2	O54967-1;O54967;O54967-3;O54967-2	GSK3;Proline-directed	plasma membrane;membrane;axon;dendrite;growth cone;site of polarized growth;cell projection;neuron projection;cell soma;cell part	protein modification process;protein amino acid phosphorylation;phosphorus metabolic process;phosphate metabolic process;metabolic process;cellular process;phosphorylation;protein metabolic process;cellular biopolymer metabolic process;macromolecule metabolic process;biopolymer metabolic process;biopolymer modification;post-translational protein modification;cellular metabolic process;primary met…	nucleotide binding;magnesium ion binding;nucleoside binding;purine nucleoside binding;catalytic activity;protein kinase activity;protein tyrosine kinase activity;non-membrane spanning protein tyrosine kinase activity;binding;protein binding;ATP binding;kinase activity;transferase activity;transferase activity, transferring phosphorus-containing groups;phosphotransferase activity, alcohol group as…		0.999999	63.2954	127.46	1	#N/A
RELRRMSDEFEGS	_RMpSDEFEGSFK_	0.21609	4.2186	2.5978		+		0.0927749	0.0094688	0.0714535	S	155	Bcl2 antagonist of cell death;Bcl-2-binding component 6;Bcl-xL/Bcl-2-associated death promoter;Putative uncharacterized protein;Bcl-associated death promoter, isoform CRA_a;Putative uncharacterized protein	Bad;Bbc6;Bad;mCG_14907	Q61337;Q3TFU7;Q3U9H3	CAMK2;PKA	cytoplasm;mitochondrion;mitochondrial outer membrane;cytosol;membrane;outer membrane;organelle membrane;mitochondrial membrane;organelle outer membrane;organelle;membrane-bounded organelle;intracellular organelle;intracellular membrane-bounded organelle;organelle part;intracellular part;mitochondrial part;cytoplasmic part;intracellular organelle part;cell part	regulation of immune system process;positive regulation of immune system process;regulation of leukocyte activation;positive regulation of leukocyte activation;carbohydrate metabolic process;monosaccharide metabolic process;glucose metabolic process;glucose catabolic process;alcohol metabolic process;apoptosis;induction of apoptosis;cell communication;signal transduction;cell surface receptor lin…	binding;protein binding;enzyme binding;kinase binding;protein kinase binding	ErbB signaling pathway;Apoptosis;VEGF signaling pathway;Focal adhesion;Insulin signaling pathway;Alzheimer's disease;Amyotrophic lateral sclerosis (ALS);Pathways in cancer;Colorectal cancer;Pancreatic cancer;Endometrial cancer;Prostate cancer;Melanoma;Chronic myeloid leukemia;Acute myeloid leukemia;Non-small cell lung cancer	1	85.2174	116.41	1	154
FRGRSRSAPPNLW	_pSAPPNLWAAQR_	NaN	NaN	1.4914				1	1	0.505902	S	136	Bcl2 antagonist of cell death;Bcl-2-binding component 6;Bcl-xL/Bcl-2-associated death promoter;Putative uncharacterized protein;Bcl-associated death promoter, isoform CRA_a;Putative uncharacterized protein	Bad;Bbc6;Bad;mCG_14907	Q61337;Q3TFU7;Q3U9H3	14-3-3 binding;CAMK2;PKA/AKT	cytoplasm;mitochondrion;mitochondrial outer membrane;cytosol;membrane;outer membrane;organelle membrane;mitochondrial membrane;organelle outer membrane;organelle;membrane-bounded organelle;intracellular organelle;intracellular membrane-bounded organelle;organelle part;intracellular part;mitochondrial part;cytoplasmic part;intracellular organelle part;cell part	regulation of immune system process;positive regulation of immune system process;regulation of leukocyte activation;positive regulation of leukocyte activation;carbohydrate metabolic process;monosaccharide metabolic process;glucose metabolic process;glucose catabolic process;alcohol metabolic process;apoptosis;induction of apoptosis;cell communication;signal transduction;cell surface receptor lin…	binding;protein binding;enzyme binding;kinase binding;protein kinase binding	ErbB signaling pathway;Apoptosis;VEGF signaling pathway;Focal adhesion;Insulin signaling pathway;Alzheimer's disease;Amyotrophic lateral sclerosis (ALS);Pathways in cancer;Colorectal cancer;Pancreatic cancer;Endometrial cancer;Prostate cancer;Melanoma;Chronic myeloid leukemia;Acute myeloid leukemia;Non-small cell lung cancer	1	66.5059	66.506	1	155
DYHLPDSDEDEET	_VTLQDYHLPDpSDEDEETAIQR_	0.490626	0.78056	0.59136				0.201388	0.73563	0.425789	S	280	Zinc finger, FYVE domain containing 19;Zinc finger FYVE domain-containing protein 19;Zfyve19 protein;Zinc finger, FYVE domain containing 19	RP23-46P4.1-001;Zfyve19;Zfyve19;RP23-46P4.1-002;Zfyve19	A2AV55;Q9DAZ9;Q4KL52	CK2;NEK6			binding;protein binding;zinc ion binding;ion binding;cation binding;metal ion binding;transition metal ion binding		0.993823	22.2855	250.16	1	156
KRKAEDSDSEPEP	_KAEDpSDpSEPEPEDNVR_	0.59263	0.77197	0.82249				0.813789	0.682635	0.850766	S	499	5'-3' exoribonuclease 2;Protein Dhm1;5'-3' exoribonuclease 2, isoform CRA_f;5'-3' exoribonuclease 2;Protein Dhm1	Dhm1;Xrn2;mCG_4604;RP23-236O6.1-001;Dhm1;Xrn2	Q9DBR1-1;Q9DBR1;A2ATK1;Q9DBR1-2	CK2	intracellular;nucleus;nucleolus;organelle;membrane-bounded organelle;non-membrane-bounded organelle;intracellular organelle;intracellular membrane-bounded organelle;intracellular non-membrane-bounded organelle;organelle part;intracellular part;nuclear part;intracellular organelle part;cell part	DNA catabolic process, exonucleolytic;nucleobase, nucleoside, nucleotide and nucleic acid metabolic process;DNA metabolic process;DNA repair;DNA catabolic process;DNA recombination;transcription;transcription termination;RNA processing;mRNA processing;nitrogen compound metabolic process;response to stress;response to DNA damage stimulus;microtubule-based process;gamete generation;spermatogenesis;…	nucleic acid binding;catalytic activity;nuclease activity;exonuclease activity;exoribonuclease activity;5'-3' exoribonuclease activity;ribonuclease activity;binding;protein binding;zinc ion binding;5'-3' exonuclease activity;hydrolase activity;hydrolase activity, acting on ester bonds;exonuclease activity, active with either ribo- or deoxyribonucleic acids and producing 5'-phosphomonoesters;exori…		1	88.0896	302.47	2	#N/A
KAEDSDSEPEPED	_KAEDpSDpSEPEPEDNVR_	0.59263	0.77197	0.82249				0.813789	0.682635	0.850766	S	501	5'-3' exoribonuclease 2;Protein Dhm1;5'-3' exoribonuclease 2, isoform CRA_f;5'-3' exoribonuclease 2;Protein Dhm1	Dhm1;Xrn2;mCG_4604;RP23-236O6.1-001;Dhm1;Xrn2	Q9DBR1-1;Q9DBR1;A2ATK1;Q9DBR1-2	CK2	intracellular;nucleus;nucleolus;organelle;membrane-bounded organelle;non-membrane-bounded organelle;intracellular organelle;intracellular membrane-bounded organelle;intracellular non-membrane-bounded organelle;organelle part;intracellular part;nuclear part;intracellular organelle part;cell part	DNA catabolic process, exonucleolytic;nucleobase, nucleoside, nucleotide and nucleic acid metabolic process;DNA metabolic process;DNA repair;DNA catabolic process;DNA recombination;transcription;transcription termination;RNA processing;mRNA processing;nitrogen compound metabolic process;response to stress;response to DNA damage stimulus;microtubule-based process;gamete generation;spermatogenesis;…	nucleic acid binding;catalytic activity;nuclease activity;exonuclease activity;exoribonuclease activity;5'-3' exoribonuclease activity;ribonuclease activity;binding;protein binding;zinc ion binding;5'-3' exonuclease activity;hydrolase activity;hydrolase activity, acting on ester bonds;exonuclease activity, active with either ribo- or deoxyribonucleic acids and producing 5'-phosphomonoesters;exori…		1	88.0896	302.47	2	#N/A
ALGSRNSPGCQVA	_NpSPGCQVASNPR_	1.37718	0.8861	0.87564				0.20209	0.893649	0.843636	S	448	5'-3' exoribonuclease 2;Protein Dhm1;5'-3' exoribonuclease 2, isoform CRA_f;5'-3' exoribonuclease 2;Protein Dhm1	Dhm1;Xrn2;mCG_4604;RP23-236O6.1-001;Dhm1;Xrn2	Q9DBR1-1;Q9DBR1;A2ATK1;Q9DBR1-2	CK1;PKA;Proline-directed	intracellular;nucleus;nucleolus;organelle;membrane-bounded organelle;non-membrane-bounded organelle;intracellular organelle;intracellular membrane-bounded organelle;intracellular non-membrane-bounded organelle;organelle part;intracellular part;nuclear part;intracellular organelle part;cell part	DNA catabolic process, exonucleolytic;nucleobase, nucleoside, nucleotide and nucleic acid metabolic process;DNA metabolic process;DNA repair;DNA catabolic process;DNA recombination;transcription;transcription termination;RNA processing;mRNA processing;nitrogen compound metabolic process;response to stress;response to DNA damage stimulus;microtubule-based process;gamete generation;spermatogenesis;…	nucleic acid binding;catalytic activity;nuclease activity;exonuclease activity;exoribonuclease activity;5'-3' exoribonuclease activity;ribonuclease activity;binding;protein binding;zinc ion binding;5'-3' exonuclease activity;hydrolase activity;hydrolase activity, acting on ester bonds;exonuclease activity, active with either ribo- or deoxyribonucleic acids and producing 5'-phosphomonoesters;exori…		1	119.657	145.64	1	157
GSQRRNSLTGEEG	_RNpSLTGEEGELVK_	2.19542	1.3409	2.7174				0.0727395	0.224126	0.0599709	S	101	Sphingosine-1-phosphatase 1;Sphingosine-1-phosphate phosphatase 1;Putative uncharacterized protein;Sphingosine-1-phosphate phosphatase 1, isoform CRA_a	Sgpp1;Spp1;Spph1;mCG_10048	Q9JI99;Q3UDY2	AURORA;AURORA-1;AURORA-A;CAMK2;PKA;PKA/AKT	cell fraction;membrane fraction;insoluble fraction;mitochondrion;endoplasmic reticulum;endoplasmic reticulum membrane;Golgi apparatus;cytoskeleton;actin cytoskeleton;membrane;integral to membrane;organelle membrane;intrinsic to membrane;organelle;membrane-bounded organelle;non-membrane-bounded organelle;intracellular organelle;intracellular membrane-bounded organelle;intracellular non-membrane-bo…	alcohol metabolic process;lipid metabolic process;membrane lipid metabolic process;phospholipid metabolic process;sphingolipid metabolic process;sphinganine metabolic process;sphinganine-1-phosphate metabolic process;sphingosine metabolic process;nitrogen compound metabolic process;apoptosis;metabolic process;cell death;amine metabolic process;cellular process;programmed cell death;death;organoph…	catalytic activity;hydrolase activity;hydrolase activity, acting on ester bonds;phosphatase activity;sphingosine-1-phosphate phosphatase activity;phosphoric ester hydrolase activity	Sphingolipid metabolism	0.997106	25.3718	179.76	1	158
SMKRAASLNYLNQ	_AApSLNYLNQPNAAPLQVSR_	NaN	NaN	3.9812			+	1	1	0.0293905	S	590	Kinesin light chain 4;Kinesin-like protein 8	Klc4;Knsl8	Q9DBS5	CAMK2;CHK1;PKA	kinesin complex;microtubule;microtubule associated complex;macromolecular complex;protein complex;organelle part;intracellular part;cytoskeletal part;intracellular organelle part;cell part		motor activity;microtubule motor activity;catalytic activity;binding;protein binding;pyrophosphatase activity;hydrolase activity;hydrolase activity, acting on acid anhydrides;hydrolase activity, acting on acid anhydrides, in phosphorus-containing anhydrides;nucleoside-triphosphatase activity		0.999951	43.0825	155.89	1	159
PVRLHSSNPNLST	_LHSpSNPNLSTLDFGEEK_	0.225592	0.47464	0.14396	+		+	0.0202404	0.15058	0.000866521	S	303	Oxysterol-binding protein-related protein 3;MKIAA0704 protein;Oxysterol-binding protein	Orp3;Osbpl3;mKIAA0704;Osbpl3;Osbpl3	Q9DBS9;Q6A012;Q80UX3	NEK6		lipid metabolic process;transport;lipid transport;metabolic process;steroid metabolic process;biosynthetic process;cellular process;cellular metabolic process;primary metabolic process;cellular biosynthetic process;cellular lipid metabolic process;establishment of localization			0.996605	24.6767	254.59	1	#N/A
QGSRQDSWEVVEG	_QDpSWEVVEGLR_	NaN	NaN	0.9				1	1	0.770076	S	33	Oxysterol-binding protein-related protein 3;MKIAA0704 protein;Oxysterol-binding protein	Orp3;Osbpl3;mKIAA0704;Osbpl3;Osbpl3	Q9DBS9;Q6A012;Q80UX3	CAMK2;CK1		lipid metabolic process;transport;lipid transport;metabolic process;steroid metabolic process;biosynthetic process;cellular process;cellular metabolic process;primary metabolic process;cellular biosynthetic process;cellular lipid metabolic process;establishment of localization			1	64.0787	87.535	1	983
DSNAPKSPLTGYV	_pSPLTGYVR_	1.15354	1.2296	1.0586				0.679407	0.65069	0.931111	S	104	High mobility group protein 20A;HMG box-containing protein 20A;HMG domain-containing protein HMGX1;Inhibitor of BRAF35;High mobility group protein 20A;HMG box-containing protein 20A;HMG domain-containing protein HMGX1;Inhibitor of BRAF35;High mobility group protein 20A;HMG box-containing protein 20A;HMG domain-containing protein HMGX1;Inhibitor of BRAF35	Hmg20a;Ibraf;Hmg20a;Ibraf;Hmg20a;Ibraf	Q9DC33-2;Q9DC33;Q9DC33-1;Q9DC33-3	ERK/MAPK;Proline-directed;WW GroupIV	nucleus;organelle;membrane-bounded organelle;intracellular organelle;intracellular membrane-bounded organelle;intracellular part;cell part	nucleobase, nucleoside, nucleotide and nucleic acid metabolic process;chromatin organization;transcription;nitrogen compound metabolic process;organelle organization;metabolic process;biosynthetic process;macromolecule biosynthetic process;regulation of biosynthetic process;cellular process;regulation of gene expression;regulation of macromolecule biosynthetic process;cellular component organizat…	nucleic acid binding;DNA binding;binding;protein binding		0.963099	14.1663	109.33	1	#N/A
LQTCFSSPTDDSM	_LLQTCFSpSPTDDSMDR_	0.206473	0.41764	0.41668				0.0807833	0.0811128	0.166365	S	349	Heat shock protein-binding protein 1;Hsp70-binding protein 1;Hsp70-interacting protein 1	Hspbp;Hspbp1	Q99P31	CK1;CK2;Polo box;Proline-directed		positive regulation of metabolic process;regulation of catabolic process;positive regulation of catabolic process;positive regulation of macromolecule metabolic process;regulation of metabolic process;regulation of proteolysis;regulation of cellular metabolic process;positive regulation of cellular metabolic process;regulation of cellular catabolic process;positive regulation of cellular cataboli…	binding;protein binding		0.844553	7.63047	222.78	1	#N/A
ADREQESEEEV__	_HADREQEpSEEEV_	NaN	NaN	37.638			+	1	1	0.00157754	S	269	19.5;Dermal papilla-derived protein 7 homolog;Transmembrane protein 45A;Putative uncharacterized protein;Transmembrane protein 45a	Derp7;Tmem45a;mCG_129486;RP23-178N11.3-001;Tmem45a	Q60774;Q8BFU6	CK2	membrane;integral to membrane;intrinsic to membrane;membrane part;cell part				1	100.684	100.68	1	#N/A
TYGHSRSSEDVSA	_pSSEDVSAHAATK_	2.06912	2.8675	2.1688	+			0.0412896	0.294338	0.500157	S	106	Adapter protein with pleckstrin homology and Src homology 2 domains;SH2 and PH domain-containing adapter protein APS;SH2B adapter protein 2;Putative uncharacterized protein;SH2B adaptor protein 2	Aps;Sh2b2;Aps;Sh2b2	Q9JID9;Q6PG00	CK2	stress fiber;ruffle;cytoplasm;actin filament;plasma membrane;membrane;actin filament bundle;actomyosin;cell projection;organelle part;intracellular part;cytoskeletal part;intracellular organelle part;cell part	leukocyte homeostasis;B cell homeostasis;B-1 B cell homeostasis;activation of immune response;lymphocyte homeostasis;immune system process;immune response-activating cell surface receptor signaling pathway;regulation of immune system process;positive regulation of immune system process;immune response-activating signal transduction;immune response-regulating signal transduction;immune response-re…	signal transducer activity;receptor signaling protein activity;transmembrane receptor protein tyrosine kinase signaling protein activity;transmembrane receptor protein tyrosine kinase adaptor protein activity;SH3-SH2 adaptor activity;binding;protein binding;receptor signaling protein tyrosine kinase signaling protein activity;JAK pathway signal transduction adaptor activity;protein binding, bridg…	Insulin signaling pathway	0.900832	9.5827	142.13	1	160
KKARKDSEEGEES	_KDpSEEGEESFSSVQDDLSK_	0.718096	1.1086	0.50888				0.704522	0.714377	0.293367	S	244	Putative uncharacterized protein;Rfc1 protein;Nonamer binding protein;A1-P145;Activator 1 140 kDa subunit;Activator 1 large subunit;Activator 1 subunit 1;Differentiation-specific element-binding protein;ISRE-binding protein;Replication factor C 140 kDa subunit;Replication factor C large subunit;Replication factor C subunit 1;A1-P145;Activator 1 140 kDa subunit;Activator 1 large subunit;Activator …	Recc1;Rfc1;NBP;Ibf-1;Recc1;Rfc1;Ibf-1;Recc1;Rfc1	Q3UJT6;Q3UPY0;Q3UVT8;Q3UYI2;Q3V247;Q5U4B1;Q61944;P35601-1;P35601;P35601-2	CAMK2;PKA	intracellular;nucleus;DNA replication factor C complex;macromolecular complex;organelle;membrane-bounded organelle;intracellular organelle;intracellular membrane-bounded organelle;protein complex;organelle part;intracellular part;chromosomal part;intracellular organelle part;cell part	nucleobase, nucleoside, nucleotide and nucleic acid metabolic process;DNA metabolic process;DNA replication;nitrogen compound metabolic process;metabolic process;biosynthetic process;macromolecule biosynthetic process;cellular process;cellular macromolecule biosynthetic process;cellular biopolymer metabolic process;cellular biopolymer biosynthetic process;macromolecule metabolic process;biopolyme…	binding;protein binding;nucleotide binding;nucleoside binding;purine nucleoside binding;nucleic acid binding;DNA binding;DNA clamp loader activity;catalytic activity;ATP binding;DNA-dependent ATPase activity;pyrophosphatase activity;hydrolase activity;hydrolase activity, acting on acid anhydrides;hydrolase activity, acting on acid anhydrides, in phosphorus-containing anhydrides;ATPase activity;pu…	DNA replication;Nucleotide excision repair;Mismatch repair	0.988695	19.4189	330.75	1	#N/A
DPVTYVSETDEDD	_DPVTYVpSEpTDEDDDFVCKK_	NaN	NaN	1.4749				1	1	0.726784	S	107	Putative uncharacterized protein;Rfc1 protein;Nonamer binding protein;A1-P145;Activator 1 140 kDa subunit;Activator 1 large subunit;Activator 1 subunit 1;Differentiation-specific element-binding protein;ISRE-binding protein;Replication factor C 140 kDa subunit;Replication factor C large subunit;Replication factor C subunit 1;A1-P145;Activator 1 140 kDa subunit;Activator 1 large subunit;Activator …	Recc1;Rfc1;NBP;Ibf-1;Recc1;Rfc1;Ibf-1;Recc1;Rfc1	Q3UJT6;Q3UPY0;Q3UVT8;Q3UYI2;Q3V247;Q5U4B1;Q61944;P35601-1;P35601;P35601-2	CK2	intracellular;nucleus;DNA replication factor C complex;macromolecular complex;organelle;membrane-bounded organelle;intracellular organelle;intracellular membrane-bounded organelle;protein complex;organelle part;intracellular part;chromosomal part;intracellular organelle part;cell part	nucleobase, nucleoside, nucleotide and nucleic acid metabolic process;DNA metabolic process;DNA replication;nitrogen compound metabolic process;metabolic process;biosynthetic process;macromolecule biosynthetic process;cellular process;cellular macromolecule biosynthetic process;cellular biopolymer metabolic process;cellular biopolymer biosynthetic process;macromolecule metabolic process;biopolyme…	binding;protein binding;nucleotide binding;nucleoside binding;purine nucleoside binding;nucleic acid binding;DNA binding;DNA clamp loader activity;catalytic activity;ATP binding;DNA-dependent ATPase activity;pyrophosphatase activity;hydrolase activity;hydrolase activity, acting on acid anhydrides;hydrolase activity, acting on acid anhydrides, in phosphorus-containing anhydrides;ATPase activity;pu…	DNA replication;Nucleotide excision repair;Mismatch repair	0.997661	26.5885	81.806	2	161
SPTKRESVSPEDS	_REpSVpSPEDSEK_	NaN	NaN	NaN				1	1	1	S	363	Putative uncharacterized protein;Rfc1 protein;Nonamer binding protein;A1-P145;Activator 1 140 kDa subunit;Activator 1 large subunit;Activator 1 subunit 1;Differentiation-specific element-binding protein;ISRE-binding protein;Replication factor C 140 kDa subunit;Replication factor C large subunit;Replication factor C subunit 1;A1-P145;Activator 1 140 kDa subunit;Activator 1 large subunit;Activator …	Recc1;Rfc1;NBP;Ibf-1;Recc1;Rfc1;Ibf-1;Recc1;Rfc1	Q3UJT6;Q3UPY0;Q3UVT8;Q3UYI2;Q3V247;Q5U4B1;Q61944;P35601-1;P35601;P35601-2	AURORA;AURORA-1;AURORA-A;CK1;PKA	intracellular;nucleus;DNA replication factor C complex;macromolecular complex;organelle;membrane-bounded organelle;intracellular organelle;intracellular membrane-bounded organelle;protein complex;organelle part;intracellular part;chromosomal part;intracellular organelle part;cell part	nucleobase, nucleoside, nucleotide and nucleic acid metabolic process;DNA metabolic process;DNA replication;nitrogen compound metabolic process;metabolic process;biosynthetic process;macromolecule biosynthetic process;cellular process;cellular macromolecule biosynthetic process;cellular biopolymer metabolic process;cellular biopolymer biosynthetic process;macromolecule metabolic process;biopolyme…	binding;protein binding;nucleotide binding;nucleoside binding;purine nucleoside binding;nucleic acid binding;DNA binding;DNA clamp loader activity;catalytic activity;ATP binding;DNA-dependent ATPase activity;pyrophosphatase activity;hydrolase activity;hydrolase activity, acting on acid anhydrides;hydrolase activity, acting on acid anhydrides, in phosphorus-containing anhydrides;ATPase activity;pu…	DNA replication;Nucleotide excision repair;Mismatch repair	1	92.3139	105.64	2	162
TKRESVSPEDSEK	_REpSVpSPEDSEK_	0.493987	0.79309	0.81441				0.619627	0.434046	0.761468	S	365	Putative uncharacterized protein;Rfc1 protein;Nonamer binding protein;A1-P145;Activator 1 140 kDa subunit;Activator 1 large subunit;Activator 1 subunit 1;Differentiation-specific element-binding protein;ISRE-binding protein;Replication factor C 140 kDa subunit;Replication factor C large subunit;Replication factor C subunit 1;A1-P145;Activator 1 140 kDa subunit;Activator 1 large subunit;Activator …	Recc1;Rfc1;NBP;Ibf-1;Recc1;Rfc1;Ibf-1;Recc1;Rfc1	Q3UJT6;Q3UPY0;Q3UVT8;Q3UYI2;Q3V247;Q5U4B1;Q61944;P35601-1;P35601;P35601-2	CK2;GSK3;Proline-directed	intracellular;nucleus;DNA replication factor C complex;macromolecular complex;organelle;membrane-bounded organelle;intracellular organelle;intracellular membrane-bounded organelle;protein complex;organelle part;intracellular part;chromosomal part;intracellular organelle part;cell part	nucleobase, nucleoside, nucleotide and nucleic acid metabolic process;DNA metabolic process;DNA replication;nitrogen compound metabolic process;metabolic process;biosynthetic process;macromolecule biosynthetic process;cellular process;cellular macromolecule biosynthetic process;cellular biopolymer metabolic process;cellular biopolymer biosynthetic process;macromolecule metabolic process;biopolyme…	binding;protein binding;nucleotide binding;nucleoside binding;purine nucleoside binding;nucleic acid binding;DNA binding;DNA clamp loader activity;catalytic activity;ATP binding;DNA-dependent ATPase activity;pyrophosphatase activity;hydrolase activity;hydrolase activity, acting on acid anhydrides;hydrolase activity, acting on acid anhydrides, in phosphorus-containing anhydrides;ATPase activity;pu…	DNA replication;Nucleotide excision repair;Mismatch repair	0.999998	56.8163	105.64	2	162
KRIINDSDSESEE	_IINDpSDpSESEETVQVK_	NaN	NaN	1.0625				1	1	0.88651	S	68	Putative uncharacterized protein;Rfc1 protein;Nonamer binding protein	Recc1;Rfc1;NBP	Q3UJT6;Q3UPY0;Q3UVT8;Q3UYI2;Q3V247;Q5U4B1;Q61944	CK2;GSK3	intracellular;nucleus;DNA replication factor C complex;macromolecular complex;organelle;membrane-bounded organelle;intracellular organelle;intracellular membrane-bounded organelle;protein complex;organelle part;intracellular part;chromosomal part;intracellular organelle part;cell part	nucleobase, nucleoside, nucleotide and nucleic acid metabolic process;DNA metabolic process;DNA replication;nitrogen compound metabolic process;metabolic process;biosynthetic process;macromolecule biosynthetic process;cellular process;cellular macromolecule biosynthetic process;cellular biopolymer metabolic process;cellular biopolymer biosynthetic process;macromolecule metabolic process;biopolyme…	binding;protein binding;nucleotide binding;nucleoside binding;purine nucleoside binding;nucleic acid binding;DNA binding;DNA clamp loader activity;catalytic activity;ATP binding;DNA-dependent ATPase activity;pyrophosphatase activity;hydrolase activity;hydrolase activity, acting on acid anhydrides;hydrolase activity, acting on acid anhydrides, in phosphorus-containing anhydrides;ATPase activity;pu…		0.99999	50.0299	151.38	2	164
IINDSDSESEETV	_IINDpSDpSESEETVQVK_	NaN	NaN	1.0625				1	1	0.88651	S	70	Putative uncharacterized protein;Rfc1 protein;Nonamer binding protein	Recc1;Rfc1;NBP	Q3UJT6;Q3UPY0;Q3UVT8;Q3UYI2;Q3V247;Q5U4B1;Q61944	CK2	intracellular;nucleus;DNA replication factor C complex;macromolecular complex;organelle;membrane-bounded organelle;intracellular organelle;intracellular membrane-bounded organelle;protein complex;organelle part;intracellular part;chromosomal part;intracellular organelle part;cell part	nucleobase, nucleoside, nucleotide and nucleic acid metabolic process;DNA metabolic process;DNA replication;nitrogen compound metabolic process;metabolic process;biosynthetic process;macromolecule biosynthetic process;cellular process;cellular macromolecule biosynthetic process;cellular biopolymer metabolic process;cellular biopolymer biosynthetic process;macromolecule metabolic process;biopolyme…	binding;protein binding;nucleotide binding;nucleoside binding;purine nucleoside binding;nucleic acid binding;DNA binding;DNA clamp loader activity;catalytic activity;ATP binding;DNA-dependent ATPase activity;pyrophosphatase activity;hydrolase activity;hydrolase activity, acting on acid anhydrides;hydrolase activity, acting on acid anhydrides, in phosphorus-containing anhydrides;ATPase activity;pu…		0.99074	20.3043	151.38	2	164
TARKTYSPAKHGK	_KTYpSPAK_	0.520798	0.77054	0.34535				0.674006	0.398047	0.0928064	S	281	Putative uncharacterized protein;Rfc1 protein;Nonamer binding protein;A1-P145;Activator 1 140 kDa subunit;Activator 1 large subunit;Activator 1 subunit 1;Differentiation-specific element-binding protein;ISRE-binding protein;Replication factor C 140 kDa subunit;Replication factor C large subunit;Replication factor C subunit 1;A1-P145;Activator 1 140 kDa subunit;Activator 1 large subunit;Activator …	Recc1;Rfc1;NBP;Ibf-1;Recc1;Rfc1;Ibf-1;Recc1;Rfc1	Q3UJT6;Q3UPY0;Q3UVT8;Q3UYI2;Q3V247;Q5U4B1;Q61944;P35601-1;P35601;P35601-2	CDK1;CDK2;Proline-directed	intracellular;nucleus;DNA replication factor C complex;macromolecular complex;organelle;membrane-bounded organelle;intracellular organelle;intracellular membrane-bounded organelle;protein complex;organelle part;intracellular part;chromosomal part;intracellular organelle part;cell part	nucleobase, nucleoside, nucleotide and nucleic acid metabolic process;DNA metabolic process;DNA replication;nitrogen compound metabolic process;metabolic process;biosynthetic process;macromolecule biosynthetic process;cellular process;cellular macromolecule biosynthetic process;cellular biopolymer metabolic process;cellular biopolymer biosynthetic process;macromolecule metabolic process;biopolyme…	binding;protein binding;nucleotide binding;nucleoside binding;purine nucleoside binding;nucleic acid binding;DNA binding;DNA clamp loader activity;catalytic activity;ATP binding;DNA-dependent ATPase activity;pyrophosphatase activity;hydrolase activity;hydrolase activity, acting on acid anhydrides;hydrolase activity, acting on acid anhydrides, in phosphorus-containing anhydrides;ATPase activity;pu…	DNA replication;Nucleotide excision repair;Mismatch repair	0.995376	23.4411	77.989	1	#N/A
LTLLKNSPMKAVK	_LTLLKNpSPMK_	1.35168	0.71986	1.2042				0.48077	0.603253	0.73715	S	535	Putative uncharacterized protein;Rfc1 protein;Nonamer binding protein;A1-P145;Activator 1 140 kDa subunit;Activator 1 large subunit;Activator 1 subunit 1;Differentiation-specific element-binding protein;ISRE-binding protein;Replication factor C 140 kDa subunit;Replication factor C large subunit;Replication factor C subunit 1;A1-P145;Activator 1 140 kDa subunit;Activator 1 large subunit;Activator …	Recc1;Rfc1;NBP;Ibf-1;Recc1;Rfc1;Ibf-1;Recc1;Rfc1	Q3UJT6;Q3UPY0;Q3UVT8;Q3UYI2;Q3V247;Q5U4B1;Q61944;P35601-1;P35601;P35601-2	CDK1;CDK2;NEK6;Proline-directed	intracellular;nucleus;DNA replication factor C complex;macromolecular complex;organelle;membrane-bounded organelle;intracellular organelle;intracellular membrane-bounded organelle;protein complex;organelle part;intracellular part;chromosomal part;intracellular organelle part;cell part	nucleobase, nucleoside, nucleotide and nucleic acid metabolic process;DNA metabolic process;DNA replication;nitrogen compound metabolic process;metabolic process;biosynthetic process;macromolecule biosynthetic process;cellular process;cellular macromolecule biosynthetic process;cellular biopolymer metabolic process;cellular biopolymer biosynthetic process;macromolecule metabolic process;biopolyme…	binding;protein binding;nucleotide binding;nucleoside binding;purine nucleoside binding;nucleic acid binding;DNA binding;DNA clamp loader activity;catalytic activity;ATP binding;DNA-dependent ATPase activity;pyrophosphatase activity;hydrolase activity;hydrolase activity, acting on acid anhydrides;hydrolase activity, acting on acid anhydrides, in phosphorus-containing anhydrides;ATPase activity;pu…	DNA replication;Nucleotide excision repair;Mismatch repair	1	134.929	141.16	1	#N/A
TKLQQESPFSFHG	_LQQEpSPFSFHGNK_	2.05035	1.167	1.5294	+			0.043023	0.975521	0.694863	S	234	50 kDa nucleoporin;Nuclear pore complex protein Nup50;Nuclear pore-associated protein 60 kDa-like;Nucleoporin Nup50;Putative uncharacterized protein;Nucleoporin 50	Npap60;Nup50;Nup50;mCG_13583	Q9JIH2;Q3TG43;Q3TN17;Q6P1F4;Q6PAL4;Q8C2Y6	Proline-directed	nucleus;nuclear pore;membrane;organelle membrane;nuclear membrane;macromolecular complex;organelle;membrane-bounded organelle;intracellular organelle;intracellular membrane-bounded organelle;protein complex;organelle part;intracellular part;membrane part;nuclear part;intracellular organelle part;cell part;pore complex	embryonic epithelial tube formation;neural tube formation;morphogenesis of an epithelium;transport;nucleocytoplasmic transport;anatomical structure morphogenesis;cellular process;anatomical structure formation;protein transport;nucleobase, nucleoside, nucleotide and nucleic acid transport;morphogenesis of embryonic epithelium;developmental process;establishment of protein localization;intracellul…	transporter activity;nucleocytoplasmic transporter activity;binding;protein binding;channel activity;porin activity;passive transmembrane transporter activity;wide pore channel activity;transmembrane transporter activity		0.988907	19.5012	64.392	1	166
KLERTLSLDDKGW	_TLpSLDDK_	NaN	NaN	1.5717				1	1	0.693761	S	89	72 kDa inositol polyphosphate 5-phosphatase;Phosphatidylinositol polyphosphate 5-phosphatase type IV;Phosphatidylinositol-4,5-bisphosphate 5-phosphatase;Inositol polyphosphate-5-phosphatase E;Inositol polyphosphate-5-phosphatase E, isoform CRA_c;Putative uncharacterized protein;Inositol polyphosphate-5-phosphatase E;Inositol polyphosphate-5-phosphatase E, isoform CRA_a	Inpp5e;mCG_18761;RP23-306D20.9-001;Inpp5e;mCG_18761;RP23-306D20.9-004	Q9JII1;A2AIW5;Q3TZ34;A2AIX0	CAMK2;CHK1;CHK1/2;CK2;PKD	Golgi membrane;cytoplasm;Golgi apparatus;cytoskeleton;cilium;axoneme;membrane;organelle membrane;Golgi cisterna membrane;cilium axoneme;cell projection;organelle;membrane-bounded organelle;non-membrane-bounded organelle;intracellular organelle;intracellular membrane-bounded organelle;intracellular non-membrane-bounded organelle;organelle part;intracellular part;Golgi apparatus part;cilium part;cy…	lipid metabolic process;phospholipid metabolic process;glycerophospholipid metabolic process;metabolic process;cellular process;organophosphate metabolic process;phosphoinositide metabolic process;cellular metabolic process;primary metabolic process;cellular lipid metabolic process;glycerolipid metabolic process	catalytic activity;inositol or phosphatidylinositol phosphatase activity;phosphatidylinositol-4,5-bisphosphate 5-phosphatase activity;hydrolase activity;hydrolase activity, acting on ester bonds;phosphatase activity;phosphatidylinositol bisphosphate phosphatase activity;phosphoinositide 5-phosphatase activity;phosphoric ester hydrolase activity	Inositol phosphate metabolism;Phosphatidylinositol signaling system	0.999961	44.0854	76.735	1	#N/A
PLSRSASLSYPDR	_SApSLSYPDR_	NaN	0.45345	NaN				1	0.141364	1	S	661	Ancient conserved domain-containing protein 4;Cyclin-M4;Metal transporter CNNM4	Acdp4;Cnnm4;Kiaa1592	Q69ZF7	CAMK2;CHK1;CHK1/2;CK1;PKA/AKT;PKD	plasma membrane;membrane;integral to membrane;intrinsic to membrane;membrane part;cell part	system process;transport;ion transport;sensory perception;visual perception;tissue development;biomineral formation;multicellular organismal process;developmental process;anatomical structure development;neurological system process;cognition;response to stimulus;sensory perception of light stimulus;establishment of localization			0.999089	30.7123	94.648	1	169
ALPTPLSRSASLS	_SPALPTPLpSR_	NaN	NaN	0.38262				1	1	0.128819	S	657	Ancient conserved domain-containing protein 4;Cyclin-M4;Metal transporter CNNM4	Acdp4;Cnnm4;Kiaa1592	Q69ZF7	GSK3	plasma membrane;membrane;integral to membrane;intrinsic to membrane;membrane part;cell part	system process;transport;ion transport;sensory perception;visual perception;tissue development;biomineral formation;multicellular organismal process;developmental process;anatomical structure development;neurological system process;cognition;response to stimulus;sensory perception of light stimulus;establishment of localization			0.997138	25.4208	124.91	1	#N/A
QPTKGNSPVTAKK	_GNpSPVTAK_	1.78918	0.59081	0.177			+	0.221995	0.345867	0.00619375	S	361	p21-activated protein kinase-interacting protein 1;PAK1-interacting protein 1;Putative PAK inhibitor Skb15;Putative uncharacterized protein	Pak1ip1	Q9DCE5;Q3UX26	CK1;Proline-directed	nucleus;nucleolus;organelle;membrane-bounded organelle;non-membrane-bounded organelle;intracellular organelle;intracellular membrane-bounded organelle;intracellular non-membrane-bounded organelle;organelle part;intracellular part;nuclear part;intracellular organelle part;cell part	regulation of signal transduction;negative regulation of signal transduction;regulation of cell communication;negative regulation of cell communication;negative regulation of biological process;negative regulation of cellular process;regulation of biological process;regulation of cellular process;biological regulation			0.999897	39.8616	82.615	1	170
QLCEEFSEEERVR	_LEQLCEEFpSEEER_	NaN	NaN	1.3065				1	1	0.677654	S	405	Dioxin-inducible factor 3;Gametogenetin-binding protein 2;Protein ZNF403;Ggnbp2 protein;Dioxin-inducible factor 3;Gametogenetin-binding protein 2;Protein ZNF403;Dioxin-inducible factor 3;Gametogenetin-binding protein 2;Protein ZNF403	Ggnbp2;Zfp403;Znf403;Ggnbp2;Zfp403;Znf403;Ggnbp2;Zfp403;Znf403	Q5SV77-3;Q5SV77;B7ZP33;Q5SV77-2;Q5SV77-1	CK2	nucleus;cytoplasm;cytoplasmic membrane-bounded vesicle;cytoplasmic vesicle;vesicle;membrane-bounded vesicle;organelle;membrane-bounded organelle;intracellular organelle;intracellular membrane-bounded organelle;intracellular part;cytoplasmic part;cell part	multicellular organismal development;gamete generation;spermatogenesis;cellular process;reproductive process;cell differentiation;multicellular organismal process;developmental process;male gamete generation;cellular developmental process	binding;protein binding		1	66.4748	66.475	1	#N/A
PPAENSSAPEAEQ	_AADPPAENSpSAPEAEQGGAE_	NaN	NaN	NaN				1	1	1	S	315	CCAAT-binding transcription factor I subunit A;DNA-binding protein B;Enhancer factor I subunit A;Nuclease-sensitive element-binding protein 1;Y-box transcription factor;Y-box-binding protein 1;Putative uncharacterized protein;Y box protein 1;MYB-1a;MYB-1b;Y box transcription factor;Y box protein 1	Msy1;Msy-1;Nsep1;Yb1;Ybx1;RP24-363D14.2-001;RP24-363D14.2-004;Ybx1	P62960;Q3UBT1;Q60950;Q60951;Q71V06;Q810K5;Q8BRJ5;A2BGG7	CK2	nucleus;cytoplasm;stress granule;ribonucleoprotein complex;macromolecular complex;organelle;membrane-bounded organelle;intracellular organelle;intracellular membrane-bounded organelle;intracellular part;cytoplasmic part;cell part	in utero embryonic development;nucleobase, nucleoside, nucleotide and nucleic acid metabolic process;transcription;regulation of transcription, DNA-dependent;RNA processing;mRNA processing;nitrogen compound metabolic process;metabolic process;RNA splicing;biosynthetic process;macromolecule biosynthetic process;embryonic development;embryonic development ending in birth or egg hatching;regulation …	nucleic acid binding;DNA binding;single-stranded DNA binding;RNA binding;binding;protein binding;structure-specific DNA binding		0.95013	12.7995	134.66	1	171
IMKTCFSPNRVIG	_TCFpSPNR_	0.746866	0.47944	0.5419				0.899942	0.0603025	0.367597	S	262	Eukaryotic translation initiation factor 3 subunit 5 epsilon;Putative uncharacterized protein;Eukaryotic translation initiation factor 3, subunit 5 (Epsilon), isoform CRA_d;Eukaryotic translation initiation factor 3, subunit F;Translation initiation factor-3 subunit 5;eIF3 p47;eIF-3-epsilon;Eukaryotic translation initiation factor 3 subunit 5;Eukaryotic translation initiation factor 3 subunit F	Eif3f;Eif3s5;mCG_2313;Eif3f;Eif3s5	B0LAD0;Q3U8X1;Q3UVY8;Q5XJV3;Q6IRT4;Q8BTW2;Q8VH52;Q9DCH4	CDK1;CDK2;Proline-directed	cytoplasm;eukaryotic translation initiation factor 3 complex;macromolecular complex;protein complex;intracellular part;cytoplasmic part;cell part	translation;translational initiation;metabolic process;biosynthetic process;macromolecule biosynthetic process;cellular process;protein metabolic process;cellular macromolecule biosynthetic process;cellular biopolymer metabolic process;cellular biopolymer biosynthetic process;macromolecule metabolic process;biopolymer metabolic process;biopolymer biosynthetic process;cellular metabolic process;pr…	nucleic acid binding;translation initiation factor activity;binding;protein binding;translation factor activity, nucleic acid binding;translation regulator activity		0.999983	47.7459	75.204	1	#N/A
PKGEEGSEEEETE	_GEEGpSEEEETENGPKPK_	0.878125	1.0416	0.8144				0.66721	0.86932	0.777199	S	970	RNA polymerase-associated protein CTR9 homolog;SH2 domain-binding protein 1;Tetratricopeptide repeat-containing, SH2-binding phosphoprotein of 150 kDa;Ctr9 protein;RNA polymerase-associated protein CTR9 homolog;SH2 domain-binding protein 1;Tetratricopeptide repeat-containing, SH2-binding phosphoprotein of 150 kDa	Ctr9;Kiaa0155;Sh2bp1;Ctr9;Kiaa0155;Sh2bp1	Q62018-1;Q62018;Q05CJ7;Q05DK2;Q62018-3	CK2	nucleus;transcription elongation factor complex;Cdc73-Paf1 complex;nuclear body;nuclear speck;macromolecular complex;organelle;membrane-bounded organelle;intracellular organelle;intracellular membrane-bounded organelle;protein complex;organelle part;intracellular part;nuclear part;intracellular organelle part;nucleoplasm part;cell part	chromatin organization;protein modification process;protein monoubiquitination;organelle organization;metabolic process;cellular process;histone monoubiquitination;cellular component organization;protein ubiquitination;chromatin modification;covalent chromatin modification;histone modification;histone ubiquitination;protein metabolic process;protein modification by small protein conjugation;histo…	binding;protein binding;protein domain specific binding;SH2 domain binding		0.99949	32.9188	135.14	1	172
KKRRKGSGSEQEG	_RKGpSGpSEQEGEEEEGGER_	0.984852	1.1396	1.0811				0.518586	0.748404	0.904994	S	941	RNA polymerase-associated protein CTR9 homolog;SH2 domain-binding protein 1;Tetratricopeptide repeat-containing, SH2-binding phosphoprotein of 150 kDa;Ctr9 protein;RNA polymerase-associated protein CTR9 homolog;SH2 domain-binding protein 1;Tetratricopeptide repeat-containing, SH2-binding phosphoprotein of 150 kDa	Ctr9;Kiaa0155;Sh2bp1;Ctr9;Kiaa0155;Sh2bp1	Q62018-1;Q62018;Q05CJ7;Q05DK2;Q62018-3	CAMK2;CK2;PKA	nucleus;transcription elongation factor complex;Cdc73-Paf1 complex;nuclear body;nuclear speck;macromolecular complex;organelle;membrane-bounded organelle;intracellular organelle;intracellular membrane-bounded organelle;protein complex;organelle part;intracellular part;nuclear part;intracellular organelle part;nucleoplasm part;cell part	chromatin organization;protein modification process;protein monoubiquitination;organelle organization;metabolic process;cellular process;histone monoubiquitination;cellular component organization;protein ubiquitination;chromatin modification;covalent chromatin modification;histone modification;histone ubiquitination;protein metabolic process;protein modification by small protein conjugation;histo…	binding;protein binding;protein domain specific binding;SH2 domain binding		1	134.91	156.06	2	173
RRKGSGSEQEGEE	_RKGpSGpSEQEGEEEEGGER_	0.984852	1.1396	1.0811				0.518586	0.748404	0.904994	S	943	RNA polymerase-associated protein CTR9 homolog;SH2 domain-binding protein 1;Tetratricopeptide repeat-containing, SH2-binding phosphoprotein of 150 kDa;Ctr9 protein;RNA polymerase-associated protein CTR9 homolog;SH2 domain-binding protein 1;Tetratricopeptide repeat-containing, SH2-binding phosphoprotein of 150 kDa	Ctr9;Kiaa0155;Sh2bp1;Ctr9;Kiaa0155;Sh2bp1	Q62018-1;Q62018;Q05CJ7;Q05DK2;Q62018-3	CK2	nucleus;transcription elongation factor complex;Cdc73-Paf1 complex;nuclear body;nuclear speck;macromolecular complex;organelle;membrane-bounded organelle;intracellular organelle;intracellular membrane-bounded organelle;protein complex;organelle part;intracellular part;nuclear part;intracellular organelle part;nucleoplasm part;cell part	chromatin organization;protein modification process;protein monoubiquitination;organelle organization;metabolic process;cellular process;histone monoubiquitination;cellular component organization;protein ubiquitination;chromatin modification;covalent chromatin modification;histone modification;histone ubiquitination;protein metabolic process;protein modification by small protein conjugation;histo…	binding;protein binding;protein domain specific binding;SH2 domain binding		1	134.91	156.06	2	173
_MEANGSPGTSGS	_(ac)MEANGpSPGTSGSANDSQHDPGK_	NaN	0.31442	NaN		+		1	0.00514994	1	S	6	RNA-binding protein Musashi homolog 2;Musashi homolog 2 (Drosophila);Putative uncharacterized protein;RNA-binding protein Musashi homolog 2;Msi2h protein;Musashi homolog 2 (Drosophila);RNA-binding protein Musashi homolog 2;Musashi homolog 2 (Drosophila);Msi2h protein;Musashi homolog 2 (Drosophila);Musashi homolog 2 (Drosophila);Putative uncharacterized protein	Msi2;Msi2h;RP23-393B19.3-006;Msi2;Msi2h;RP23-393B19.3-001;Msi2;Msi2h;Msi2;RP23-393B19.3-005;Msi2;Msi2h;RP23-393B19.3-005;Msi2;RP23-393B19.3-003;Msi2h	Q920Q6-1;Q920Q6;Q3TE41;Q3UWR6;Q920Q6-2;Q2M2Q8;Q920Q6-3;B1AT13;Q32LZ4;B1AT10;Q8CD63	GSK3;Proline-directed	cytoplasm;polysome;ribonucleoprotein complex;macromolecular complex;intracellular part;cell part	cellular process;developmental process;cell development;stem cell development;cellular developmental process	nucleotide binding;nucleic acid binding;RNA binding;single-stranded RNA binding;binding;poly-pyrimidine tract binding;poly(U) RNA binding		0.879861	11.4241	83.058	1	#N/A
QTHRILSPNMTNK	_ILpSPNMTNKR_	NaN	NaN	0.19937			+	1	1	0.0107965	S	71	Tacc3 protein;ARNT-interacting protein;Transforming acidic coiled-coil-containing protein 3;ERIC1;ARNT-interacting protein;Transforming acidic coiled-coil-containing protein 3;Putative uncharacterized protein;Transforming, acidic coiled-coil containing protein 3;Transforming acidic coiled-coil containing protein 3a;Transforming acidic coiled-coil containing protein 3b	Tacc3;Aint;Tacc3;Eric1;Tacc3;Aint;Tacc3;Tacc3a;Tacc3;Tacc3b	Q99LH8;Q9JJ11-1;Q9JJ11;Q9ET42;Q9JJ11-2;Q6NV52;Q9JIQ5;Q9JIQ4	CAMK2;Proline-directed	cytoplasm;centrosome;microtubule organizing center;organelle;non-membrane-bounded organelle;intracellular organelle;intracellular non-membrane-bounded organelle;organelle part;intracellular part;cytoskeletal part;cytoplasmic part;intracellular organelle part;cell part	microtubule cytoskeleton organization;response to stress;organelle organization;cytoskeleton organization;microtubule-based process;spindle organization;cell proliferation;cellular process;cellular component organization;cerebral cortex development;neurogenesis;interkinetic nuclear migration;hemopoiesis;spindle astral microtubule organization;cytoplasmic microtubule organization;regulation of int…	binding;protein binding;protein domain specific binding		0.999986	48.5861	80.228	1	#N/A
DIIRQPSEEEIIK	_YKDIIRQPpSEEEIIK_	2.40023	2.6465	2.5427	+	+		0.0438633	0.00138501	0.109144	S	116	15 kDa phosphoprotein enriched in astrocytes;Astrocytic phosphoprotein PEA-15;15 kDa phosphoprotein enriched in astrocytes;Astrocytic phosphoprotein PEA-15	Pea15;Pea15a;Pea15;Pea15a	Q62048-1;Q62048;Q62048-2	CAMK2;CHK1;CK2;PKD	cell fraction;membrane fraction;insoluble fraction;cytoplasm;microtubule associated complex;macromolecular complex;protein complex;organelle part;intracellular part;cytoskeletal part;intracellular organelle part;cell part	transport;apoptosis;cell death;carbohydrate transport;cellular process;regulation of glucose transport;negative regulation of glucose transport;regulation of cell death;programmed cell death;death;regulation of localization;regulation of apoptosis;regulation of programmed cell death;regulation of glucose import;negative regulation of glucose import;negative regulation of biological process;regula…	protein kinase C binding;binding;protein binding;enzyme binding;kinase binding;protein kinase binding		1	100.428	105.95	1	175
LEGCALSPTSQEP	_IALNLEGCALpSPTSQEPR_	0.551354	0.8093	0.77404				0.137342	0.838824	0.752137	S	403	Opioid growth factor receptor;Zeta-type opioid receptor;Opioid growth factor receptor;Zeta-type opioid receptor;Putative uncharacterized protein;Putative uncharacterized protein	Ogfr;Ogfr;Ogfr;Ogfr	Q99PG2-1;Q99PG2;Q80UU6;Q99PG2-2;Q3UF10;Q8CF06	Proline-directed	nucleus;cytoplasm;membrane;organelle;membrane-bounded organelle;intracellular organelle;intracellular membrane-bounded organelle;intracellular part;cell part	regulation of growth;regulation of biological process;biological regulation	signal transducer activity;receptor activity;molecular transducer activity		0.948843	13.568	284.91	1	176
SEGKRMSADMSEI	_RMpSADMSEIEAR_	NaN	NaN	2.043				1	1	0.264769	S	389	Putative uncharacterized protein;Map3k7 protein;Mitogen activated protein kinase kinase kinase 7;Mitogen activated protein kinase kinase kinase 7, isoform CRA_b;Mitogen-activated protein kinase kinase kinase 7;Transforming growth factor-beta-activated kinase 1;Mitogen activated protein kinase kinase kinase 7;Mitogen activated protein kinase kinase kinase 7, isoform CRA_a;Putative uncharacterized …	Map3k7;mCG_121930;RP23-447J12.1-001;Map3k7;Tak1;mCG_121930;RP23-447J12.1-002;Map3k7;RP23-447J12.1-004;Map3k7;RP23-447J12.1-003	Q3TXG1;Q923A8;Q62073;Q543B5;A2AP92;A2AP93	GSK3;PKA	IkappaB kinase complex;macromolecular complex;protein complex;intracellular part;cytoplasmic part;cytosolic part;cell part	MAPKKK cascade;angiogenesis;embryonic epithelial tube formation;neural tube formation;morphogenesis of an epithelium;protein modification process;protein amino acid phosphorylation;phosphorus metabolic process;phosphate metabolic process;cell communication;signal transduction;cell surface receptor linked signal transduction;enzyme linked receptor protein signaling pathway;transmembrane receptor p…	nucleotide binding;magnesium ion binding;nucleoside binding;purine nucleoside binding;catalytic activity;protein kinase activity;protein serine-threonine kinase activity;receptor signaling protein serine-threonine kinase activity;MAP kinase kinase activity;MAP kinase kinase kinase activity;protein serine-threonine-tyrosine kinase activity;signal transducer activity;receptor signaling protein acti…	MAPK signaling pathway;Wnt signaling pathway;Adherens junction;Toll-like receptor signaling pathway;T cell receptor signaling pathway	0.993261	21.6845	67.24	1	#N/A
GQPRRRSIQDLTV	_pSIQDLTVTGTEPGQVSSR_	0.57456	1.5065	1.475				0.338288	0.35487	0.51686	S	439	Putative uncharacterized protein;Map3k7 protein;Mitogen activated protein kinase kinase kinase 7;Mitogen activated protein kinase kinase kinase 7, isoform CRA_b;Mitogen-activated protein kinase kinase kinase 7;Transforming growth factor-beta-activated kinase 1;Mitogen activated protein kinase kinase kinase 7;Mitogen activated protein kinase kinase kinase 7, isoform CRA_a;Putative uncharacterized …	Map3k7;mCG_121930;RP23-447J12.1-001;Map3k7;Tak1;mCG_121930;RP23-447J12.1-002;Map3k7;RP23-447J12.1-004;Map3k7;RP23-447J12.1-003	Q3TXG1;Q923A8;Q62073;Q543B5;A2AP92;A2AP93	AURORA;AURORA-1;AURORA-A;CAMK2;CK2;PKA	IkappaB kinase complex;macromolecular complex;protein complex;intracellular part;cytoplasmic part;cytosolic part;cell part	MAPKKK cascade;angiogenesis;embryonic epithelial tube formation;neural tube formation;morphogenesis of an epithelium;protein modification process;protein amino acid phosphorylation;phosphorus metabolic process;phosphate metabolic process;cell communication;signal transduction;cell surface receptor linked signal transduction;enzyme linked receptor protein signaling pathway;transmembrane receptor p…	nucleotide binding;magnesium ion binding;nucleoside binding;purine nucleoside binding;catalytic activity;protein kinase activity;protein serine-threonine kinase activity;receptor signaling protein serine-threonine kinase activity;MAP kinase kinase activity;MAP kinase kinase kinase activity;protein serine-threonine-tyrosine kinase activity;signal transducer activity;receptor signaling protein acti…	MAPK signaling pathway;Wnt signaling pathway;Adherens junction;Toll-like receptor signaling pathway;T cell receptor signaling pathway	0.999968	45.6277	137.34	1	177
DQNMGSSEPDLRS	_FHLDQNMGSpSEPDLR_	0.485653	0.5	0.70576				0.602539	0.0739185	0.607573	S	262	Protein WWC2;WW domain-containing protein 2	D8Ertd594e;MNCb-4173;Wwc2	Q6NXJ0	CK2			binding;protein binding		0.865794	8.09641	116.97	1	178
SKSRSRSKSPPKS	_pSKpSPPKSPEEEGAVSS_	NaN	NaN	1.251				1	1	0.728032	S	206	Protein PR264;Putative myelin regulatory factor 1;Splicing component, 35 kDa;Splicing factor SC35;Splicing factor, arginine/serine-rich 2;Splicing factor, arginine/serine-rich 2 (SC-35);Splicing factor, arginine/serine-rich 2 (SC-35), isoform CRA_b;Splicing factor Sc35	Pr264;Sfrs10;Sfrs2;mCG_6836;RP23-468A19.7-001	Q62093;A2AA29;Q99MY4;Q99MY5	CAMK2;CK1;PKA/AKT	nucleus;spliceosomal complex;nuclear body;nuclear speck;ribonucleoprotein complex;macromolecular complex;organelle;membrane-bounded organelle;intracellular organelle;intracellular membrane-bounded organelle;organelle part;intracellular part;nuclear part;intracellular organelle part;nucleoplasm part;cell part	nucleobase, nucleoside, nucleotide and nucleic acid metabolic process;RNA processing;mRNA processing;nitrogen compound metabolic process;metabolic process;RNA splicing;cellular process;RNA metabolic process;mRNA metabolic process;cellular biopolymer metabolic process;macromolecule metabolic process;biopolymer metabolic process;cellular metabolic process;primary metabolic process;cellular macromol…	nucleotide binding;nucleic acid binding;RNA binding;binding		0.982589	17.2129	150.01	2	179
SRSRSKSPPKSPE	_pSKpSPPKSPEEEGAVSS_	NaN	NaN	1.251				1	1	0.728032	S	208	Protein PR264;Putative myelin regulatory factor 1;Splicing component, 35 kDa;Splicing factor SC35;Splicing factor, arginine/serine-rich 2;Splicing factor, arginine/serine-rich 2 (SC-35);Splicing factor, arginine/serine-rich 2 (SC-35), isoform CRA_b;Splicing factor Sc35	Pr264;Sfrs10;Sfrs2;mCG_6836;RP23-468A19.7-001	Q62093;A2AA29;Q99MY4;Q99MY5	14-3-3 binding;CAMK2;CDK1;CDK2;CK1;GSK3;PKA/AKT;Proline-directed	nucleus;spliceosomal complex;nuclear body;nuclear speck;ribonucleoprotein complex;macromolecular complex;organelle;membrane-bounded organelle;intracellular organelle;intracellular membrane-bounded organelle;organelle part;intracellular part;nuclear part;intracellular organelle part;nucleoplasm part;cell part	nucleobase, nucleoside, nucleotide and nucleic acid metabolic process;RNA processing;mRNA processing;nitrogen compound metabolic process;metabolic process;RNA splicing;cellular process;RNA metabolic process;mRNA metabolic process;cellular biopolymer metabolic process;macromolecule metabolic process;biopolymer metabolic process;cellular metabolic process;primary metabolic process;cellular macromol…	nucleotide binding;nucleic acid binding;RNA binding;binding		0.931753	11.2729	150.01	2	179
SRSRSRSRSPPPV	_pSRpSPPPVSK_	0.753584	1.0569	0.96037				0.886636	0.875388	0.945154	S	189	Protein PR264;Putative myelin regulatory factor 1;Splicing component, 35 kDa;Splicing factor SC35;Splicing factor, arginine/serine-rich 2;Splicing factor, arginine/serine-rich 2 (SC-35);Splicing factor, arginine/serine-rich 2 (SC-35), isoform CRA_b;Splicing factor Sc35;Putative uncharacterized protein	Pr264;Sfrs10;Sfrs2;mCG_6836;RP23-468A19.7-001;Sfrs2	Q62093;A2AA29;Q99MY4;Q99MY5;Q8C671	CAMK2;CK1;PKA/AKT	nucleus;spliceosomal complex;nuclear body;nuclear speck;ribonucleoprotein complex;macromolecular complex;organelle;membrane-bounded organelle;intracellular organelle;intracellular membrane-bounded organelle;organelle part;intracellular part;nuclear part;intracellular organelle part;nucleoplasm part;cell part	nucleobase, nucleoside, nucleotide and nucleic acid metabolic process;RNA processing;mRNA processing;nitrogen compound metabolic process;metabolic process;RNA splicing;cellular process;RNA metabolic process;mRNA metabolic process;cellular biopolymer metabolic process;macromolecule metabolic process;biopolymer metabolic process;cellular metabolic process;primary metabolic process;cellular macromol…	nucleotide binding;nucleic acid binding;RNA binding;binding		0.999746	35.945	80.133	2	#N/A
SRSRSRSPPPVSK	_pSRpSPPPVSK_	0.753584	1.0569	0.96037				0.886636	0.875388	0.945154	S	191	Protein PR264;Putative myelin regulatory factor 1;Splicing component, 35 kDa;Splicing factor SC35;Splicing factor, arginine/serine-rich 2;Splicing factor, arginine/serine-rich 2 (SC-35);Splicing factor, arginine/serine-rich 2 (SC-35), isoform CRA_b;Splicing factor Sc35;Putative uncharacterized protein	Pr264;Sfrs10;Sfrs2;mCG_6836;RP23-468A19.7-001;Sfrs2	Q62093;A2AA29;Q99MY4;Q99MY5;Q8C671	14-3-3 binding;CAMK2;CK1;PKA/AKT;Proline-directed	nucleus;spliceosomal complex;nuclear body;nuclear speck;ribonucleoprotein complex;macromolecular complex;organelle;membrane-bounded organelle;intracellular organelle;intracellular membrane-bounded organelle;organelle part;intracellular part;nuclear part;intracellular organelle part;nucleoplasm part;cell part	nucleobase, nucleoside, nucleotide and nucleic acid metabolic process;RNA processing;mRNA processing;nitrogen compound metabolic process;metabolic process;RNA splicing;cellular process;RNA metabolic process;mRNA metabolic process;cellular biopolymer metabolic process;macromolecule metabolic process;biopolymer metabolic process;cellular metabolic process;primary metabolic process;cellular macromol…	nucleotide binding;nucleic acid binding;RNA binding;binding		0.999746	35.945	80.133	2	#N/A
KTTKGKSPQLALR	_GKpSPQLALR_	0.751378	1.2939	1.3618				0.761729	0.588259	0.599479	S	36	UBX domain-containing protein 1;UBX domain-containing protein 6	Ubxd1;Ubxdc2;Ubxn6	Q99PL6-1;Q99PL6	CK1;Proline-directed	nucleus;cytoplasm;microtubule organizing center;cytoskeleton;organelle;membrane-bounded organelle;non-membrane-bounded organelle;intracellular organelle;intracellular membrane-bounded organelle;intracellular non-membrane-bounded organelle;organelle part;intracellular part;cytoskeletal part;cytoplasmic part;intracellular organelle part;cell part		binding;protein binding		1	47.2439	86.238	1	181
KGSHQMSLDNPDY	_GSHQMpSLDNPDYQQDFFPK_	0.221989	0.58533	0.71817	+			0.0188304	0.336435	0.652641	S	1166	Epidermal growth factor receptor;Putative uncharacterized protein;Epidermal growth factor receptor, isoform CRA_b;Epidermal growth factor receptor isoform 1	Egfr;mCG_140518;RP23-295E4.1-001	Q01279;Q3TQS6;Q5SVE8;Q9EP98	CK1	intracellular;nucleus;cytoplasm;endosome;plasma membrane;membrane;integral to membrane;cytoplasmic membrane-bounded vesicle;basolateral plasma membrane;apical plasma membrane;endocytic vesicle;intrinsic to membrane;cytoplasmic vesicle;vesicle;membrane-bounded vesicle;macromolecular complex;organelle;membrane-bounded organelle;intracellular organelle;intracellular membrane-bounded organelle;protei…	regulation of cyclin-dependent protein kinase activity;activation of MAPKK activity;cell morphogenesis;cell activation;embryonic placenta development;regulation of protein amino acid phosphorylation;hair follicle development;morphogenesis of an epithelium;translation;protein modification process;protein amino acid phosphorylation;phosphorus metabolic process;phosphate metabolic process;cell motio…	nucleotide binding;nucleoside binding;purine nucleoside binding;actin binding;catalytic activity;protein kinase activity;protein tyrosine kinase activity;transmembrane receptor protein tyrosine kinase activity;receptor signaling protein tyrosine kinase activity;signal transducer activity;receptor activity;transmembrane receptor activity;epidermal growth factor receptor activity;receptor signaling…		0.797901	5.96393	178.19	1	182
ERMHLPSPTDSNF	_MHLPpSPTDSNFYR_	0.117612	0.9723	0.13032	+		+	3.01586e-05	0.78059	0.000449741	S	993	Epidermal growth factor receptor;Putative uncharacterized protein;Epidermal growth factor receptor, isoform CRA_b;Epidermal growth factor receptor isoform 1	Egfr;mCG_140518;RP23-295E4.1-001	Q01279;Q3TQS6;Q5SVE8;Q9EP98	CK2;GSK3;Proline-directed	intracellular;nucleus;cytoplasm;endosome;plasma membrane;membrane;integral to membrane;cytoplasmic membrane-bounded vesicle;basolateral plasma membrane;apical plasma membrane;endocytic vesicle;intrinsic to membrane;cytoplasmic vesicle;vesicle;membrane-bounded vesicle;macromolecular complex;organelle;membrane-bounded organelle;intracellular organelle;intracellular membrane-bounded organelle;protei…	regulation of cyclin-dependent protein kinase activity;activation of MAPKK activity;cell morphogenesis;cell activation;embryonic placenta development;regulation of protein amino acid phosphorylation;hair follicle development;morphogenesis of an epithelium;translation;protein modification process;protein amino acid phosphorylation;phosphorus metabolic process;phosphate metabolic process;cell motio…	nucleotide binding;nucleoside binding;purine nucleoside binding;actin binding;catalytic activity;protein kinase activity;protein tyrosine kinase activity;transmembrane receptor protein tyrosine kinase activity;receptor signaling protein tyrosine kinase activity;signal transducer activity;receptor activity;transmembrane receptor activity;epidermal growth factor receptor activity;receptor signaling…		0.983315	17.7825	134.92	1	183
SRKRQASESSSRP	_QApSESSSRPH_	1.01841	1.183	1.8199				0.47864	0.963227	0.602039	S	254	Cytidine monophosphokinase 2;Uridine monophosphokinase 2;Uridine-cytidine kinase 2;Uridine kinase	Uck2;Umpk;mCG_123583	Q99PM9;Q543C2;Q8C476	CAMK2;GSK3;PKA;PKA/AKT		metabolic process	nucleotide binding;nucleoside binding;purine nucleoside binding;catalytic activity;uridine kinase activity;binding;ATP binding;kinase activity;transferase activity;transferase activity, transferring phosphorus-containing groups;phosphotransferase activity, alcohol group as acceptor;purine nucleotide binding;nucleobase, nucleoside, nucleotide kinase activity;nucleoside kinase activity;adenyl nucle…	Pyrimidine metabolism;Drug metabolism - other enzymes	0.986295	21.8103	64.514	1	184
QELSGSSPKRRRA	_FIQELSGSpSPK_	NaN	NaN	1.1395				1	1	0.840171	S	124	Putative uncharacterized protein;Activator protein 4;Transcription factor AP4	Tcfap4;Ap4;mCG_128721	Q8BWA4;Q9JIZ5	CDK1;CDK2;CK1;Polo box;Proline-directed	nucleus;organelle;membrane-bounded organelle;intracellular organelle;intracellular membrane-bounded organelle;intracellular part;cell part	regulation of cyclin-dependent protein kinase activity;negative regulation of protein kinase activity;response to stress;response to DNA damage stimulus;DNA damage response, signal transduction by p53 class mediator resulting in transcription of p21 class mediator;cell communication;signal transduction;intracellular signaling cascade;regulation of biosynthetic process;negative regulation of biosy…	transcription regulator activity;nucleic acid binding;DNA binding;binding;protein binding;promoter binding;transcription repressor activity;specific transcriptional repressor activity;enzyme binding;histone deacetylase binding;sequence-specific DNA binding		0.87476	8.51113	103.99	1	185
LSRKAASSANLLL	_KAApSSANLLLR_	0.878894	2.3338	1.9753				0.967924	0.0848386	0.185077	S	177	Echinoderm microtubule-associated protein-like 3	Eml3	Q8VC03		cytoplasm;microtubule;organelle part;intracellular part;cytoskeletal part;intracellular organelle part;cell part				0.962865	14.1378	124.05	1	#N/A
TVDKGLSPAQKPK	_GLpSPAQKPK_	NaN	1.0562	NaN				1	0.874251	1	S	606	Nuclear protein 220;Zinc finger matrin-like protein;Zinc finger protein 638;Putative uncharacterized protein;Nuclear protein 220;Zinc finger matrin-like protein;Zinc finger protein 638;Nuclear protein 220;Zinc finger matrin-like protein;Zinc finger protein 638;Nuclear protein 220;Zinc finger matrin-like protein;Zinc finger protein 638;Zfml protein;Nuclear protein 220;Zinc finger matrin-like prote…	Np220;Zfml;Znf638;Np220;Zfml;Znf638;Np220;Zfml;Znf638;Np220;Zfml;Znf638;Np220;Zfml;Znf638	Q61464-4;Q61464;Q3UEX6;Q61464-1;Q61464-5;Q61464-2;Q99LP9;Q61464-7;Q3TNM0;Q3TQ35;Q3TQM2;Q3TZK9	CHK1;PKD;Proline-directed	intracellular;nucleus;nuclear body;nuclear speck;organelle;membrane-bounded organelle;intracellular organelle;intracellular membrane-bounded organelle;organelle part;intracellular part;nuclear part;intracellular organelle part;nucleoplasm part;cell part		nucleic acid binding;DNA binding;RNA binding;binding;zinc ion binding;ion binding;cation binding;metal ion binding;transition metal ion binding		1	67.0569	67.057	1	186
GKGSTFSPDLKNS	_GSTFpSPDLK_	0.565291	1.022	0.9512				0.43501	0.895365	0.936839	S	1099	Nuclear protein 220;Zinc finger matrin-like protein;Zinc finger protein 638;Putative uncharacterized protein;Nuclear protein 220;Zinc finger matrin-like protein;Zinc finger protein 638;Nuclear protein 220;Zinc finger matrin-like protein;Zinc finger protein 638;Nuclear protein 220;Zinc finger matrin-like protein;Zinc finger protein 638;Zfml protein;Nuclear protein 220;Zinc finger matrin-like prote…	Np220;Zfml;Znf638;Np220;Zfml;Znf638;Np220;Zfml;Znf638;Np220;Zfml;Znf638;Np220;Zfml;Znf638	Q61464-4;Q61464;Q3UEX6;Q61464-1;Q61464-5;Q61464-2;Q99LP9;Q61464-7;Q3TNM0;Q3TQ35;Q3TQM2;Q3TZK9	CK1;Proline-directed	intracellular;nucleus;nuclear body;nuclear speck;organelle;membrane-bounded organelle;intracellular organelle;intracellular membrane-bounded organelle;organelle part;intracellular part;nuclear part;intracellular organelle part;nucleoplasm part;cell part		nucleic acid binding;DNA binding;RNA binding;binding;zinc ion binding;ion binding;cation binding;metal ion binding;transition metal ion binding		0.999486	32.9053	76.908	1	#N/A
ADEEDVSEEEAED	_VEEEQEADEEDVpSEEEAEDREGASK_	1.02038	0.94475	1.0026				0.924742	0.845587	0.880946	S	245	Thioredoxin domain-containing protein 1;Thioredoxin-related transmembrane protein 1	Tmx1;Txndc;Txndc1	Q8VBT0	CK2	cell fraction;membrane fraction;insoluble fraction;nucleus;endoplasmic reticulum;endoplasmic reticulum membrane;membrane;integral to membrane;organelle membrane;intrinsic to membrane;organelle;membrane-bounded organelle;intracellular organelle;intracellular membrane-bounded organelle;organelle part;intracellular part;membrane part;endoplasmic reticulum part;cytoplasmic part;intracellular organell…	generation of precursor metabolites and energy;transport;anti-apoptosis;metabolic process;cellular process;regulation of cell death;cellular homeostasis;electron transport chain;homeostatic process;regulation of apoptosis;negative regulation of apoptosis;regulation of programmed cell death;negative regulation of programmed cell death;cellular metabolic process;cell redox homeostasis;negative regu…	catalytic activity;disulfide oxidoreductase activity;oxidoreductase activity;oxidoreductase activity, acting on sulfur group of donors		0.887881	8.98675	204.1	1	187
ESTQISSPGPLCD	_ESTQISpSPGPLCDR_	NaN	NaN	0.84787				1	1	0.794076	S	301	Putative RNA polymerase II subunit B1 CTD phosphatase Rpap2;RNA polymerase II-associated protein 2;Putative RNA polymerase II subunit B1 CTD phosphatase Rpap2;RNA polymerase II-associated protein 2;Putative RNA polymerase II subunit B1 CTD phosphatase Rpap2;RNA polymerase II-associated protein 2;Putative RNA polymerase II subunit B1 CTD phosphatase Rpap2;RNA polymerase II-associated protein 2;Put…	Rpap2;Rpap2;Rpap2;Rpap2;Rpap2	Q8VC34-1;Q8VC34;Q8VC34-2;Q8VC34-3;Q8VC34-5;Q8VC34-4	CK1;Polo box;Proline-directed	nucleus;membrane;integral to membrane;intrinsic to membrane;organelle;membrane-bounded organelle;intracellular organelle;intracellular membrane-bounded organelle;intracellular part;membrane part;cell part		catalytic activity;phosphoprotein phosphatase activity;binding;hydrolase activity;hydrolase activity, acting on ester bonds;phosphatase activity;phosphoric ester hydrolase activity;ion binding;cation binding;metal ion binding		0.971412	15.3251	76.92	1	#N/A
VIYSQPSTRSEGE	_VIYSQPpSTR_	NaN	NaN	8.3878			+	1	1	0.000883862	S	285	Junctional adhesion molecule 1;Junctional adhesion molecule A;F11r protein;Putative uncharacterized protein	F11r;Jam1;Jcam;Jcam1;F11r	O88792;Q8VC39	CK1	plasma membrane;cell-cell junction;tight junction;membrane;integral to membrane;cell junction;intrinsic to membrane;membrane part;plasma membrane part;cell part;occluding junction	cell adhesion;cellular process;biological adhesion;cell differentiation;epithelial cell differentiation;developmental process;interspecies interaction between organisms;cellular developmental process;multi-organism process		Cell adhesion molecules (CAMs);Tight junction;Leukocyte transendothelial migration;Epithelial cell signaling in Helicobacter pylori infection	0.929864	11.6245	95.254	1	#N/A
KETVELSPTGRPK	_ETVELpSPTGRPK_	1.89664	1.3774	0.67067				0.192397	0.515686	0.566819	S	486	Lymphocyte-specific helicase;Proliferation-associated SNF2-like protein;Lymphocyte-specific helicase;Proliferation-associated SNF2-like protein	Hells;Lsh;Pasg;Hells;Lsh;Pasg	Q60848-1;Q60848;Q60848-2	CK1;Proline-directed	chromosome, centromeric region;chromatin;heterochromatin;nucleus;centromeric heterochromatin;organelle;membrane-bounded organelle;intracellular organelle;intracellular membrane-bounded organelle;organelle part;intracellular part;chromosomal part;intracellular organelle part;cell part	nuclear division;urogenital system development;cell activation;immune system process;leukocyte differentiation;nucleobase, nucleoside, nucleotide and nucleic acid metabolic process;DNA metabolic process;DNA modification;DNA alkylation;DNA methylation;chromatin organization;chromatin assembly or disassembly;chromatin remodeling;chromatin silencing;methylation-dependent chromatin silencing;transcri…	nucleotide binding;nucleoside binding;purine nucleoside binding;nucleic acid binding;DNA binding;chromatin binding;catalytic activity;helicase activity;binding;ATP binding;pyrophosphatase activity;hydrolase activity;hydrolase activity, acting on acid anhydrides;hydrolase activity, acting on acid anhydrides, in phosphorus-containing anhydrides;purine nucleotide binding;nucleoside-triphosphatase ac…		0.998203	27.4468	136.14	1	#N/A
GELRRRSAEDELA	_pSAEDELAMR_	0.553119	1.7665	0.43123				0.738083	0.616999	0.168303	S	124	Exosome complex exonuclease RRP4;Exosome component 2;Ribosomal RNA-processing protein 4;Putative uncharacterized protein;Exosome component 2	Exosc2;Rrp4;mCG_130468;RP23-65P13.1-001;Exosc2;RP23-65P13.1-005	Q8VBV3;Q3TKQ3;A2AV19	CAMK2;CK2;PKA	exosome (RNase complex);nucleus;nucleolus;cytoplasm;macromolecular complex;organelle;membrane-bounded organelle;non-membrane-bounded organelle;intracellular organelle;intracellular membrane-bounded organelle;intracellular non-membrane-bounded organelle;protein complex;organelle part;intracellular part;nuclear part;intracellular organelle part;cell part	nucleobase, nucleoside, nucleotide and nucleic acid metabolic process;rRNA processing;RNA processing;nitrogen compound metabolic process;metabolic process;cellular process;RNA metabolic process;rRNA metabolic process;ncRNA processing;ncRNA metabolic process;cellular biopolymer metabolic process;macromolecule metabolic process;biopolymer metabolic process;cellular metabolic process;primary metabol…	nucleic acid binding;RNA binding;catalytic activity;nuclease activity;exonuclease activity;binding;protein binding;hydrolase activity;hydrolase activity, acting on ester bonds		1	71.8654	71.865	1	#N/A
PEVLDFSDDEKEK	_NDQEPPPEVLDFpSDDEKEK_	NaN	NaN	1.0016				1	1	0.882174	S	308	H/ACA ribonucleoprotein complex non-core subunit NAF1	Naf1	Q3UMQ8	CK2;NEK6	nucleus;small nucleolar ribonucleoprotein complex;cytoplasm;ribonucleoprotein complex;box H-ACA snoRNP complex;macromolecular complex;organelle;membrane-bounded organelle;intracellular organelle;intracellular membrane-bounded organelle;organelle part;intracellular part;nuclear part;intracellular organelle part;nucleolar part;cell part	nucleobase, nucleoside, nucleotide and nucleic acid metabolic process;rRNA processing;RNA processing;nitrogen compound metabolic process;metabolic process;cellular process;RNA metabolic process;rRNA metabolic process;ribonucleoprotein complex biogenesis;ncRNA processing;ncRNA metabolic process;cellular biopolymer metabolic process;ribosome biogenesis;macromolecule metabolic process;biopolymer met…	nucleic acid binding;RNA binding;catalytic activity;binding;protein binding;pseudouridine synthase activity;isomerase activity;intramolecular transferase activity;snoRNA binding		1	93.9394	98.296	1	#N/A
KEYPDQSPVLQRM	_EYPDQpSPVLQR_	0.844664	0.76228	0.88797				0.859813	0.66423	0.887271	S	313	Cell death protein RIP;Receptor-interacting protein 1;Receptor-interacting serine/threonine-protein kinase 1;Serine/threonine-protein kinase RIP	Rinp;Rip;Ripk1	Q60855	Proline-directed	cytoplasm;mitochondrion;death-inducing signaling complex;macromolecular complex;organelle;membrane-bounded organelle;intracellular organelle;intracellular membrane-bounded organelle;protein complex;receptor complex;intracellular part;membrane part;cytoplasmic part;plasma membrane part;cell part	protein modification process;protein amino acid phosphorylation;phosphorus metabolic process;phosphate metabolic process;apoptosis;induction of apoptosis;cell communication;signal transduction;metabolic process;cell death;regulation of biosynthetic process;regulation of signal transduction;positive regulation of signal transduction;cellular process;response to organic substance;regulation of gene…	nucleotide binding;nucleoside binding;purine nucleoside binding;catalytic activity;protein kinase activity;protein serine-threonine kinase activity;receptor binding;death receptor binding;cytokine receptor binding;binding;protein binding;ATP binding;kinase activity;transferase activity;transferase activity, transferring phosphorus-containing groups;phosphotransferase activity, alcohol group as ac…	Apoptosis;Toll-like receptor signaling pathway	0.999998	57.8553	133.72	1	188
QYNRHDSPEDVKR	_HDpSPEDVKR_	0.835614	0.89369	1.2106				0.73632	0.601552	0.90752	S	481	Hsc70/Hsp90-organizing protein;Stress-induced-phosphoprotein 1;Putative uncharacterized protein	Stip1	Q60864;Q3THQ5	CAMK2;CK2;Proline-directed	nucleus;cytoplasm;organelle;membrane-bounded organelle;intracellular organelle;intracellular membrane-bounded organelle;intracellular part;cell part		binding		1	79.9176	133.65	1	189
QQMAPPSPRNSTP	_LYVAQQMAPPpSPR_	3.36033	1.308	1.2467	+			0.017244	0.575349	0.69722	S	33	RNA-binding motif, single-stranded-interacting protein 2;Putative uncharacterized protein;Scr3	Rbms2;Rbms2;scr3	Q8VC70;Q3UGN4;Q9WTS9	CDK1;ERK/MAPK;GSK3;Proline-directed;WW GroupIV	nucleus;organelle;membrane-bounded organelle;intracellular organelle;intracellular membrane-bounded organelle;intracellular part;cell part		nucleotide binding;nucleic acid binding;RNA binding;binding		1	72.7524	164.11	1	#N/A
TVAVGDSEEDGED	_GTVAVGDpSEEDGEDVFEVER_	NaN	NaN	0.91351				1	1	0.892491	S	51	M-phase phosphoprotein 8;Putative uncharacterized protein;RIKEN cDNA 4930548G07	Mphosph8;mCG_13724	A6H600;Q3TWY7;Q3TYA6;Q3UFC8;Q3ULG7;Q3UX18;Q9CU16;Q9CUH4;Q9JJB4	CK2	chromatin;nucleus;organelle;membrane-bounded organelle;intracellular organelle;intracellular membrane-bounded organelle;organelle part;intracellular part;chromosomal part;intracellular organelle part;cell part	chromatin organization;chromatin assembly or disassembly;organelle organization;cellular process;cellular component organization;chromosome organization;nucleobase, nucleoside, nucleotide and nucleic acid metabolic process;DNA metabolic process;DNA modification;DNA alkylation;DNA methylation;one-carbon metabolic process;nitrogen compound metabolic process;metabolic process;regulation of gene expr…	chromatin binding;binding;nucleic acid binding;DNA binding		1	66.1824	165.8	1	190
LPNSKQSPDEPLR	_LPNSKQpSPDEPLR_	6.2388	0.584	3.6822	+			0.000430797	0.334158	0.152708	S	183	TAR DNA-binding protein 43;Putative uncharacterized protein;MCG16669, isoform CRA_b;TAR DNA binding protein;TDP-43 variant 1;TAR DNA binding protein;TARDBP S9;TAR DNA binding protein;TARDBP S8;MCG16669, isoform CRA_f;Putative uncharacterized protein;TARDBP S7;TDP-43 variant 5;TDP-43 variant 3;MCG16669, isoform CRA_a;TAR DNA binding protein;TARDBP S6;Tardbp protein	Tardbp;Tdp43;mCG_16669;RP23-331P21.5-001;RP23-331P21.5-007;Tardbp;TARDBP;RP23-331P21.5-003;Tardbp;TARDBP;mCG_16669;Tardbp;TARDBP;mCG_16669;RP23-331P21.5-006;Tardbp;TARDBP;Tardbp	Q921F2;Q3U591;Q3V0E7;Q544R5;Q8BUM1;Q6VYI4;Q6VYI5;Q8BLD4;C9DT14;Q8R0B4;Q05C33	CK1;CK2;Proline-directed	nucleus;organelle;membrane-bounded organelle;intracellular organelle;intracellular membrane-bounded organelle;intracellular part;cell part	nucleobase, nucleoside, nucleotide and nucleic acid metabolic process;transcription;RNA processing;mRNA processing;nitrogen compound metabolic process;metabolic process;RNA splicing;biosynthetic process;macromolecule biosynthetic process;regulation of biosynthetic process;cellular process;regulation of gene expression;regulation of macromolecule biosynthetic process;RNA metabolic process;mRNA met…	nucleotide binding;nucleic acid binding;DNA binding;RNA binding;binding;double-stranded DNA binding;mRNA binding;mRNA 3'-UTR binding;protein binding;structure-specific DNA binding		0.999637	34.3951	102.7	1	#N/A
DDKVAQSLCGEDL	_VAQpSLCGEDLIIK_	NaN	1.8325	NaN				1	0.588065	1	S	242	TAR DNA-binding protein 43;Putative uncharacterized protein;MCG16669, isoform CRA_b;TAR DNA binding protein;TDP-43 variant 1;TAR DNA binding protein;TARDBP S9;TAR DNA binding protein;TARDBP S8;MCG16669, isoform CRA_f;Putative uncharacterized protein;TARDBP S7;TDP-43 variant 5;TDP-43 variant 3;MCG16669, isoform CRA_a;TAR DNA binding protein;TARDBP S6;Tardbp protein	Tardbp;Tdp43;mCG_16669;RP23-331P21.5-001;RP23-331P21.5-007;Tardbp;TARDBP;RP23-331P21.5-003;Tardbp;TARDBP;mCG_16669;Tardbp;TARDBP;mCG_16669;RP23-331P21.5-006;Tardbp;TARDBP;Tardbp	Q921F2;Q3U591;Q3V0E7;Q544R5;Q8BUM1;Q6VYI4;Q6VYI5;Q8BLD4;C9DT14;Q8R0B4;Q05C33		nucleus;organelle;membrane-bounded organelle;intracellular organelle;intracellular membrane-bounded organelle;intracellular part;cell part	nucleobase, nucleoside, nucleotide and nucleic acid metabolic process;transcription;RNA processing;mRNA processing;nitrogen compound metabolic process;metabolic process;RNA splicing;biosynthetic process;macromolecule biosynthetic process;regulation of biosynthetic process;cellular process;regulation of gene expression;regulation of macromolecule biosynthetic process;RNA metabolic process;mRNA met…	nucleotide binding;nucleic acid binding;DNA binding;RNA binding;binding;double-stranded DNA binding;mRNA binding;mRNA 3'-UTR binding;protein binding;structure-specific DNA binding		1	125.144	125.14	1	#N/A
EGEIVYSAEESEN	_LKTEEGEIVYpSAEESENR_	NaN	NaN	1.1185				1	1	0.862989	S	37	Heterogeneous nuclear ribonucleoprotein L-like;Heterogeneous nuclear ribonucleoprotein L-like;Putative uncharacterized protein	Hnrpll;Hnrpll	Q921F4-1;Q921F4;Q921F4-4;Q3UXJ3	CK2;GSK3	nucleus;ribonucleoprotein complex;macromolecular complex;organelle;membrane-bounded organelle;intracellular organelle;intracellular membrane-bounded organelle;intracellular part;cell part	nucleobase, nucleoside, nucleotide and nucleic acid metabolic process;RNA processing;mRNA processing;nitrogen compound metabolic process;metabolic process;positive regulation of metabolic process;cellular process;regulation of gene expression;positive regulation of macromolecule metabolic process;RNA metabolic process;mRNA metabolic process;regulation of nucleobase, nucleoside, nucleotide and nuc…	nucleotide binding;nucleic acid binding;RNA binding;mRNA binding;binding;protein binding		0.999336	32.3218	102.4	1	#N/A
GLLKLASPELERL	_LApSPELER_	0.511229	0.29254	0.44803		+		0.342467	0.0105661	0.19505	S	73	Activator protein 1;AH119;Proto-oncogene c-Jun;Transcription factor AP-1;V-jun avian sarcoma virus 17 oncogene homolog;Putative uncharacterized protein;Jun oncogene;Jun protein;Jund protein;Transcription factor jun-D	Jun;RP23-135A21.5-001;Jund;Jund1;Jund;Jun-d;Jund1	P05627;Q3US19;Q3V255;Q52L79;Q6TDG5;Q52L49;P15066	CHK1;PKD;Proline-directed	chromatin;nuclear chromatin;nucleus;transcription factor complex;cytosol;macromolecular complex;organelle;membrane-bounded organelle;intracellular organelle;intracellular membrane-bounded organelle;protein complex;organelle part;intracellular part;chromosomal part;nuclear part;cytoplasmic part;intracellular organelle part;nucleoplasm part;nuclear chromosome part;cell part	protein import into nucleus, translocation;response to reactive oxygen species;angiogenesis;release of cytochrome c from mitochondria;regulation of protein amino acid phosphorylation;negative regulation of protein amino acid phosphorylation;response to molecule of bacterial origin;regulation of immune system process;regulation of myeloid leukocyte differentiation;positive regulation of myeloid le…	nucleic acid binding;DNA binding;double-stranded DNA binding;transcription factor activity;RNA polymerase II transcription factor activity;small GTPase regulator activity;GTPase activator activity;Ras GTPase activator activity;Rho GTPase activator activity;binding;protein binding;enzyme activator activity;transcription factor binding;promoter binding;enzyme regulator activity;transcription regula…	MAPK signaling pathway;ErbB signaling pathway;Wnt signaling pathway;Focal adhesion;Toll-like receptor signaling pathway;T cell receptor signaling pathway;B cell receptor signaling pathway;GnRH signaling pathway;Epithelial cell signaling in Helicobacter pylori infection;Pathways in cancer;Colorectal cancer;Renal cell carcinoma	1	88.0732	110.72	1	191
AISSQNSPEAREE	_KKEPAISSQNpSPEAR_	0.927076	1.0765	0.93349				0.755642	0.565056	0.984577	S	100	Transcription elongation factor A protein 1;Transcription elongation factor S-II protein 1;Transcription elongation factor TFIIS.o;Putative uncharacterized protein;Transcription elongation factor S-II;Transcription elongation factor A protein 1;Transcription elongation factor S-II protein 1;Transcription elongation factor TFIIS.o	Tcea1;Tceat;Tcea1;Tceat	P10711-1;P10711;Q3UPE0;Q3UWX7;Q9JMB4;P10711-2	CK1;Proline-directed	nucleus;nucleoplasm;organelle;membrane-bounded organelle;intracellular organelle;intracellular membrane-bounded organelle;organelle part;intracellular part;nuclear part;intracellular organelle part;cell part	nucleobase, nucleoside, nucleotide and nucleic acid metabolic process;transcription;RNA elongation;regulation of transcription, DNA-dependent;regulation of transcription from RNA polymerase II promoter;nitrogen compound metabolic process;metabolic process;biosynthetic process;macromolecule biosynthetic process;regulation of biosynthetic process;positive regulation of biosynthetic process;positive…	nucleic acid binding;DNA binding;RNA polymerase II transcription factor activity;transcription elongation regulator activity;translation elongation factor activity;binding;protein binding;translation factor activity, nucleic acid binding;zinc ion binding;transcription regulator activity;ion binding;cation binding;translation regulator activity;metal ion binding;transition metal ion binding	Basal transcription factors	1	63.3883	183.41	1	#N/A
SPKNLLSPSSFKA	_NLLpSPSSFK_	NaN	NaN	0.96885				1	1	0.960999	S	2737	Zinc finger homeobox protein 4;Zinc finger homeodomain protein 4;Zfhx4 protein;Putative uncharacterized protein	Zfh4;Zfhx4	Q9JJN2;Q6P8L4;Q8C4P4;Q8C8T0	Proline-directed	intracellular;nucleus;organelle;membrane-bounded organelle;intracellular organelle;intracellular membrane-bounded organelle;intracellular part;cell part	nucleobase, nucleoside, nucleotide and nucleic acid metabolic process;transcription;regulation of transcription, DNA-dependent;nitrogen compound metabolic process;metabolic process;biosynthetic process;macromolecule biosynthetic process;regulation of biosynthetic process;cellular process;regulation of gene expression;regulation of macromolecule biosynthetic process;regulation of nucleobase, nucle…	nucleic acid binding;DNA binding;transcription factor activity;binding;zinc ion binding;transcription regulator activity;ion binding;cation binding;sequence-specific DNA binding;metal ion binding;transition metal ion binding		0.991108	20.9138	64.618	1	#N/A
AGKGNASPVLDPS	_GNApSPVLDPSDLILTR_	NaN	1.1483	NaN				1	0.667096	1	S	314	GPN-loop GTPase 1;MBD2-interacting protein;XPA-binding protein 1;Putative uncharacterized protein;XPA binding protein 1	Gpn1;Mbdin;Xab1;mCG_141152	Q8VCE2;Q4VAB2	Proline-directed	cytoplasm;intracellular part;cell part		nucleotide binding;catalytic activity;binding;protein binding;GTP binding;pyrophosphatase activity;hydrolase activity;hydrolase activity, acting on acid anhydrides;hydrolase activity, acting on acid anhydrides, in phosphorus-containing anhydrides;purine nucleotide binding;nucleoside-triphosphatase activity;guanyl nucleotide binding;ribonucleotide binding;purine ribonucleotide binding;guanyl ribon…		1	80.4629	111.53	1	194
EDEEADSDTDDID	_GTLDEEDEEADpSDTDDIDHR_	0.394216	0.71286	0.81204				0.0852501	0.619299	0.81815	S	338	GPN-loop GTPase 1;MBD2-interacting protein;XPA-binding protein 1;Putative uncharacterized protein;XPA binding protein 1	Gpn1;Mbdin;Xab1;mCG_141152	Q8VCE2;Q4VAB2	CK2	cytoplasm;intracellular part;cell part		nucleotide binding;catalytic activity;binding;protein binding;GTP binding;pyrophosphatase activity;hydrolase activity;hydrolase activity, acting on acid anhydrides;hydrolase activity, acting on acid anhydrides, in phosphorus-containing anhydrides;purine nucleotide binding;nucleoside-triphosphatase activity;guanyl nucleotide binding;ribonucleotide binding;purine ribonucleotide binding;guanyl ribon…		0.980617	17.0407	263.08	1	195
ARALPLSPAQELQ	_ALPLpSPAQELQR_	0.768237	0.30456	0.37979		+		0.71226	0.0141101	0.117568	S	590	Ras and Rab interactor 1;Ras interaction/interference protein 1	Rin1	Q921Q7	ERK/MAPK;NEK6;Proline-directed;WW GroupIV	cytoplasm;cytoskeleton;membrane;organelle;non-membrane-bounded organelle;intracellular organelle;intracellular non-membrane-bounded organelle;intracellular part;cell part	transport;endocytosis;cell communication;signal transduction;cellular process;membrane invagination;cellular component organization;membrane organization;vesicle-mediated transport;regulation of biological process;regulation of cellular process;establishment of localization;biological regulation	GTPase activator activity;binding;protein binding;enzyme activator activity;enzyme regulator activity;GTPase regulator activity;nucleoside-triphosphatase regulator activity		1	59.6682	83.291	1	#N/A
RLRRRLSADGSLG	_RLpSADGSLGR_	1.50182	0.59224	0.7757				0.368678	0.348341	0.76713	S	446	Ras and Rab interactor 1;Ras interaction/interference protein 1	Rin1	Q921Q7	CAMK2;CHK1;CHK1/2;GSK3;PKA;PKD	cytoplasm;cytoskeleton;membrane;organelle;non-membrane-bounded organelle;intracellular organelle;intracellular non-membrane-bounded organelle;intracellular part;cell part	transport;endocytosis;cell communication;signal transduction;cellular process;membrane invagination;cellular component organization;membrane organization;vesicle-mediated transport;regulation of biological process;regulation of cellular process;establishment of localization;biological regulation	GTPase activator activity;binding;protein binding;enzyme activator activity;enzyme regulator activity;GTPase regulator activity;nucleoside-triphosphatase regulator activity		0.999979	46.8156	83.648	1	196
PLLRSMSSAFCSL	_SMpSSAFCSLLAPER_	NaN	NaN	0.86392				1	1	0.922304	S	340	Ras and Rab interactor 1;Ras interaction/interference protein 1	Rin1	Q921Q7	CAMK2;CHK1;CHK1/2;PKD	cytoplasm;cytoskeleton;membrane;organelle;non-membrane-bounded organelle;intracellular organelle;intracellular non-membrane-bounded organelle;intracellular part;cell part	transport;endocytosis;cell communication;signal transduction;cellular process;membrane invagination;cellular component organization;membrane organization;vesicle-mediated transport;regulation of biological process;regulation of cellular process;establishment of localization;biological regulation	GTPase activator activity;binding;protein binding;enzyme activator activity;enzyme regulator activity;GTPase regulator activity;nucleoside-triphosphatase regulator activity		0.994071	22.5065	165.05	1	#N/A
ISDVQISPTLQRH	_TNGISDVQIpSPTLQR_	2.54572	1.7073	1.8297				0.0690098	0.644433	0.598785	S	523	Janus kinase 2;Tyrosine-protein kinase JAK2	Jak2	Q62120;Q8CIN8	Proline-directed	cell fraction;membrane fraction;insoluble fraction;nucleus;cytoplasm;cytosol;cytoskeleton;caveola;endomembrane system;membrane;nuclear matrix;organelle;membrane-bounded organelle;non-membrane-bounded organelle;intracellular organelle;intracellular membrane-bounded organelle;intracellular non-membrane-bounded organelle;organelle part;intracellular part;membrane part;nuclear part;cytoplasmic part;i…	protein import into nucleus, translocation;activation of MAPKK activity;regulation of cytokine production;positive regulation of cytokine production;regulation of protein amino acid phosphorylation;positive regulation of protein amino acid phosphorylation;regulation of peptide secretion;positive regulation of peptide secretion;chromatin organization;protein modification process;protein amino acid…	nucleotide binding;nucleoside binding;purine nucleoside binding;catalytic activity;protein kinase activity;protein tyrosine kinase activity;non-membrane spanning protein tyrosine kinase activity;receptor signaling protein tyrosine kinase activity;Janus kinase activity;signal transducer activity;receptor signaling protein activity;receptor binding;cytokine receptor binding;growth hormone receptor …	Chemokine signaling pathway;Jak-STAT signaling pathway;Adipocytokine signaling pathway	0.813951	6.40973	101.21	1	197
[truncated: 2,922 more rows]

## Sheet: summery
Sequence Window	Modified Sequence	high serum - log2( Smarcb1+ /smarcb1-)	low serum - log2( Smarcb1+ /smarcb1-)	Log 2 expression (smarcb1+) - (smarcb1 -)	high serum sig	low serum sig	high serum sig	low serum sig	Amino Acid	Position	Protein Names	Gene Names	Uniprot	Motifs	GOCC	GOBP	GOMF	KEGG	Localization Prob	Score Diff	Number of Phospho (STY)
[truncated: 10,700 more rows]
